# Supplementary material for: catena-Poly[[[aqua­copper(II)]-μ-(biphenyl-2,2′-di­carboxyl­ato)-μ-[N,N′-bis­(pyridin-4-yl)urea]] 1.25-hydrate]
Source: IUCrdata. 2020 May 5;5(Pt 5):x200589. doi: 10.1107/S2414314620005891 (PMC9462220; doi:10.1107/S2414314620005891)
Supplement: Supplementary file 1 [file x-05-x200589-sup1.cif]

##############################################################################
#                                                                            #
# This CIF contains the data for a data article accepted for                 #
# publication in IUCrData. It conforms to the requirements of                #
# Notes for Authors for IUCrData, and has been                               #
# peer reviewed under the auspices of IUCrData.                              #
#                                                                            #
# Full details of the Crystallographic Information File format               #
# are given in the paper "The Crystallographic Information File (CIF):       #
# a New Standard Archive File for Crystallography" by S. R. Hall, F. H.      #
# Allen and I. D. Brown [Acta Cryst. (1991), A47, 655-685].                  #
#                                                                            #
# The current version of the core CIF dictionary is obtainable from          #
# ftp://ftp.iucr.org/pub/cif_core.dic.                                       #
#                                                                            #
# Software is freely available for graphical display of the structure(s)     #
# in this CIF. For information consult the CIF software page                 #
# http://www.iucr.org/resources/cif/software.                                #
#                                                                            #
# This file may be used for bona fide research purposes within the           #
# scientific community so long as proper attribution is given to the data    # 
# article from which it was obtained.                                        #
#                                                                            #
##############################################################################
data_I
_database_code_depnum_ccdc_archive 'CCDC 1999774'
_audit_creation_method
;
Olex2 1.2
(compiled 2018.05.29 svn.r3508 for OlexSys, GUI svn.r5506)
;
_journal_date_recd_electronic     2020-02-17
_journal_date_accepted     2020-04-28
_journal_name_full     'IUCrData'
_journal_year     2020
_journal_volume     5
_journal_issue      5
_journal_page_first     0
_journal_page_last     0
_journal_paper_category     HM
_journal_paper_doi     10.1107/S2414314620005891
_journal_coeditor_code     LH4053
_publ_contact_author     'LaDuca, Robert L.'
_publ_contact_author_email
;
laduca@msu.edu
;
_publ_contact_author_fax     ?
_publ_section_title
;\
<i>catena</i>-Poly[[[aquacopper(II)]-\m-(biphenyl-2,2'-dicarboxylato)-\m-\
[<i>N</i>,<i>N</i>'-bis(pyridin-4-yl)urea]] 1.25-hydrate]
;
loop_
    _publ_author_name
    _publ_author_footnote
    _publ_author_address
    'Uzorka, Ben' .
;
E-35 Holmes Hall
Michigan State University
Lyman Briggs College
919 E. Shaw Lane
East Lansing, MI 48825
USA
;
    'LaDuca, Robert L.' .
;
E-35 Holmes Hall
Michigan State University
Lyman Briggs College
919 E. Shaw Lane
East Lansing, MI 48825
USA
;
_publ_section_synopsis
;
A divalent copper two-dimensional coordination polymer,
{[Cu(H~2~O)(diphenate)(bis(4-pyridyl)urea)]\\cdot1.25H~2~O}<i>~n~</i>, was
structurally characterized by single-crystal X-ray diffraction.
;
_chemical_name_systematic
;\
<i>catena</i>-Poly[[[aquacopper(II)]-\m-(biphenyl-2,2'-dicarboxylato)-\
\m-[<i>N</i>,<i>N</i>'-bis(pyridin-4-yl)urea]] 1.25-hydrate]
;
_chemical_name_common     ?
_chemical_formula_moiety     'C25 H20 Cu N4 O6, 1.25(H2 O)'
_chemical_formula_sum     'C25 H22.50 Cu N4 O7.25'
_chemical_formula_iupac     '[Cu (C14 H8 O4) (C11 H10 N4 O1) (H2 O1)], 1.25H2 O'
_chemical_formula_weight     558.51
_chemical_melting_point     ?
_space_group_crystal_system     monoclinic
_space_group_name_H-M_alt     'P 1 21/c 1'
_space_group_name_Hall     '-P 2ybc'
loop_
    _space_group_symop_operation_xyz
    'x, y, z'
    '-x, y+1/2, -z+1/2'
    '-x, -y, -z'
    'x, -y-1/2, z-1/2'
_cell_length_a     10.3175(8)
_cell_length_b     10.3927(8)
_cell_length_c     22.9891(18)
_cell_angle_alpha     90
_cell_angle_beta     100.1330(10)
_cell_angle_gamma     90
_cell_volume     2426.6(3)
_cell_formula_units_Z     4
_cell_measurement_reflns_used     4863
_cell_measurement_theta_min     2.45
_cell_measurement_theta_max     24.70
_cell_measurement_temperature     173(2)
_exptl_crystal_description     'block'
_exptl_crystal_colour     green
_exptl_crystal_size_max     0.212
_exptl_crystal_size_mid     0.181
_exptl_crystal_size_min     0.079
_exptl_crystal_density_diffrn     1.529
_exptl_crystal_density_meas     ?
_exptl_crystal_density_method     ?
_exptl_crystal_F_000     1150
_exptl_absorpt_coefficient_mu     0.955
_exptl_absorpt_correction_type     multi-scan
_exptl_absorpt_process_details
;
(SADABS; Bruker, 2015)
;
_exptl_absorpt_correction_T_min     0.6574
_exptl_absorpt_correction_T_max     0.7452
_exptl_special_details
;
Data was collected using a BRUKER CCD (charge coupled device) based
diffractometer equipped with an Oxford low-temperature apparatus operating at
173 K.  A suitable crystal was chosen and mounted on a nylon loop using
Paratone oil.  Data  were measured using omega scans of 0.5\% per frame
for 30 s. The total number of images were based on
results from the program COSMO where redundancy was expected to be 4 and
completeness to 0.83\%A to 100%. Cell parameters were
retrieved using APEX II software and refined using SAINT on all observed
reflections.Data reduction was performed using the SAINT software which
corrects for Lp. Scaling and absorption corrections were applied using SADABS6
multi-scan technique, supplied by George Sheldrick.  The structure was solved
by the direct method using the SHELXT program and refined by least squares
method on F2, SHELXL, incorporated in OLEX2.
;
_diffrn_ambient_temperature     173.15
_diffrn_source     'sealed tube'
_diffrn_radiation_type     MoK\a
_diffrn_radiation_wavelength     0.71073
_diffrn_radiation_monochromator     graphite
_diffrn_measurement_device_type     'Bruker APEXII CCD'
_diffrn_measurement_method     \w
_diffrn_detector_area_resol_mean     8.36
_diffrn_reflns_number     19136
_diffrn_reflns_av_R_equivalents     0.0693
_diffrn_reflns_av_unetI/netI     0.0647
_diffrn_reflns_theta_min     1.800
_diffrn_reflns_theta_max     25.371
_diffrn_reflns_theta_full     25.242
_diffrn_measured_fraction_theta_max     0.999
_diffrn_measured_fraction_theta_full     1.000
_diffrn_reflns_limit_h_min     -12
_diffrn_reflns_limit_h_max     12
_diffrn_reflns_limit_k_min     -12
_diffrn_reflns_limit_k_max     12
_diffrn_reflns_limit_l_min     -27
_diffrn_reflns_limit_l_max     27
_diffrn_standards_number     0
_refine_special_details
;
The structure was refined by Least Squares using version 2018/3
of XL (Sheldrick, 2015) incorporated in Olex2 (Dolomanov et al., 2009).
All non-hydrogen atoms were refined anisotropically.
Hydrogen atom positions were calculated geometrically and refined using the
riding model, except for the Hydrogen atom on the nitrogen atom which was found
by difference Fourier methods and refined isotropically.
;
_reflns_number_total     4459
_reflns_number_gt     3228
_reflns_threshold_expression     'I > 2\s(I)'
_refine_ls_structure_factor_coef     Fsqd
_refine_ls_matrix_type     full
_refine_ls_R_factor_all     0.0751
_refine_ls_R_factor_gt     0.0505
_refine_ls_wR_factor_gt     0.1179
_refine_ls_wR_factor_ref     0.1330
_refine_ls_goodness_of_fit_ref     1.046
_refine_ls_restrained_S_all     1.065
_refine_ls_number_reflns     4459
_refine_ls_number_parameters     344
_refine_ls_number_restraints     3
_refine_ls_hydrogen_treatment     constr
_refine_ls_weighting_scheme     calc
_refine_ls_weighting_details
              'w=1/[\s^2^(Fo^2^)+(0.0655P)^2^+0.2521P] where P=(Fo^2^+2Fc^2^)/3'
_atom_sites_solution_hydrogens     mixed
_atom_sites_solution_primary     dual
_atom_sites_solution_secondary     ?
_refine_ls_shift/su_max     0.000
_refine_ls_shift/su_mean     0.000
_refine_diff_density_max     0.547
_refine_diff_density_min     -0.355
_refine_ls_extinction_method     none
_refine_ls_extinction_coef     .
loop_
    _atom_type_symbol
    _atom_type_description
    _atom_type_scat_dispersion_real
    _atom_type_scat_dispersion_imag
    _atom_type_scat_source
    'C' 'C' 0.0033 0.0016
                         'International Tables Vol C Tables 4.2.6.8 and 6.1.1.4'
    'H' 'H' 0.0000 0.0000
                         'International Tables Vol C Tables 4.2.6.8 and 6.1.1.4'
    'Cu' 'Cu' 0.3201 1.2651
                         'International Tables Vol C Tables 4.2.6.8 and 6.1.1.4'
    'N' 'N' 0.0061 0.0033
                         'International Tables Vol C Tables 4.2.6.8 and 6.1.1.4'
    'O' 'O' 0.0106 0.0060
                         'International Tables Vol C Tables 4.2.6.8 and 6.1.1.4'
_computing_data_collection
;
<i>COSMO</i> (Bruker, 2009)
;
_computing_cell_refinement
;
SAINT (Bruker, 2013)
;
_computing_data_reduction
;
SAINT (Bruker, 2013)
;
_computing_structure_solution
;
SHELXT (Sheldrick, 2015a)
;
_computing_structure_refinement
;
SHELXL (Sheldrick, 2015b)
;
_computing_molecular_graphics
;
;
_computing_publication_material
;
<i>OLEX2</i> (Dolomanov <i>et al.</i>,  2009)
;
loop_
    _atom_site_type_symbol
    _atom_site_label
    _atom_site_fract_x
    _atom_site_fract_y
    _atom_site_fract_z
    _atom_site_U_iso_or_equiv
    _atom_site_adp_type
    _atom_site_calc_flag
    _atom_site_occupancy
    _atom_site_disorder_assembly
    _atom_site_disorder_group
    Cu Cu1 0.95431(4) 0.76599(4) 0.77058(2) 0.02581(16) Uani d 1 . .
    O O1 0.9668(2) 0.6029(2) 0.81409(10) 0.0297(6) Uani d 1 . .
    O O2 0.8465(3) 0.6933(2) 0.87424(12) 0.0416(7) Uani d 1 . .
    O O3 0.8956(3) 0.2538(2) 0.78666(13) 0.0392(7) Uani d 1 . .
    O O4 0.7695(3) 0.0878(2) 0.80223(13) 0.0445(8) Uani d 1 . .
    O O5 0.5035(3) 0.7162(3) 0.50224(13) 0.0508(8) Uani d 1 . .
    O O6 0.8988(2) 0.9403(2) 0.74133(11) 0.0311(6) Uani d 1 . .
    H H6A 0.9660 0.9824 0.7308 0.047 Uiso d 1 . .
    H H6B 0.8785 0.9878 0.7705 0.047 Uiso d 1 . .
    N N1 0.8120(3) 0.6945(3) 0.70842(13) 0.0270(7) Uani d 1 . .
    N N2 0.4890(3) 0.5856(3) 0.58155(13) 0.0322(8) Uani d 1 . .
    H H2 0.4415 0.5233 0.5931 0.039 Uiso calc 1 . .
    N N3 0.3297(3) 0.5784(3) 0.49940(13) 0.0321(7) Uani d 1 . .
    H H3 0.2996 0.5154 0.5189 0.039 Uiso calc 1 . .
    N N4 0.0890(3) 0.6655(3) 0.33768(13) 0.0292(7) Uani d 1 . .
    C C1 0.9148(4) 0.6047(3) 0.86083(16) 0.0278(8) Uani d 1 . .
    C C2 0.9467(4) 0.4880(3) 0.90033(15) 0.0258(8) Uani d 1 . .
    C C3 1.0709(4) 0.4818(4) 0.93635(16) 0.0324(9) Uani d 1 . .
    H H3A 1.1325 0.5491 0.9349 0.039 Uiso calc 1 . .
    C C4 1.1048(4) 0.3788(4) 0.97396(16) 0.0351(9) Uani d 1 . .
    H H4 1.1887 0.3761 0.9988 0.042 Uiso calc 1 . .
    C C5 1.0159(4) 0.2797(4) 0.97530(17) 0.0357(10) Uani d 1 . .
    H H5 1.0383 0.2093 1.0015 0.043 Uiso calc 1 . .
    C C6 0.8942(4) 0.2830(4) 0.93849(17) 0.0363(10) Uani d 1 . .
    H H6 0.8348 0.2133 0.9387 0.044 Uiso calc 1 . .
    C C7 0.8574(4) 0.3885(3) 0.90069(16) 0.0288(9) Uani d 1 . .
    C C8 0.7259(4) 0.3897(3) 0.86209(17) 0.0316(9) Uani d 1 . .
    C C9 0.6290(4) 0.4775(4) 0.87134(19) 0.0407(10) Uani d 1 . .
    H H9 0.6473 0.5379 0.9027 0.049 Uiso calc 1 . .
    C C10 0.5066(4) 0.4771(4) 0.8353(2) 0.0492(12) Uani d 1 . .
    H H10 0.4423 0.5383 0.8420 0.059 Uiso calc 1 . .
    C C11 0.4763(4) 0.3902(4) 0.7901(2) 0.0433(11) Uani d 1 . .
    H H11 0.3925 0.3919 0.7651 0.052 Uiso calc 1 . .
    C C12 0.5699(4) 0.2998(4) 0.78130(19) 0.0377(10) Uani d 1 . .
    H H12 0.5484 0.2368 0.7512 0.045 Uiso calc 1 . .
    C C13 0.6941(4) 0.3000(3) 0.81582(17) 0.0299(9) Uani d 1 . .
    C C14 0.7959(4) 0.2074(4) 0.80076(16) 0.0295(9) Uani d 1 . .
    C C15 0.7264(4) 0.6020(3) 0.71812(17) 0.0307(9) Uani d 1 . .
    H H15 0.7399 0.5601 0.7554 0.037 Uiso calc 1 . .
    C C16 0.6215(4) 0.5662(3) 0.67659(16) 0.0322(9) Uani d 1 . .
    H H16 0.5631 0.5014 0.6855 0.039 Uiso calc 1 . .
    C C17 0.6000(3) 0.6242(3) 0.62140(16) 0.0282(8) Uani d 1 . .
    C C18 0.6892(4) 0.7167(3) 0.61037(16) 0.0303(9) Uani d 1 . .
    H H18 0.6794 0.7577 0.5729 0.036 Uiso calc 1 . .
    C C19 0.7921(4) 0.7478(3) 0.65451(17) 0.0309(9) Uani d 1 . .
    H H19 0.8530 0.8111 0.6463 0.037 Uiso calc 1 . .
    C C20 0.4464(4) 0.6351(4) 0.52610(16) 0.0329(9) Uani d 1 . .
    C C21 0.0631(4) 0.5687(4) 0.37300(17) 0.0321(9) Uani d 1 . .
    H H21 -0.0137 0.5184 0.3607 0.039 Uiso calc 1 . .
    C C22 0.1413(4) 0.5392(3) 0.42540(17) 0.0327(9) Uani d 1 . .
    H H22 0.1184 0.4701 0.4486 0.039 Uiso calc 1 . .
    C C23 0.2551(4) 0.6106(3) 0.44496(16) 0.0277(8) Uani d 1 . .
    C C24 0.2860(4) 0.7074(4) 0.40816(17) 0.0331(9) Uani d 1 . .
    H H24 0.3642 0.7565 0.4188 0.040 Uiso calc 1 . .
    C C25 0.2010(4) 0.7312(3) 0.35587(17) 0.0309(9) Uani d 1 . .
    H H25 0.2229 0.7982 0.3312 0.037 Uiso calc 1 . .
    O O1W 0.7281(3) -0.0656(3) 0.89666(14) 0.0534(8) Uani d 1 . .
    H H1WA 0.7247 -0.0227 0.8615 0.080 Uiso d 1 . .
    H H1WB 0.7482 -0.1419 0.8873 0.080 Uiso d 1 . .
    O O2W 0.4163(16) 0.9950(17) 0.4781(9) 0.109(6) Uani d 0.25 A -1
    H H2WA 0.4441 0.9313 0.4591 0.164 Uiso d 0.25 A -1
    H H2WB 0.4946 1.0663 0.4874 0.164 Uiso d 0.25 A -1
loop_
    _atom_site_aniso_label
    _atom_site_aniso_U_11
    _atom_site_aniso_U_22
    _atom_site_aniso_U_33
    _atom_site_aniso_U_12
    _atom_site_aniso_U_13
    _atom_site_aniso_U_23
    Cu1 0.0267(3) 0.0211(3) 0.0296(3) -0.00063(19) 0.00458(19) 0.00122(18)
    O1 0.0414(16) 0.0211(13) 0.0276(15) -0.0011(11) 0.0090(12) 0.0012(10)
    O2 0.0485(18) 0.0313(16) 0.0497(18) 0.0106(14) 0.0221(15) 0.0067(13)
    O3 0.0289(15) 0.0466(18) 0.0440(18) -0.0064(13) 0.0115(13) -0.0084(13)
    O4 0.0420(17) 0.0271(16) 0.067(2) 0.0036(13) 0.0167(15) -0.0046(14)
    O5 0.0465(18) 0.061(2) 0.0392(18) -0.0210(16) -0.0078(15) 0.0174(15)
    O6 0.0362(16) 0.0199(13) 0.0376(16) 0.0017(11) 0.0081(12) 0.0021(11)
    N1 0.0301(17) 0.0224(16) 0.0289(18) -0.0027(13) 0.0061(14) 0.0018(13)
    N2 0.0296(18) 0.0345(18) 0.0323(19) -0.0067(14) 0.0049(14) 0.0051(14)
    N3 0.0307(18) 0.0334(18) 0.0321(19) -0.0042(14) 0.0047(15) 0.0020(14)
    N4 0.0270(17) 0.0227(16) 0.0373(19) 0.0013(13) 0.0039(14) -0.0009(14)
    C1 0.030(2) 0.0214(19) 0.031(2) -0.0023(16) 0.0029(17) -0.0036(16)
    C2 0.034(2) 0.0225(19) 0.0233(19) 0.0034(16) 0.0102(17) -0.0019(15)
    C3 0.044(2) 0.027(2) 0.027(2) 0.0011(18) 0.0090(19) -0.0012(16)
    C4 0.039(2) 0.035(2) 0.030(2) 0.0130(19) 0.0023(18) -0.0029(17)
    C5 0.052(3) 0.029(2) 0.027(2) 0.0075(19) 0.010(2) 0.0011(16)
    C6 0.050(3) 0.027(2) 0.035(2) -0.0014(18) 0.018(2) 0.0031(17)
    C7 0.036(2) 0.026(2) 0.027(2) 0.0004(16) 0.0138(17) -0.0024(16)
    C8 0.038(2) 0.0210(19) 0.039(2) -0.0005(16) 0.0165(19) 0.0046(16)
    C9 0.042(3) 0.033(2) 0.049(3) 0.0040(19) 0.015(2) -0.0054(19)
    C10 0.038(3) 0.037(3) 0.077(4) 0.012(2) 0.022(2) 0.004(2)
    C11 0.027(2) 0.043(3) 0.060(3) 0.0014(19) 0.009(2) 0.014(2)
    C12 0.035(2) 0.033(2) 0.047(3) -0.0069(18) 0.012(2) 0.0043(19)
    C13 0.024(2) 0.027(2) 0.040(2) -0.0026(16) 0.0106(18) 0.0074(17)
    C14 0.025(2) 0.038(2) 0.025(2) -0.0004(17) 0.0040(17) -0.0014(16)
    C15 0.032(2) 0.030(2) 0.030(2) -0.0004(17) 0.0060(17) 0.0052(16)
    C16 0.034(2) 0.027(2) 0.036(2) -0.0066(17) 0.0072(18) 0.0008(17)
    C17 0.027(2) 0.027(2) 0.031(2) 0.0037(16) 0.0047(17) -0.0024(16)
    C18 0.035(2) 0.033(2) 0.023(2) -0.0035(17) 0.0057(17) 0.0011(16)
    C19 0.031(2) 0.028(2) 0.035(2) -0.0042(16) 0.0078(17) 0.0012(17)
    C20 0.035(2) 0.034(2) 0.030(2) -0.0003(18) 0.0056(18) -0.0010(17)
    C21 0.029(2) 0.032(2) 0.035(2) -0.0023(17) 0.0049(18) 0.0002(17)
    C22 0.035(2) 0.024(2) 0.039(2) -0.0040(17) 0.0042(18) 0.0043(17)
    C23 0.030(2) 0.025(2) 0.029(2) 0.0029(16) 0.0060(17) -0.0010(16)
    C24 0.029(2) 0.031(2) 0.039(2) -0.0047(17) 0.0036(18) -0.0016(17)
    C25 0.031(2) 0.027(2) 0.034(2) 0.0012(17) 0.0032(18) 0.0019(16)
    O1W 0.060(2) 0.0444(18) 0.061(2) 0.0091(15) 0.0258(17) -0.0006(15)
    O2W 0.083(12) 0.093(14) 0.152(18) 0.000(11) 0.022(12) -0.007(12)
_geom_special_details
;
 All esds (except the esd in the dihedral angle between two l.s. planes)
 are estimated using the full covariance matrix.  The cell esds are taken
 into account individually in the estimation of esds in distances, angles
 and torsion angles; correlations between esds in cell parameters are only
 used when they are defined by crystal symmetry.  An approximate (isotropic)
 treatment of cell esds is used for estimating esds involving l.s. planes.
;
loop_
    _geom_bond_atom_site_label_1
    _geom_bond_atom_site_label_2
    _geom_bond_site_symmetry_2
    _geom_bond_distance
    _geom_bond_publ_flag
    Cu1 O1 . 1.960(2) y
    Cu1 O3 2_756 2.205(3) y
    Cu1 O6 . 1.981(2) y
    Cu1 N1 . 2.003(3) y
    Cu1 N4 4_676 2.016(3) y
    O1 C1 . 1.283(4) ?
    O2 C1 . 1.231(4) ?
    O3 Cu1 2_746 2.205(3) ?
    O3 C14 . 1.230(4) ?
    O4 C14 . 1.274(4) ?
    O5 C20 . 1.213(4) ?
    O6 H6A . 0.8881 ?
    O6 H6B . 0.8878 ?
    N1 C15 . 1.351(4) ?
    N1 C19 . 1.340(5) ?
    N2 H2 . 0.8800 ?
    N2 C17 . 1.393(5) ?
    N2 C20 . 1.373(5) ?
    N3 H3 . 0.8800 ?
    N3 C20 . 1.384(5) ?
    N3 C23 . 1.390(5) ?
    N4 Cu1 4_475 2.016(3) ?
    N4 C21 . 1.349(5) ?
    N4 C25 . 1.344(5) ?
    C1 C2 . 1.516(5) ?
    C2 C3 . 1.399(5) ?
    C2 C7 . 1.386(5) ?
    C3 H3A . 0.9500 ?
    C3 C4 . 1.382(5) ?
    C4 H4 . 0.9500 ?
    C4 C5 . 1.383(6) ?
    C5 H5 . 0.9500 ?
    C5 C6 . 1.386(6) ?
    C6 H6 . 0.9500 ?
    C6 C7 . 1.409(5) ?
    C7 C8 . 1.485(5) ?
    C8 C9 . 1.397(5) ?
    C8 C13 . 1.409(5) ?
    C9 H9 . 0.9500 ?
    C9 C10 . 1.383(6) ?
    C10 H10 . 0.9500 ?
    C10 C11 . 1.372(6) ?
    C11 H11 . 0.9500 ?
    C11 C12 . 1.387(6) ?
    C12 H12 . 0.9500 ?
    C12 C13 . 1.383(5) ?
    C13 C14 . 1.510(5) ?
    C15 H15 . 0.9500 ?
    C15 C16 . 1.363(5) ?
    C16 H16 . 0.9500 ?
    C16 C17 . 1.387(5) ?
    C17 C18 . 1.385(5) ?
    C18 H18 . 0.9500 ?
    C18 C19 . 1.372(5) ?
    C19 H19 . 0.9500 ?
    C21 H21 . 0.9500 ?
    C21 C22 . 1.362(5) ?
    C22 H22 . 0.9500 ?
    C22 C23 . 1.394(5) ?
    C23 C24 . 1.387(5) ?
    C24 H24 . 0.9500 ?
    C24 C25 . 1.380(5) ?
    C25 H25 . 0.9500 ?
    O1W H1WA . 0.9177 ?
    O1W H1WB . 0.8564 ?
    O2W H2WA . 0.8696 ?
    O2W H2WB . 1.0893 ?
loop_
    _geom_angle_atom_site_label_1
    _geom_angle_atom_site_label_2
    _geom_angle_atom_site_label_3
    _geom_angle_site_symmetry_1
    _geom_angle_site_symmetry_3
    _geom_angle
    _geom_angle_publ_flag
    O1 Cu1 O3 . 2_756 105.34(10) y
    O1 Cu1 O6 . . 162.28(11) y
    O1 Cu1 N1 . . 91.02(11) y
    O1 Cu1 N4 . 4_676 86.57(11) y
    O6 Cu1 O3 . 2_756 92.38(10) y
    O6 Cu1 N1 . . 88.00(11) y
    O6 Cu1 N4 . 4_676 93.20(11) y
    N1 Cu1 O3 . 2_756 93.24(12) y
    N1 Cu1 N4 . 4_676 175.68(12) y
    N4 Cu1 O3 4_676 2_756 90.86(12) y
    C1 O1 Cu1 . . 114.5(2) ?
    C14 O3 Cu1 . 2_746 152.6(3) ?
    Cu1 O6 H6A . . 110.5 ?
    Cu1 O6 H6B . . 110.1 ?
    H6A O6 H6B . . 103.3 ?
    C15 N1 Cu1 . . 124.4(2) ?
    C19 N1 Cu1 . . 118.7(2) ?
    C19 N1 C15 . . 116.7(3) ?
    C17 N2 H2 . . 116.8 ?
    C20 N2 H2 . . 116.8 ?
    C20 N2 C17 . . 126.4(3) ?
    C20 N3 H3 . . 116.6 ?
    C20 N3 C23 . . 126.7(3) ?
    C23 N3 H3 . . 116.6 ?
    C21 N4 Cu1 . 4_475 122.8(2) ?
    C25 N4 Cu1 . 4_475 119.8(2) ?
    C25 N4 C21 . . 116.3(3) ?
    O1 C1 C2 . . 114.3(3) ?
    O2 C1 O1 . . 124.2(3) ?
    O2 C1 C2 . . 121.5(3) ?
    C3 C2 C1 . . 118.1(3) ?
    C7 C2 C1 . . 121.7(3) ?
    C7 C2 C3 . . 120.2(3) ?
    C2 C3 H3A . . 119.6 ?
    C4 C3 C2 . . 120.7(4) ?
    C4 C3 H3A . . 119.6 ?
    C3 C4 H4 . . 120.2 ?
    C3 C4 C5 . . 119.7(4) ?
    C5 C4 H4 . . 120.2 ?
    C4 C5 H5 . . 120.0 ?
    C4 C5 C6 . . 120.1(4) ?
    C6 C5 H5 . . 120.0 ?
    C5 C6 H6 . . 119.6 ?
    C5 C6 C7 . . 120.9(4) ?
    C7 C6 H6 . . 119.6 ?
    C2 C7 C6 . . 118.5(4) ?
    C2 C7 C8 . . 121.9(3) ?
    C6 C7 C8 . . 119.6(3) ?
    C9 C8 C7 . . 121.2(3) ?
    C9 C8 C13 . . 118.0(4) ?
    C13 C8 C7 . . 120.9(3) ?
    C8 C9 H9 . . 119.7 ?
    C10 C9 C8 . . 120.7(4) ?
    C10 C9 H9 . . 119.7 ?
    C9 C10 H10 . . 119.4 ?
    C11 C10 C9 . . 121.2(4) ?
    C11 C10 H10 . . 119.4 ?
    C10 C11 H11 . . 120.5 ?
    C10 C11 C12 . . 119.0(4) ?
    C12 C11 H11 . . 120.5 ?
    C11 C12 H12 . . 119.6 ?
    C13 C12 C11 . . 120.9(4) ?
    C13 C12 H12 . . 119.6 ?
    C8 C13 C14 . . 121.1(3) ?
    C12 C13 C8 . . 120.2(4) ?
    C12 C13 C14 . . 118.6(3) ?
    O3 C14 O4 . . 125.6(4) ?
    O3 C14 C13 . . 117.3(3) ?
    O4 C14 C13 . . 117.1(3) ?
    N1 C15 H15 . . 118.7 ?
    N1 C15 C16 . . 122.7(3) ?
    C16 C15 H15 . . 118.7 ?
    C15 C16 H16 . . 119.9 ?
    C15 C16 C17 . . 120.1(3) ?
    C17 C16 H16 . . 119.9 ?
    C16 C17 N2 . . 117.2(3) ?
    C18 C17 N2 . . 125.1(3) ?
    C18 C17 C16 . . 117.7(3) ?
    C17 C18 H18 . . 120.6 ?
    C19 C18 C17 . . 118.8(3) ?
    C19 C18 H18 . . 120.6 ?
    N1 C19 C18 . . 124.0(3) ?
    N1 C19 H19 . . 118.0 ?
    C18 C19 H19 . . 118.0 ?
    O5 C20 N2 . . 125.3(4) ?
    O5 C20 N3 . . 123.3(4) ?
    N2 C20 N3 . . 111.3(3) ?
    N4 C21 H21 . . 118.3 ?
    N4 C21 C22 . . 123.4(4) ?
    C22 C21 H21 . . 118.3 ?
    C21 C22 H22 . . 120.0 ?
    C21 C22 C23 . . 120.0(4) ?
    C23 C22 H22 . . 120.0 ?
    N3 C23 C22 . . 117.6(3) ?
    C24 C23 N3 . . 125.0(3) ?
    C24 C23 C22 . . 117.4(3) ?
    C23 C24 H24 . . 120.6 ?
    C25 C24 C23 . . 118.8(4) ?
    C25 C24 H24 . . 120.6 ?
    N4 C25 C24 . . 124.0(4) ?
    N4 C25 H25 . . 118.0 ?
    C24 C25 H25 . . 118.0 ?
    H1WA O1W H1WB . . 101.6 ?
    H2WA O2W H2WB . . 108.5 ?
loop_
    _geom_torsion_atom_site_label_1
    _geom_torsion_atom_site_label_2
    _geom_torsion_atom_site_label_3
    _geom_torsion_atom_site_label_4
    _geom_torsion_site_symmetry_1
    _geom_torsion_site_symmetry_2
    _geom_torsion_site_symmetry_3
    _geom_torsion_site_symmetry_4
    _geom_torsion
    _geom_torsion_publ_flag
    Cu1 O1 C1 O2 . . . . 9.6(5) ?
    Cu1 O1 C1 C2 . . . . -169.0(2) ?
    Cu1 O3 C14 O4 2_746 . . . 44.2(8) ?
    Cu1 O3 C14 C13 2_746 . . . -133.8(5) ?
    Cu1 N1 C15 C16 . . . . 172.2(3) ?
    Cu1 N1 C19 C18 . . . . -172.8(3) ?
    Cu1 N4 C21 C22 4_475 . . . -165.6(3) ?
    Cu1 N4 C25 C24 4_475 . . . 166.3(3) ?
    O1 C1 C2 C3 . . . . 77.6(4) ?
    O1 C1 C2 C7 . . . . -101.5(4) ?
    O2 C1 C2 C3 . . . . -101.1(4) ?
    O2 C1 C2 C7 . . . . 79.8(5) ?
    N1 C15 C16 C17 . . . . 0.8(6) ?
    N2 C17 C18 C19 . . . . 178.1(3) ?
    N3 C23 C24 C25 . . . . -178.3(3) ?
    N4 C21 C22 C23 . . . . -0.2(6) ?
    C1 C2 C3 C4 . . . . 179.0(3) ?
    C1 C2 C7 C6 . . . . 179.9(3) ?
    C1 C2 C7 C8 . . . . 0.6(5) ?
    C2 C3 C4 C5 . . . . 1.1(5) ?
    C2 C7 C8 C9 . . . . -68.6(5) ?
    C2 C7 C8 C13 . . . . 113.0(4) ?
    C3 C2 C7 C6 . . . . 0.8(5) ?
    C3 C2 C7 C8 . . . . -178.5(3) ?
    C3 C4 C5 C6 . . . . 0.9(6) ?
    C4 C5 C6 C7 . . . . -2.1(6) ?
    C5 C6 C7 C2 . . . . 1.2(5) ?
    C5 C6 C7 C8 . . . . -179.5(3) ?
    C6 C7 C8 C9 . . . . 112.2(4) ?
    C6 C7 C8 C13 . . . . -66.3(5) ?
    C7 C2 C3 C4 . . . . -1.9(5) ?
    C7 C8 C9 C10 . . . . -179.6(4) ?
    C7 C8 C13 C12 . . . . 178.1(3) ?
    C7 C8 C13 C14 . . . . -5.2(5) ?
    C8 C9 C10 C11 . . . . 0.8(6) ?
    C8 C13 C14 O3 . . . . -59.1(5) ?
    C8 C13 C14 O4 . . . . 122.8(4) ?
    C9 C8 C13 C12 . . . . -0.4(5) ?
    C9 C8 C13 C14 . . . . 176.3(3) ?
    C9 C10 C11 C12 . . . . 1.2(6) ?
    C10 C11 C12 C13 . . . . -2.8(6) ?
    C11 C12 C13 C8 . . . . 2.4(6) ?
    C11 C12 C13 C14 . . . . -174.4(4) ?
    C12 C13 C14 O3 . . . . 117.7(4) ?
    C12 C13 C14 O4 . . . . -60.4(5) ?
    C13 C8 C9 C10 . . . . -1.1(6) ?
    C15 N1 C19 C18 . . . . 2.1(5) ?
    C15 C16 C17 N2 . . . . -178.3(3) ?
    C15 C16 C17 C18 . . . . 1.0(5) ?
    C16 C17 C18 C19 . . . . -1.2(5) ?
    C17 N2 C20 O5 . . . . 4.0(6) ?
    C17 N2 C20 N3 . . . . -177.4(3) ?
    C17 C18 C19 N1 . . . . -0.3(6) ?
    C19 N1 C15 C16 . . . . -2.4(5) ?
    C20 N2 C17 C16 . . . . 176.6(4) ?
    C20 N2 C17 C18 . . . . -2.7(6) ?
    C20 N3 C23 C22 . . . . 178.6(3) ?
    C20 N3 C23 C24 . . . . -0.5(6) ?
    C21 N4 C25 C24 . . . . -1.9(5) ?
    C21 C22 C23 N3 . . . . 178.5(3) ?
    C21 C22 C23 C24 . . . . -2.2(5) ?
    C22 C23 C24 C25 . . . . 2.5(5) ?
    C23 N3 C20 O5 . . . . -5.5(6) ?
    C23 N3 C20 N2 . . . . 175.8(3) ?
    C23 C24 C25 N4 . . . . -0.5(6) ?
    C25 N4 C21 C22 . . . . 2.2(5) ?
loop_
    _geom_hbond_atom_site_label_D
    _geom_hbond_atom_site_label_H
    _geom_hbond_atom_site_label_A
    _geom_hbond_site_symmetry_A
    _geom_hbond_distance_DH
    _geom_hbond_distance_HA
    _geom_hbond_distance_DA
    _geom_hbond_angle_DHA
    _geom_hbond_publ_flag
    O6 H6A O1 2_756 0.89 1.84 2.650(3) 151.6 y
    O6 H6B O4 1_565 0.89 1.78 2.598(4) 152.3 y
    N2 H2 O1W 2_656 0.88 2.03 2.852(4) 155.1 y
    N3 H3 O1W 2_656 0.88 2.18 2.968(4) 148.7 y
    O1W H1WA O4 . 0.92 1.90 2.786(4) 161.5 y
    O1W H1WB O2 1_545 0.86 2.04 2.873(4) 164.3 y
    O2W H2WA O5 . 0.87 2.48 3.055(18) 124.4 y
    O2W H2WB O5 3_676 1.09 2.27 3.125(18) 133.6 y
_shelx_space_group_comment
;
The symmetry employed for this shelxl refinement is uniquely defined
by the following loop, which should always be used as a source of
symmetry information in preference to the above space-group names.
They are only intended as comments.
;
_shelx_estimated_absorpt_T_min     0.823
_shelx_estimated_absorpt_T_max     0.928
_shelx_hkl_file
;
  -1   0   0 5215.98  247.48
   1   0   0 5275.57  247.38
   2   0   0 1129.19   55.89
  -2   0   0 1177.48   58.79
   2   0   0 1186.88   58.39
  -3   0   0   19.20    5.70
   3   0   0   14.30    4.80
   3   0   0   12.30    2.90
   4   0   0  460.95   29.40
  -4   0   0  465.95   29.90
   4   0   0  468.25   25.00
   5   0   0 1025.60   57.99
   5   0   0 1031.90   51.89
  -5   0   0 1035.10   58.89
  -6   0   0  160.08   17.80
   6   0   0  181.08   12.10
   6   0   0  159.18   16.80
  -7   0   0  300.47   27.20
   7   0   0  329.97   26.70
  -8   0   0   78.99   16.80
   8   0   0  100.99   15.10
  -9   0   0  322.67   30.90
   9   0   0  327.77   30.60
  10   0   0    1.80    8.00
 -10   0   0    1.60    8.50
  11   0   0   95.19   21.00
 -11   0   0   89.99   21.80
 -12   0   0  100.59   24.20
  12   0   0   85.29   20.90
   0  -1   0   -3.50    1.30
   0   1   0   -4.80    1.40
   1  -1   0   57.89    5.30
  -1  -1   0   61.69    5.40
   1  -1   0   48.20    5.20
  -1   1   0   55.39    4.30
   1   1   0   53.89    4.00
  -1   1   0   59.19    5.60
   1   1   0   48.10    5.40
   2  -1   0  488.55   27.40
  -2  -1   0  486.85   27.30
  -2   1   0  487.65   27.60
   2   1   0  487.35   26.10
   3  -1   0  759.92   42.80
  -3  -1   0  805.32   43.00
   3   1   0  767.52   41.60
  -3   1   0  755.72   43.10
   3   1   0  799.72   41.20
  -4  -1   0  746.63   43.20
   4  -1   0  736.83   43.10
   4   1   0  742.83   41.80
   4   1   0  734.63   40.20
  -4   1   0  758.32   43.70
   5  -1   0  412.46   29.10
  -5  -1   0  443.96   29.60
   5   1   0  424.96   25.40
  -5   1   0  380.76   29.10
   5   1   0  420.06   28.10
   6  -1   0 1430.56   79.89
  -6  -1   0 1366.36   79.79
   6   1   0 1500.55   74.59
  -6   1   0 1427.16   81.19
   6   1   0 1488.85   79.29
  -7  -1   0  659.73   45.20
   7  -1   0  637.94   44.00
   7   1   0  707.33   43.80
  -7   1   0  664.63   45.80
  -8  -1   0  529.15   40.90
   8  -1   0  526.25   40.10
   8   1   0  573.14   40.00
  -8   1   0  573.94   42.20
  -9  -1   0  137.19   19.70
   9  -1   0  154.98   20.70
   9   1   0  123.69   18.50
  -9   1   0  154.78   21.90
 -10  -1   0   -7.80    6.20
  10  -1   0    3.30    8.90
  10   1   0   -1.30    6.90
 -10   1   0    0.70    9.40
 -11  -1   0   -0.20   10.60
  11  -1   0    2.60    8.30
 -11   1   0    1.70   10.60
  11   1   0    7.00    9.50
 -12  -1   0   34.40   15.70
  12  -1   0   17.30   13.60
 -12   1   0   21.50   14.00
  12   1   0   14.60   12.20
   0  -2   0 2481.85  120.59
   0  -2   0 2506.85  118.19
   0   2   0 2489.95  121.49
  -1  -2   0 2176.38  105.39
   1  -2   0 2136.29  105.49
  -1   2   0 2174.28  104.99
   1   2   0 2142.39  106.39
  -2  -2   0   27.80    6.00
   2  -2   0   29.80    6.40
   2  -2   0   44.70    6.60
  -2   2   0   35.50    6.90
  -2   2   0   41.00    4.90
   2   2   0   23.00    5.80
   2   2   0   28.80    4.00
   3  -2   0    4.50    4.00
  -3  -2   0    5.20    4.00
   3   2   0    8.90    3.70
  -3   2   0    9.10    2.40
  -3   2   0   17.30    6.30
   4  -2   0  231.78   19.00
  -4  -2   0  197.28   18.00
   4   2   0  257.27   17.40
  -4   2   0  255.57   19.80
  -5  -2   0  148.19   15.50
   5  -2   0  154.28   15.80
   5   2   0  129.29   13.40
  -5   2   0  171.88   16.90
   5   2   0  143.09   13.90
  -6  -2   0   57.49   12.20
   6  -2   0   57.79   11.90
  -6   2   0   38.50   10.80
   6   2   0   64.19   10.80
   6   2   0   56.59   10.80
  -7  -2   0    9.90    6.90
   7  -2   0   14.10    7.40
   7   2   0    0.10    4.60
  -7   2   0    1.40    6.40
   7   2   0    8.60    6.10
   8  -2   0  467.85   37.60
  -8  -2   0  553.74   40.00
   8   2   0  461.95   35.30
  -8   2   0  475.45   39.00
   9  -2   0    7.20    7.80
  -9  -2   0    0.70    6.90
   9   2   0   -0.90    6.70
  -9   2   0    8.30   10.20
  10  -2   0    1.90    7.80
 -10  -2   0   -6.80    7.10
 -10   2   0   -2.60    8.10
  10   2   0    0.90    6.20
 -11  -2   0   38.90   14.50
  11  -2   0   47.80   15.50
 -11   2   0   51.09   18.00
  11   2   0   37.40   13.70
  12  -2   0  148.39   28.20
 -12  -2   0   76.99   21.80
 -12   2   0   73.79   19.00
  12   2   0  104.49   23.20
   0  -3   0   -3.50    3.60
   0  -3   0   -2.40    1.80
   0   3   0    0.90    4.30
   1  -3   0   13.20    3.70
   1  -3   0   12.10    5.20
  -1  -3   0    5.10    4.00
  -1   3   0   14.00    4.50
   1   3   0   12.10    5.30
   2  -3   0   92.69   10.40
   2  -3   0   99.09    9.60
  -2  -3   0   70.79    9.30
  -2   3   0  119.69   11.70
   2   3   0  100.89    6.70
   2   3   0   94.49   11.20
  -2   3   0  104.59    9.70
   3  -3   0   21.60    5.80
  -3  -3   0    9.80    5.30
  -3   3   0   19.80    6.50
   3   3   0   28.70    4.90
  -3   3   0   39.60    5.60
   3   3   0   24.50    7.60
  -4  -3   0   87.29   11.80
   4  -3   0  142.69   13.80
   4   3   0   87.49    9.50
   4   3   0  108.19   12.70
  -4   3   0  138.29   14.20
  -4   3   0  111.09    8.60
  -5  -3   0  290.57   23.60
   5  -3   0  313.67   23.80
  -5   3   0  275.27   17.60
   5   3   0  274.17   20.10
  -5   3   0  256.67   23.30
  -6  -3   0  641.44   44.90
   6  -3   0  717.03   46.10
   6   3   0  734.63   44.50
   6   3   0  684.63   41.80
  -6   3   0  718.83   47.10
   7  -3   0 1016.70   62.49
  -7  -3   0  978.90   62.09
  -7   3   0  943.31   62.39
   7   3   0  998.60   58.19
   7   3   0 1053.89   59.39
   8  -3   0  183.18   22.00
  -8  -3   0  206.38   22.70
  -8   3   0  178.38   23.20
   8   3   0  182.58   19.60
  -9  -3   0  277.47   27.80
   9  -3   0  195.58   25.00
   9   3   0  213.48   23.10
  -9   3   0  197.98   26.10
  10  -3   0   47.20   14.90
 -10  -3   0   50.89   15.30
 -10   3   0   37.90   16.30
  10   3   0   44.40   13.30
 -11  -3   0   74.69   20.00
  11  -3   0   65.59   18.00
 -11   3   0   69.09   21.30
   0  -4   0 1670.73   83.79
   0  -4   0 1593.44   78.39
   0   4   0 1609.64   85.09
   1  -4   0 1525.95   80.29
   1  -4   0 1521.35   76.79
  -1  -4   0 1557.54   80.29
  -1   4   0 1576.14   81.19
   1   4   0 1549.45   82.59
   2  -4   0  938.71   51.49
  -2  -4   0  926.41   51.09
  -2   4   0  902.51   51.99
   2   4   0  802.42   51.89
   2   4   0  905.41   43.50
  -2   4   0  942.51   50.29
   3  -4   0  205.78   17.80
  -3  -4   0  183.98   16.60
   3  -4   0  190.28   15.90
  -3   4   0  192.78   15.10
   3   4   0  191.78   18.30
  -3   4   0  159.88   16.70
   3   4   0  184.88   11.80
  -4  -4   0    8.50    5.30
   4  -4   0    8.20    4.70
  -4   4   0    4.60    5.30
   4   4   0    3.10    4.90
  -4   4   0    8.60    3.80
   4   4   0    9.70    3.60
  -5  -4   0   47.10   11.10
   5  -4   0   39.50    9.80
   5   4   0   37.50    7.00
   5   4   0   33.20   10.40
  -5   4   0   44.70   10.80
  -6  -4   0   54.09   12.50
   6  -4   0   65.59   13.50
  -6   4   0   73.49   15.60
   6   4   0   46.70    9.50
   6   4   0   57.79   12.30
   7  -4   0  202.78   22.80
  -7  -4   0  225.08   23.30
  -7   4   0  257.77   25.60
   7   4   0  206.48   19.10
  -8  -4   0  209.08   24.30
   8  -4   0  231.68   24.70
  -8   4   0  202.58   24.50
   8   4   0  197.58   21.80
  -9  -4   0   40.80   13.20
   9  -4   0   59.49   15.10
  -9   4   0   55.09   16.00
 -10  -4   0   22.80   12.10
  10  -4   0   25.90   12.70
 -10   4   0   33.80   15.30
  11  -4   0  103.49   25.00
 -11  -4   0  155.68   28.30
 -11   4   0  126.69   27.00
   0  -5   0    0.20    4.50
   0  -5   0   -1.00    1.70
   0   5   0   -1.20    4.00
   0   5   0    0.80    1.80
   1  -5   0    9.10    5.80
  -1  -5   0   14.70    6.20
   1  -5   0   13.00    4.10
  -1   5   0   24.00    7.40
   1   5   0   18.80    7.50
  -2  -5   0   73.09   10.40
   2  -5   0   65.09    8.30
   2  -5   0   71.69   13.00
  -2   5   0   50.09   10.00
   2   5   0   65.19   13.40
  -3  -5   0  115.49   14.40
   3  -5   0  106.59   12.00
   3  -5   0  106.79   13.90
  -3   5   0   94.69   13.90
   3   5   0  122.49    7.60
   3   5   0  107.69   15.00
  -3   5   0  143.99   13.70
   4  -5   0  716.23   43.40
   4  -5   0  680.03   45.20
  -4  -5   0  740.73   45.30
  -4   5   0  676.63   45.30
   4   5   0  680.93   46.00
  -4   5   0  667.33   40.40
   5  -5   0  688.63   44.30
  -5  -5   0  695.53   45.40
  -5   5   0  592.14   44.60
   5   5   0  717.93   46.70
   6  -5   0  191.48   20.90
  -6  -5   0  185.18   21.90
  -6   5   0  222.48   24.10
   6   5   0  266.17   25.00
   7  -5   0  112.79   16.70
  -7  -5   0  131.69   18.30
   7   5   0  128.09   18.20
  -7   5   0  138.09   23.30
  -8  -5   0   92.09   19.40
   8  -5   0  117.89   18.30
  -8   5   0  131.79   23.80
  -9  -5   0   35.20   13.60
   9  -5   0   24.70   12.30
  -9   5   0   49.40   17.20
 -10  -5   0   -3.20    8.40
  10  -5   0    4.30   10.40
 -10   5   0   -8.30   10.90
  11  -5   0    9.60   11.50
 -11  -5   0    0.40    9.30
 -11   5   0   20.50   14.30
   0  -6   0 3297.27  158.88
   0  -6   0 3412.06  167.88
   0   6   0 3307.57  169.98
   0   6   0 3290.87  158.88
   1  -6   0  576.04   37.20
   1  -6   0  550.04   31.20
  -1  -6   0  519.05   36.20
   1   6   0  580.14   39.90
  -1   6   0  537.45   37.90
   2  -6   0   49.00    8.60
  -2  -6   0   43.60   10.10
   2  -6   0   58.49   11.90
   2   6   0   60.59   14.00
  -2   6   0   36.90   10.10
   3  -6   0  200.08   19.90
  -3  -6   0  190.58   19.10
   3   6   0  170.98   20.30
  -3   6   0  206.78   18.80
  -3   6   0  177.68   19.90
   4  -6   0  365.06   26.90
  -4  -6   0  279.97   26.70
   4  -6   0  309.57   28.20
  -4   6   0  393.86   26.50
  -4   6   0  322.77   29.10
   4   6   0  323.07   29.30
  -5  -6   0   22.00    8.90
   5  -6   0   39.80   10.90
   5   6   0    4.50    6.80
  -5   6   0    4.80    8.20
   6  -6   0   11.50    7.50
  -6  -6   0   18.10    9.60
   6   6   0    7.80    7.60
  -6   6   0   35.80   12.50
   7  -6   0   31.30   11.90
  -7  -6   0   81.69   17.30
  -7   6   0   45.80   14.80
   7   6   0   79.99   16.90
  -8  -6   0    2.80    7.90
   8  -6   0   -9.30    5.80
  -8   6   0   -2.00    9.80
   8   6   0    4.80    9.00
  -9  -6   0   47.40   16.20
   9  -6   0   17.30   10.70
  -9   6   0   22.60   14.70
  10  -6   0   21.10   12.10
 -10  -6   0   23.00   15.50
 -10   6   0   18.70   13.90
   0  -7   0   -0.20    4.80
   0   7   0   -1.80    6.00
   1  -7   0   -1.40    3.70
   1  -7   0    1.20    3.00
  -1  -7   0   -2.30    4.30
   1   7   0    1.40    5.50
  -1   7   0   -3.50    4.50
  -2  -7   0   -0.40    4.40
   2  -7   0    8.00    6.50
   2  -7   0    4.90    4.40
   2   7   0    3.20    6.70
  -2   7   0   -4.50    4.60
  -3  -7   0  526.75   38.20
   3  -7   0  590.24   40.10
   3  -7   0  565.44   34.90
  -3   7   0  512.75   37.00
  -3   7   0  517.75   40.10
   3   7   0  430.56   38.90
   4  -7   0  439.66   35.60
  -4  -7   0  399.76   33.70
   4   7   0  463.75   37.90
  -4   7   0  459.25   32.90
  -4   7   0  430.66   36.30
   5  -7   0  302.97   26.30
  -5  -7   0  314.07   29.10
  -5   7   0  297.67   29.70
   5   7   0  306.77   30.50
  -6  -7   0  244.48   26.30
   6  -7   0  261.57   25.10
   6   7   0  219.98   27.10
  -6   7   0  218.38   26.40
  -7  -7   0  135.39   20.00
   7  -7   0  148.29   20.40
   7   7   0  102.89   22.10
  -7   7   0  156.88   23.20
  -8  -7   0   64.99   16.50
   8  -7   0   86.99   18.80
   8   7   0   57.09   17.10
  -8   7   0  112.69   24.20
   9  -7   0   15.00   11.60
  -9  -7   0   -2.20    8.50
  -9   7   0   -4.70    9.40
 -10  -7   0    3.60   10.80
  10  -7   0    9.20   10.90
 -10   7   0    5.40   12.00
   0  -8   0  200.38   21.20
   0   8   0  190.18   22.80
   1  -8   0  226.78   22.90
  -1  -8   0  196.38   21.40
   1   8   0  222.38   24.80
  -1   8   0  197.88   23.20
   2  -8   0  336.07   30.90
  -2  -8   0  360.66   31.00
  -2   8   0  405.06   32.80
   2   8   0  408.26   35.50
   3  -8   0   61.69   11.30
   3  -8   0   54.79   14.10
  -3  -8   0   31.60   11.70
  -3   8   0   60.19   14.40
   3   8   0  106.39   20.80
  -3   8   0   39.90   13.60
  -4  -8   0   61.19   14.90
   4  -8   0   68.69   16.70
  -4   8   0  102.79   20.50
   4   8   0   92.29   21.20
   5  -8   0   12.30   10.00
  -5  -8   0   23.30   11.30
   5  -8   0   12.70    7.50
  -5   8   0    6.30    8.40
   5   8   0   16.60   10.70
   6  -8   0   51.99   13.60
  -6  -8   0   25.10   12.00
   6   8   0   20.70   11.60
  -6   8   0   94.59   21.20
  -7  -8   0   12.80   10.70
   7  -8   0   11.40    8.40
  -7   8   0   12.40   11.40
   7   8   0   34.30   15.70
  -8  -8   0    4.90   11.20
   8  -8   0    2.90    9.20
  -8   8   0    1.60   11.50
   8   8   0    1.60   11.00
  -9  -8   0   12.80   11.70
   9  -8   0   26.00   13.70
  -9   8   0   15.90   13.90
   9   8   0   10.30   13.40
   0  -9   0    0.50    6.50
   0   9   0   -2.90    5.40
   1  -9   0    2.10    7.20
  -1  -9   0   -1.50    6.10
   1   9   0    7.50    8.80
  -1   9   0    6.50    7.20
   2  -9   0    0.30    6.50
  -2  -9   0    3.60    7.00
  -2   9   0    3.00    6.20
   2   9   0    2.10    8.10
   3  -9   0    0.50    7.20
  -3  -9   0    4.10    6.40
  -3   9   0   -3.40    8.00
   3   9   0    0.70    8.30
  -3   9   0   -2.80    5.70
  -4  -9   0  100.39   19.70
   4  -9   0  157.98   22.10
   4   9   0  135.19   26.30
  -4   9   0   67.39   19.00
  -5  -9   0  156.08   22.40
   5  -9   0  164.68   23.40
  -5   9   0  231.28   27.10
   5   9   0  126.99   26.60
  -6  -9   0   58.19   17.90
   6  -9   0  114.89   20.60
   6   9   0  110.79   25.10
  -6   9   0   80.69   20.50
   7  -9   0   23.10   11.80
  -7  -9   0   44.60   14.70
  -7   9   0   33.20   16.70
   7   9   0   40.40   17.30
  -8  -9   0  -15.30    7.70
   8  -9   0   -5.70    8.70
  -8   9   0    8.80   14.40
   8   9   0    5.80   14.60
   0 -10   0   69.09   17.00
   0  10   0   88.39   21.40
   1 -10   0   78.79   18.50
  -1 -10   0   49.20   15.60
  -1  10   0   74.69   19.50
   1  10   0   77.89   20.30
   2 -10   0   58.89   15.90
  -2 -10   0   84.39   19.00
  -2  10   0  104.89   20.50
   2  10   0   86.49   22.50
   3 -10   0   14.60    9.80
  -3 -10   0    4.30    9.20
  -3  10   0    6.50   10.20
   3  10   0   -2.10    8.90
  -3  10   0    3.90    8.90
   4 -10   0   19.70   12.70
  -4 -10   0   33.80   14.00
  -4  10   0    7.90   11.40
   4  10   0   35.70   16.30
  -5 -10   0   17.80   12.40
   5 -10   0   17.40   11.80
  -5  10   0   -7.00   10.00
   5  10   0   -1.00   10.00
  -6 -10   0   12.80   12.10
   6  10   0   18.20   14.60
  -6  10   0   -6.70   10.40
  -7 -10   0   20.00   13.10
   7  10   0   19.10   15.30
  -7  10   0   73.19   22.30
   0 -11   0    8.00    9.10
   0  11   0    2.90    9.40
  -1 -11   0   20.70   11.80
   1 -11   0   49.90   16.80
  -1  11   0   16.00   12.40
   1  11   0   30.50   15.10
   2 -11   0   25.00   13.20
  -2 -11   0   11.70    9.30
  -2  11   0    8.50   11.60
   2  11   0    0.90   11.70
  -3 -11   0   10.50    9.30
   3 -11   0   30.30   12.90
   3  11   0   16.50   14.20
  -3  11   0   10.70   13.30
  -4 -11   0   -5.00    8.30
   4 -11   0   -3.30    8.80
  -4  11   0   12.20   12.20
   4  11   0   -3.80   10.00
  -5 -11   0   14.40   12.30
   5 -11   0    6.60   10.70
  -5  11   0   25.30   15.50
   5  11   0   -1.40   12.30
   0 -12   0   -4.20    8.60
   0  12   0    4.90   11.80
  -1 -12   0   11.40   12.10
   1 -12   0   46.90   15.70
   1  12   0   20.80   16.50
  -1  12   0   59.29   19.40
   2 -12   0   24.60   13.60
  -2 -12   0    7.50   10.70
   2  12   0   46.10   20.30
  -2  12   0   32.50   15.70
  -3 -12   0   22.40   14.50
   3 -12   0   21.40   12.60
  -3  12   0   11.90   12.50
   3  12   0   16.30   16.40
  12   0  -1    4.20   10.30
 -12   0   1    6.80   11.40
  11   0  -1   -0.60    8.30
 -11   0   1   -3.40    9.40
  10   0  -1   -3.10    6.60
 -10   0   1   -9.00    7.00
  -9   0   1  -13.20    5.40
   9   0  -1   -9.30    4.10
   8   0  -1    2.20    6.70
  -8   0   1   10.20    7.70
  -7   0   1   -3.30    6.00
   7   0  -1    2.10    4.80
   6   0  -1   -6.50    3.20
  -6   0   1   -1.00    4.50
   6   0  -1   -3.40    2.30
   5   0  -1    0.40    4.00
   5   0  -1    0.00    2.40
  -5   0   1    8.30    5.20
   4   0  -1   -1.20    3.20
  -4   0   1    2.30    3.90
   4   0  -1   -0.90    2.20
  -3   0   1    0.60    3.50
   3   0  -1   -0.90    2.00
   3   0  -1    0.80    2.90
   2   0  -1    0.70    2.50
  -2   0   1   -1.30    2.40
   2   0  -1   -0.50    1.80
   1   0  -1   -0.60    1.30
   1   0  -1   -2.70    0.80
  -1   0   1    0.80    1.40
  -1   0  -1   -1.90    0.90
   1   0   1    1.50    1.70
  -1   0  -1    0.50    1.90
  -2   0  -1   -6.40    2.40
   2   0   1    3.10    3.10
   2   0   1   -1.20    1.40
   3   0   1    0.20    1.90
   3   0   1   -0.20    3.50
  -3   0  -1   -0.80    3.90
  -4   0  -1    1.10    3.80
   4   0   1    1.00    2.10
   4   0   1   -1.40    3.60
  -5   0  -1   -0.60    3.80
   5   0   1   -1.80    3.10
   5   0   1    2.90    2.30
   6   0   1   -1.30    2.10
   6   0   1   -0.60    3.80
  -6   0  -1   -5.40    3.60
  -7   0  -1   -9.10    3.70
   7   0   1   -2.80    4.70
   8   0   1    6.20    6.20
  -8   0  -1   -1.40    5.70
  -9   0  -1   -5.30    6.00
   9   0   1    0.70    6.50
 -10   0  -1    0.60    7.60
  10   0   1   -0.40    6.60
  11   0   1   -0.50    8.30
 -11   0  -1   13.20   11.10
  12   0   1   -7.80    7.30
 -12   0  -1    3.40   10.80
 -12  -1   1   13.60   12.70
  12  -1  -1    6.80   10.80
 -12   1   1   -3.20    9.50
  12   1  -1  -10.00    6.50
  11  -1  -1   -0.30    9.60
 -11  -1   1   -8.50    8.30
  11   1  -1    0.10    8.40
 -11   1   1   10.20   10.80
  10  -1  -1   17.20   10.50
 -10  -1   1    4.50    8.90
  10   1  -1   -5.10    7.50
 -10   1   1   10.20    9.50
   9  -1  -1   -4.80    5.50
  -9  -1   1    4.60    7.30
  -9   1   1   10.40    9.80
   9   1  -1    4.70    7.10
   8  -1  -1   87.59   16.30
  -8  -1   1   50.59   13.90
   8   1  -1   51.79   12.80
  -8   1   1   74.09   15.90
   7  -1  -1    7.70    6.10
  -7  -1   1    4.50    6.00
   7   1  -1    0.50    4.20
  -7   1   1    1.50    5.80
   7   1  -1    2.00    5.20
   6  -1  -1    9.40    6.30
   6  -1  -1    7.90    2.20
  -6  -1   1    8.00    6.20
   6   1  -1    6.00    3.80
   6   1  -1   11.00    6.30
  -6   1   1   16.60    7.60
   5  -1  -1   15.80    6.60
  -5  -1   1   26.70    7.90
   5  -1  -1   26.40    3.40
   5   1  -1   30.10    6.40
   5   1  -1   16.80    6.20
  -5   1   1   34.90    8.70
  -4  -1   1   20.50    6.50
   4  -1  -1   27.90    3.50
   4  -1  -1   21.60    7.00
   4   1  -1   40.10    7.50
   4   1  -1   36.00    6.50
  -4   1   1   24.20    7.10
   3  -1  -1  142.09   12.70
   3  -1  -1  161.68    9.40
  -3  -1   1  153.88   13.00
   3   1  -1  161.98   12.10
  -3   1   1  192.98   14.50
   3   1  -1  160.18   12.20
   2  -1  -1  248.28   13.70
   2  -1  -1  248.88   16.20
  -2  -1   1  256.57   16.00
   2   1  -1  248.08   14.80
  -2   1   1  262.37   16.30
   1  -1  -1 3212.58  151.48
   1  -1  -1 3142.59  152.58
  -1  -1   1 3161.08  151.48
   1  -1  -1 3215.78  151.58
   1   1  -1 3174.28  150.08
  -1   1   1 3243.78  151.68
   1   1  -1 3125.69  152.08
   0  -1  -1  202.38   12.00
   0  -1   1  203.58   10.90
   0  -1   1  202.18   11.80
   0   1   1  204.18   12.40
   0   1   1  202.78   11.00
   0   1  -1  217.98   12.30
   1  -1   1  154.18   10.10
  -1  -1  -1  155.38   10.00
   1  -1   1  155.58   10.30
  -1  -1  -1  133.99    9.60
   1   1   1  155.48    9.10
  -1   1  -1  144.79   10.30
  -1   1  -1  147.29    8.70
   2  -1   1 1033.20   52.59
  -2  -1  -1 1020.50   52.49
   2   1   1 1015.20   51.49
  -2   1  -1 1014.70   52.99
   3  -1   1  155.98   14.50
  -3  -1  -1  212.18   15.30
   3   1   1  190.78   13.50
   3   1   1  198.68   14.10
   4  -1   1  540.95   33.50
  -4  -1  -1  561.04   33.50
   4   1   1  523.85   32.20
  -4   1  -1  538.45   33.80
   4   1   1  517.15   30.20
  -5  -1  -1   94.39   12.20
   5  -1   1   49.90   10.50
   5   1   1   78.99   10.80
   5   1   1   67.09    8.30
  -5   1  -1   75.59   11.40
  -6  -1  -1   33.30    9.30
   6  -1   1   30.60    9.20
  -6   1  -1   24.50    8.70
   6   1   1   29.40    6.10
   6   1   1   21.30    7.40
  -7  -1  -1    4.70    5.80
   7  -1   1    7.20    6.70
   7   1   1   14.50    7.10
  -7   1  -1    3.60    5.60
   8  -1   1  131.59   17.40
  -8  -1  -1  126.09   18.40
  -8   1  -1  130.29   18.30
   8   1   1  118.09   15.90
  -9  -1  -1    0.80    7.00
   9  -1   1    7.50    7.60
   9   1   1   -3.60    5.70
  -9   1  -1    0.50    8.70
  10  -1   1   15.00   10.50
 -10  -1  -1   19.60   12.10
  10   1   1   19.70   10.20
 -10   1  -1   18.90   11.60
  11  -1   1   -9.00    7.90
 -11  -1  -1   14.90   12.80
 -11   1  -1   -2.80    8.60
  11   1   1   10.30    9.20
 -12  -1  -1    2.60   11.30
  12  -1   1    6.00   11.30
 -12   1  -1   -2.00   10.50
  12   1   1    7.20   11.40
  12  -2  -1   -3.70    9.50
 -12  -2   1   -8.30   10.00
 -12   2   1    4.80   12.20
  12   2  -1   15.30   11.50
  11  -2  -1   11.60   10.50
 -11  -2   1   11.70   10.80
  11   2  -1    7.00    9.50
 -11   2   1   -0.70   10.70
 -10  -2   1    1.70    7.90
  10  -2  -1   -4.00    6.50
 -10   2   1   -3.50    9.00
  10   2  -1   -0.20    7.40
   9  -2  -1   -5.10    6.20
  -9  -2   1   -8.40    5.60
  -9   2   1  -10.80    6.40
   9   2  -1   -3.90    5.40
   8  -2  -1  101.99   18.60
  -8  -2   1  128.49   17.70
  -8   2   1   98.99   19.00
   8   2  -1  123.49   16.40
   7  -2  -1   47.90   12.30
  -7  -2   1   47.00   12.40
   7   2  -1   59.49   11.90
   7   2  -1   54.19   10.40
  -7   2   1   39.10   11.90
   6  -2  -1   63.39   12.10
  -6  -2   1   36.50   10.10
   6   2  -1   42.90    9.50
   6   2  -1   43.40    8.80
  -6   2   1   59.09   12.90
   5  -2  -1  291.17   23.00
  -5  -2   1  284.57   22.60
   5  -2  -1  281.47   14.80
   5   2  -1  303.97   21.60
  -5   2   1  295.27   23.80
  -5   2   1  289.07   15.00
   5   2  -1  285.47   20.60
   4  -2  -1    1.20    3.50
  -4  -2   1    3.90    4.30
   4  -2  -1    0.20    1.50
  -4   2   1    0.50    1.70
   4   2  -1    4.90    3.30
  -4   2   1    1.30    4.00
  -3  -2   1  271.87   19.00
   3  -2  -1  233.28   18.20
   3  -2  -1  271.07   15.00
   3   2  -1  262.67   18.90
  -3   2   1  273.87   19.30
  -3   2   1  253.57   15.30
   3   2  -1  274.87   16.40
   2  -2  -1 1352.46   65.89
   2  -2  -1 1392.36   68.69
  -2  -2   1 1301.97   68.19
   2  -2  -1 1335.27   67.99
   2   2  -1 1363.66   65.19
  -2   2   1 1359.56   66.49
   2   2  -1 1276.27   68.89
  -2   2   1 1354.36   68.69
  -1  -2   1  419.26   24.50
   1  -2  -1  426.16   24.20
  -1   2   1  454.65   24.70
   1   2  -1  422.36   25.50
   0  -2  -1   76.69    7.50
   0  -2  -1   89.49    6.00
   0  -2  -1   90.99    8.50
   0  -2   1   74.69    5.50
   0  -2   1   71.19    7.30
   0   2   1   98.99    6.10
   0   2   1   82.19    8.30
   0   2  -1   82.09    8.40
   1  -2   1   31.20    5.80
  -1  -2  -1   31.40    5.30
  -1   2  -1   27.10    4.70
   1   2   1   29.20    3.40
   1   2   1   35.90    6.70
   2  -2   1   26.30    5.90
  -2  -2  -1   15.00    5.00
   2  -2   1   19.10    5.50
   2   2   1   16.30    5.10
  -2   2  -1   22.40    3.90
  -2   2  -1   17.40    5.60
   2   2   1   18.70    3.80
  -3  -2  -1  110.59   10.70
   3  -2   1   81.99   10.20
   3   2   1   93.59    8.80
  -3   2  -1   64.49    9.90
  -3   2  -1   83.79    6.00
  -4  -2  -1   88.89   11.20
   4  -2   1  109.39   12.60
   4   2   1   94.09   10.10
   4   2   1   88.49   10.60
  -4   2  -1  109.69   12.50
  -5  -2  -1 1054.59   59.89
   5  -2   1  974.50   59.49
   5   2   1 1066.99   57.79
   5   2   1 1070.19   57.29
  -5   2  -1 1033.00   60.69
  -6  -2  -1   10.40    6.50
   6  -2   1   22.30    8.10
  -6   2  -1   12.80    7.90
   6   2   1    7.30    5.30
   6   2   1   13.80    6.20
  -7  -2  -1    7.70    6.20
   7  -2   1    4.80    5.20
  -7   2  -1    7.90    7.40
   7   2   1    0.30    4.90
   7   2   1    7.00    5.10
   8  -2   1   42.50   12.00
  -8  -2  -1   49.60   14.00
   8   2   1   47.00   12.00
  -8   2  -1   31.40   11.90
  -9  -2  -1   -4.20    6.90
   9  -2   1   -1.10    6.40
  -9   2  -1    1.00    8.40
   9   2   1    3.50    6.40
 -10  -2  -1    1.60    7.10
  10  -2   1    9.60   10.00
 -10   2  -1    4.50   10.20
  10   2   1    6.10    8.20
  11  -2   1    9.50   10.20
 -11  -2  -1    3.70    9.40
 -11   2  -1    2.40   10.20
  11   2   1  -16.70    5.90
 -11  -3   1   -2.70    9.00
  11  -3  -1    2.40    9.10
 -11   3   1    0.40    9.40
 -10  -3   1    5.20    8.90
  10  -3  -1   13.80   10.20
 -10   3   1   -2.00    8.30
  10   3  -1   12.30    9.90
   9  -3  -1   20.70    9.70
  -9  -3   1   35.30   13.00
  -9   3   1   39.00   14.30
   9   3  -1   27.10   10.20
   8  -3  -1   41.40   12.00
  -8  -3   1   20.00   10.00
  -8   3   1   18.20   11.10
   8   3  -1   33.30   10.50
  -7  -3   1   21.10    8.90
   7  -3  -1   10.50    7.20
  -7   3   1   10.30    8.00
   7   3  -1    8.20    6.30
   7   3  -1   16.80    7.60
   6  -3  -1   89.99   16.00
  -6  -3   1  100.69   14.50
  -6   3   1  122.39   16.00
   6   3  -1  120.09   12.80
  -5  -3   1   46.80   10.50
   5  -3  -1   27.30    8.20
  -5   3   1   41.80    5.10
  -5   3   1   51.89   11.60
   5   3  -1   37.10    7.50
  -4  -3   1  114.79   13.50
   4  -3  -1  114.69   13.10
   4   3  -1  129.09   14.20
  -4   3   1  141.69   14.60
   4   3  -1  150.88   11.40
  -4   3   1  132.09   10.20
   3  -3  -1   54.09    8.10
  -3  -3   1   65.99   10.60
  -3   3   1   58.99   10.10
   3   3  -1   62.29   10.80
  -3   3   1   52.99    6.80
   3   3  -1   58.99    5.90
   2  -3  -1    9.60    4.50
   2  -3  -1    8.50    4.00
  -2  -3   1   16.20    5.10
   2   3  -1   14.70    2.30
  -2   3   1   11.40    4.30
   2   3  -1   14.80    5.90
  -2   3   1    3.90    4.80
  -1  -3   1 2433.96  121.29
   1  -3  -1 2504.55  119.39
   1  -3  -1 2427.16  121.29
  -1   3   1 2516.35  121.89
   1   3  -1 2428.26  123.29
   0  -3   1  184.68   15.10
   0  -3  -1  232.68   12.80
   0  -3   1  213.58   12.30
   0  -3  -1  197.78   15.20
   0   3   1  244.88   17.50
   0   3  -1  189.78   16.10
   0   3   1  236.28   12.80
   1  -3   1   10.50    4.90
  -1  -3  -1   12.50    4.80
   1  -3   1   19.80    4.40
  -1   3  -1   14.90    5.30
   1   3   1    6.40    4.90
   1   3   1   17.10    2.60
   2  -3   1  450.75   27.00
   2  -3   1  470.55   28.60
  -2  -3  -1  441.56   27.60
   2   3   1  401.26   28.50
  -2   3  -1  509.45   29.60
   2   3   1  457.65   23.80
  -2   3  -1  430.56   26.10
  -3  -3  -1    3.70    4.00
   3  -3   1    4.30    4.20
   3   3   1    2.60    2.60
   3   3   1    0.00    3.60
  -3   3  -1    2.90    2.60
  -3   3  -1   -0.60    4.10
  -4  -3  -1  144.89   14.10
   4  -3   1  107.89   12.70
   4   3   1  120.49   13.30
  -4   3  -1  111.89   13.50
  -4   3  -1  106.49    8.20
   4   3   1  105.49   10.50
   5  -3   1   28.60    8.40
  -5  -3  -1   48.90   10.70
   5   3   1   35.00    7.50
  -5   3  -1   21.40    8.20
   6  -3   1  479.05   34.00
  -6  -3  -1  430.46   33.00
  -6   3  -1  419.56   33.80
   6   3   1  459.45   31.50
   6   3   1  443.96   30.40
   7  -3   1  264.97   25.40
  -7  -3  -1  263.97   25.40
   7   3   1  292.47   24.00
  -7   3  -1  283.97   27.40
   7   3   1  285.57   23.80
   8  -3   1    5.10    6.40
  -8  -3  -1   16.00    9.50
   8   3   1   13.10    7.60
  -8   3  -1    3.00    7.70
   9  -3   1  190.28   24.10
  -9  -3  -1  208.98   24.60
  -9   3  -1  202.78   25.90
   9   3   1  210.28   22.40
 -10  -3  -1   14.00   10.50
  10  -3   1   -3.30    6.80
 -10   3  -1    6.20    9.60
  10   3   1    7.30    8.50
  11  -3   1   14.40   10.90
 -11  -3  -1    2.50   10.90
 -11   3  -1  -11.10    8.60
 -11  -4   1   -0.90   11.00
  11  -4  -1    9.50   10.90
 -11   4   1   27.80   15.60
  10  -4  -1   64.29   17.90
 -10  -4   1   66.19   18.00
 -10   4   1   53.69   19.00
  -9  -4   1  -11.10    5.50
   9  -4  -1   10.90    8.90
  -9   4   1   -5.20    7.90
   8  -4  -1   20.70   10.10
  -8  -4   1    4.80    6.40
  -8   4   1   14.10   10.00
   8   4  -1   19.60    9.00
   7  -4  -1   51.89   13.90
  -7  -4   1   42.70   11.30
   7   4  -1   29.90    8.10
  -7   4   1   46.60   13.50
   6  -4  -1   71.09   14.20
  -6  -4   1   94.89   16.40
   6   4  -1   71.49   10.10
  -6   4   1   71.09   15.20
   6   4  -1   93.99   16.20
  -5  -4   1   -2.00    4.50
   5  -4  -1    1.80    4.50
   5   4  -1   -0.10    5.10
   5   4  -1    2.70    3.30
  -5   4   1    7.80    6.10
  -4  -4   1    2.60    4.90
   4  -4  -1    2.00    3.60
   4   4  -1    0.60    4.90
  -4   4   1    6.10    3.80
  -4   4   1    4.70    5.00
   4   4  -1    7.80    3.10
  -3  -4   1  237.38   19.70
   3  -4  -1  252.47   20.50
   3  -4  -1  265.17   19.70
   3   4  -1  259.67   21.90
  -3   4   1  245.08   18.30
  -3   4   1  271.77   21.50
   3   4  -1  250.07   14.40
  -2  -4   1  221.28   17.90
   2  -4  -1  230.08   18.20
   2   4  -1  217.28   19.80
  -2   4   1  223.88   17.50
  -2   4   1  239.18   19.10
  -1  -4   1   -2.20    3.10
   1  -4  -1    0.70    3.70
   1  -4  -1    3.10    2.60
  -1   4   1    5.90    4.40
   1   4  -1   -1.00    4.10
   0  -4   1   89.39    6.60
   0  -4   1   86.49   10.20
   0  -4  -1   80.19    6.90
   0  -4  -1   89.29   10.00
   0   4  -1  101.69   12.10
   0   4   1   85.59    6.90
   0   4   1   95.09   11.50
   1  -4   1   -1.20    3.80
  -1  -4  -1   -1.10    3.40
   1  -4   1   -0.30    2.20
  -1   4  -1    3.80    4.40
   1   4   1    3.60    1.70
   1   4   1    4.70    5.30
  -2  -4  -1  271.07   20.80
   2  -4   1  288.17   21.50
   2   4   1  288.07   15.60
  -2   4  -1  267.07   21.80
  -2   4  -1  295.37   20.30
   2   4   1  260.77   22.30
   3  -4   1 1059.89   61.79
  -3  -4  -1 1204.08   61.89
   3  -4   1 1025.60   59.19
   3   4   1 1085.19   55.19
  -3   4  -1 1111.09   58.19
   3   4   1 1108.79   63.09
  -3   4  -1 1111.69   62.59
   4  -4   1  326.37   25.00
  -4  -4  -1  359.96   26.40
   4   4   1  350.96   27.30
   4   4   1  343.67   21.50
  -4   4  -1  355.66   21.60
  -4   4  -1  319.07   26.50
  -5  -4  -1    6.70    5.70
   5  -4   1   10.30    5.90
  -5   4  -1    9.20    6.70
   5   4   1   10.70    6.30
   5   4   1   14.70    5.10
   6  -4   1   68.59   14.10
  -6  -4  -1   52.89   13.50
  -6   4  -1   43.70   12.40
   6   4   1   73.89   10.50
   7  -4   1   32.70   11.80
  -7  -4  -1   -1.30    4.40
  -7   4  -1   17.60    9.70
   7   4   1   22.20    7.30
  -8  -4  -1   68.79   15.90
   8  -4   1   83.29   17.90
  -8   4  -1   67.69   17.10
  -9  -4  -1   -0.80    7.10
   9  -4   1   16.10    9.80
  -9   4  -1   10.20   11.10
 -10  -4  -1   -0.40    8.20
  10  -4   1    1.40    6.40
 -10   4  -1   -2.70    8.80
 -11  -4  -1   25.70   12.50
  11  -4   1   21.50   13.70
 -11   4  -1   29.40   16.30
 -11  -5   1   -1.30    8.70
  11  -5  -1    2.00   11.20
 -11   5   1    1.90   12.60
 -10  -5   1   21.60   12.10
  10  -5  -1    6.80    9.60
 -10   5   1   29.50   15.00
  -9  -5   1   29.70   12.80
   9  -5  -1   22.20   10.90
  -9   5   1   32.00   13.90
  -8  -5   1   94.79   19.20
   8  -5  -1  132.29   23.80
  -8   5   1  105.29   22.30
   7  -5  -1    8.60    7.70
  -7  -5   1   10.20    8.60
  -7   5   1   16.40    9.60
   7   5  -1   11.10    7.60
  -6  -5   1  397.76   33.70
   6  -5  -1  467.45   35.10
  -6   5   1  471.05   36.10
   6   5  -1  457.25   36.00
   5  -5  -1  144.49   16.90
  -5  -5   1  158.68   18.10
   5   5  -1  134.29   17.50
  -5   5   1  153.08   18.40
   4  -5  -1  527.35   34.80
   4  -5  -1  532.95   36.50
  -4  -5   1  585.54   37.10
  -4   5   1  474.75   32.00
   4   5  -1  534.55   37.80
  -4   5   1  474.55   35.70
   3  -5  -1    1.30    5.10
  -3  -5   1    6.80    5.40
   3  -5  -1   10.80    5.00
   3   5  -1    6.90    6.10
  -3   5   1    8.80    6.30
  -3   5   1    8.40    4.80
  -2  -5   1   11.10    5.70
   2  -5  -1   35.70    7.50
   2  -5  -1   36.80    9.10
   2   5  -1   27.90    9.30
  -2   5   1   24.30    7.40
   1  -5  -1    9.00    3.80
   1  -5  -1    3.10    4.30
  -1  -5   1    2.20    4.80
   1   5  -1    4.50    5.50
  -1   5   1    5.70    5.50
   0  -5   1  122.69   13.00
   0  -5  -1   97.29   12.20
   0  -5   1  101.19    7.70
   0  -5  -1  105.09    8.30
   0   5  -1  118.29   13.90
   0   5   1  117.79    8.40
   0   5   1  111.29   14.40
  -1  -5  -1  243.38   19.60
   1  -5   1  243.58   20.10
   1  -5   1  223.08   15.90
  -1   5  -1  237.18   20.30
   1   5   1  233.18   21.70
   1   5   1  257.67   13.60
  -2  -5  -1  140.09   14.50
   2  -5   1  133.99   12.30
   2  -5   1  158.88   15.70
  -2   5  -1  109.49   13.30
   2   5   1  143.29   17.10
   2   5   1  139.99    8.20
   3  -5   1  272.07   24.40
   3  -5   1  299.97   22.60
  -3  -5  -1  322.97   25.00
  -3   5  -1  340.87   26.60
   3   5   1  322.77   17.80
  -3   5  -1  318.17   22.90
   3   5   1  332.17   27.00
  -4  -5  -1  395.46   29.20
   4  -5   1  417.76   30.60
   4  -5   1  369.66   27.70
   4   5   1  372.96   22.90
  -4   5  -1  361.16   25.10
   4   5   1  368.36   30.30
  -4   5  -1  408.96   30.90
   5  -5   1  402.86   29.80
  -5  -5  -1  381.86   30.10
  -5   5  -1  364.56   30.90
   5   5   1  363.56   30.60
  -6  -5  -1  180.78   20.40
   6  -5   1  214.98   21.40
   6   5   1  144.39   19.30
  -6   5  -1  162.68   20.40
   7  -5   1    8.00    7.70
  -7  -5  -1   -2.20    4.40
   7   5   1    4.20    7.20
  -7   5  -1    7.60    8.70
   8  -5   1  138.49   20.10
  -8  -5  -1  144.79   20.70
  -8   5  -1  138.89   24.70
  -9  -5  -1   35.00   13.50
   9  -5   1    6.70    8.50
  -9   5  -1   29.00   14.50
  10  -5   1    9.90   11.50
 -10  -5  -1    0.70    8.30
 -10   5  -1   -9.40    9.40
 -11  -5  -1   11.80   10.90
  11  -5   1    1.40    9.70
 -11   5  -1    3.70   13.80
 -10  -6   1   15.20   13.20
  10  -6  -1    6.40   11.80
 -10   6   1    2.10   11.70
   9  -6  -1   29.00   13.80
  -9  -6   1   26.70   11.70
  -9   6   1   36.80   16.30
   8  -6  -1   -1.50    7.10
  -8  -6   1   -1.00    6.10
  -8   6   1   -1.10    8.20
   8   6  -1   -7.30    7.20
  -7  -6   1    2.50    7.00
   7  -6  -1    8.10    8.30
   7   6  -1   -4.00    6.50
  -7   6   1   13.30   10.40
  -6  -6   1   67.99   15.10
   6  -6  -1   80.39   16.60
  -6   6   1   61.09   15.00
   6   6  -1   60.39   15.30
  -5  -6   1  179.28   20.70
   5  -6  -1  213.58   20.40
   5   6  -1  207.08   23.40
  -5   6   1  183.28   21.50
   4  -6  -1   -6.30    4.00
   4  -6  -1   -1.10    5.10
  -4  -6   1    5.30    6.20
   4   6  -1    4.20    6.20
  -4   6   1    1.60    5.70
  -4   6   1   -3.30    3.80
  -3  -6   1  217.38   20.40
   3  -6  -1  220.68   20.80
  -3   6   1  194.18   20.60
   3   6  -1  169.58   20.50
  -3   6   1  238.28   20.30
   2  -6  -1  846.22   51.09
   2  -6  -1  826.52   46.30
  -2  -6   1  809.42   50.49
   2   6  -1  792.12   52.99
  -2   6   1  877.01   51.59
  -1  -6   1  370.66   26.30
   1  -6  -1  319.97   25.00
   1  -6  -1  319.57   20.20
   1   6  -1  294.17   26.40
  -1   6   1  278.17   25.20
  -1   6   1  311.97   20.40
   0  -6  -1  856.81   52.49
   0  -6   1  906.81   53.59
   0  -6   1  850.81   44.90
   0   6   1  999.20   56.79
   0   6   1  858.41   45.50
   0   6  -1  970.20   56.09
  -1  -6  -1  398.36   29.80
   1  -6   1  423.36   25.10
   1  -6   1  493.15   31.80
   1   6   1  339.27   30.80
  -1   6  -1  447.86   31.90
  -2  -6  -1  329.87   27.10
   2  -6   1  375.66   24.50
   2  -6   1  331.17   27.80
   2   6   1  378.36   31.00
  -2   6  -1  412.86   29.10
   3  -6   1  615.94   42.30
  -3  -6  -1  620.74   41.60
  -3   6  -1  662.23   40.80
  -3   6  -1  674.53   44.30
   3   6   1  590.64   44.00
  -4  -6  -1   87.39   15.80
   4  -6   1  114.09   15.70
   4  -6   1   95.59   12.50
  -4   6  -1  114.19   19.50
   4   6   1   75.59   16.80
  -4   6  -1   91.59   12.10
  -5  -6  -1    1.80    5.40
   5  -6   1    6.00    5.40
  -5   6  -1   19.50    9.70
   5   6   1    4.40    6.50
  -6  -6  -1  162.08   19.80
   6  -6   1  102.49   16.30
   6   6   1  144.39   19.40
  -6   6  -1  115.19   21.10
   7  -6   1   12.90    7.80
  -7  -6  -1    1.80    6.70
  -7   6  -1   -3.10    8.10
   7   6   1    3.40    8.20
  -8  -6  -1  156.58   21.60
   8  -6   1  135.69   20.10
   8   6   1  133.39   20.70
  -8   6  -1   90.39   20.70
   9  -6   1   38.70   15.30
  -9  -6  -1    8.30    9.70
  -9   6  -1   39.40   16.80
 -10  -6  -1   13.80   11.70
  10  -6   1   24.20   13.80
 -10   6  -1    0.20   10.50
  10  -7  -1    9.50   10.60
 -10  -7   1    7.60   12.70
 -10   7   1    9.20   14.70
   9  -7  -1    9.40   10.40
  -9  -7   1    0.40    9.00
   9   7  -1    1.40    9.00
  -9   7   1    7.40   12.20
   8  -7  -1    1.80    8.50
  -8  -7   1    6.40    8.70
  -8   7   1  -10.90    9.90
   8   7  -1   -0.40    9.90
   7  -7  -1   26.50   10.90
  -7  -7   1   24.20   11.40
  -7   7   1   34.10   14.30
   7   7  -1   20.60   11.80
   6  -7  -1  290.57   26.80
  -6  -7   1  249.08   27.80
  -6   7   1  269.07   28.90
   6   7  -1  257.07   28.90
   5  -7  -1   45.60   11.30
  -5  -7   1   41.70   12.50
  -5   7   1   88.19   18.00
   5   7  -1   76.29   17.80
  -4  -7   1  329.77   29.20
   4  -7  -1  386.86   31.90
   4   7  -1  355.76   32.20
  -4   7   1  301.07   30.30
  -4   7   1  326.87   27.20
  -3  -7   1  139.59   17.50
   3  -7  -1  142.89   14.60
   3  -7  -1  150.48   17.80
  -3   7   1  147.09   19.20
   3   7  -1  122.49   19.20
  -3   7   1  151.88   17.40
   2  -7  -1   54.39   12.30
  -2  -7   1   61.49   13.20
   2  -7  -1   65.39    9.20
   2   7  -1   82.99   16.80
  -2   7   1   91.69   16.20
   1  -7  -1    2.30    4.80
   1  -7  -1    2.10    3.10
  -1  -7   1   11.20    6.20
   1   7  -1   -1.60    4.80
  -1   7   1    8.10    6.60
   0  -7  -1  308.37   26.00
   0  -7   1  337.17   27.10
   0   7  -1  287.47   27.50
   0   7   1  316.77   28.30
  -1  -7  -1   33.70    9.50
   1  -7   1   58.79   13.00
   1  -7   1   27.50    5.90
  -1   7  -1   17.50    9.00
   1   7   1   29.80   10.80
   2  -7   1  222.78   21.90
  -2  -7  -1  221.98   21.20
   2  -7   1  190.48   16.60
  -2   7  -1  244.88   22.50
   2   7   1  197.38   23.00
   3  -7   1   43.80    9.50
  -3  -7  -1   44.90   12.00
   3  -7   1   24.90   10.30
  -3   7  -1   31.40   12.00
  -3   7  -1   48.70   11.30
   3   7   1   39.30   14.10
  -4  -7  -1   19.00    8.40
   4  -7   1   14.80    8.50
   4   7   1   13.90    8.90
  -4   7  -1   12.80    7.00
  -4   7  -1   23.00   10.70
  -5  -7  -1  485.45   39.00
   5  -7   1  482.45   36.20
   5   7   1  529.45   41.90
  -5   7  -1  485.35   40.20
  -6  -7  -1   77.99   17.20
   6  -7   1   87.29   17.50
  -6   7  -1   76.49   18.70
   6   7   1  103.39   20.40
  -7  -7  -1  126.99   23.10
   7  -7   1  141.09   20.30
   7   7   1  110.49   23.20
  -7   7  -1  141.49   25.40
   8  -7   1    0.80    9.20
  -8  -7  -1    9.80    9.70
  -8   7  -1    8.90   11.50
   8   7   1    2.40    9.90
   9  -7   1  164.08   25.50
  -9  -7  -1  177.28   26.10
  -9   7  -1  188.28   28.20
 -10  -7  -1  -11.90    8.20
  10  -7   1    4.70   10.10
 -10   7  -1   -1.70   11.50
  -9  -8   1    4.50   11.00
   9  -8  -1   -0.50   10.00
  -9   8   1    4.30   11.80
   9   8  -1   20.50   14.00
   8  -8  -1   69.09   18.20
  -8  -8   1   61.59   19.60
  -8   8   1   75.59   20.60
   8   8  -1   69.99   18.30
  -7  -8   1   15.60   10.70
   7  -8  -1   14.90    9.90
  -7   8   1    4.90   10.20
   7   8  -1    4.80   11.40
   6  -8  -1    8.70    8.90
  -6  -8   1    3.20    7.90
   6   8  -1   26.20   13.60
  -6   8   1    1.70   10.40
  -5  -8   1   15.10   10.30
   5  -8  -1   18.00    8.70
   5  -8  -1   17.60    9.80
  -5   8   1   22.80   10.50
   5   8  -1    7.60    9.30
  -4  -8   1   -0.90    6.40
   4  -8  -1    6.40    8.70
  -4   8   1    7.70    9.60
   4   8  -1    1.90    6.80
  -4   8   1    5.60    6.70
   3  -8  -1   33.10    8.70
  -3  -8   1   15.50    8.40
   3  -8  -1   34.20   10.80
   3   8  -1   20.00   10.50
  -3   8   1   14.40    8.80
  -3   8   1    9.30    8.90
   2  -8  -1   40.60   11.70
  -2  -8   1   31.20   10.40
   2   8  -1   47.30   13.90
  -2   8   1   18.10    8.60
  -1  -8   1   79.59   15.80
   1  -8  -1   56.99   12.90
  -1   8   1   68.69   16.20
   1   8  -1   45.30   14.00
   0  -8  -1    8.40    6.00
   0  -8   1    1.60    5.70
   0   8   1    3.70    6.60
   0   8  -1   21.20    9.60
   1  -8   1   31.80   10.90
  -1  -8  -1   43.30   11.60
  -1   8  -1   36.40   11.80
   1   8   1   43.00   14.10
   2  -8   1  138.09   19.10
  -2  -8  -1  177.68   20.40
   2   8   1  181.08   23.10
  -2   8  -1  197.48   22.00
   3  -8   1  198.98   18.40
   3  -8   1  211.08   22.80
  -3  -8  -1  151.08   20.00
  -3   8  -1  196.78   23.90
   3   8   1  192.08   24.50
  -3   8  -1  171.78   20.50
   4  -8   1   23.50   10.80
  -4  -8  -1   14.50    9.30
  -4   8  -1   16.60   10.30
   4   8   1   16.00   10.50
   5  -8   1   -3.40    5.50
   5  -8   1    4.30    7.40
  -5  -8  -1    1.10    7.00
  -5   8  -1    7.70    9.30
   5   8   1    3.30    7.80
  -6  -8  -1   62.79   16.60
   6  -8   1   14.60    8.70
   6   8   1    9.60   10.10
  -6   8  -1   43.10   14.70
  -7  -8  -1   12.20   10.00
   7  -8   1    1.80    6.70
   7   8   1   -5.00    7.70
  -7   8  -1   -9.00    9.40
   8  -8   1   13.30   10.60
  -8  -8  -1   30.60   15.20
   8   8   1   36.00   16.10
  -8   8  -1    2.80   11.50
  -9  -8  -1   53.69   16.90
   9  -8   1   45.20   16.10
   9   8   1   50.89   18.50
  -9   8  -1   52.79   19.70
   8  -9  -1    6.80   10.70
  -8  -9   1   -4.30    9.30
  -8   9   1   22.70   15.10
   8   9  -1   31.60   15.30
   7  -9  -1   84.19   18.50
  -7  -9   1   81.09   20.10
   7   9  -1   78.89   21.90
  -7   9   1   81.89   21.20
   6  -9  -1  277.37   26.70
  -6  -9   1  209.88   27.10
  -6   9   1  254.07   31.50
   6   9  -1  215.28   31.30
  -5  -9   1  137.79   24.30
   5  -9  -1  133.09   24.50
   5   9  -1  165.38   25.50
  -5   9   1  164.38   24.50
   4  -9  -1  163.58   21.90
  -4  -9   1  123.69   23.00
   4   9  -1   93.79   23.00
  -4   9   1  110.09   22.10
  -3  -9   1   69.49   15.70
   3  -9  -1   79.69   18.00
   3   9  -1   55.59   18.70
  -3   9   1   68.09   16.30
  -3   9   1   65.29   17.40
  -2  -9   1   -1.70    6.30
   2  -9  -1   -1.90    6.20
   2   9  -1    7.60    8.80
  -2   9   1   -2.30    6.60
  -1  -9   1  217.18   23.30
   1  -9  -1  192.38   23.40
   1   9  -1  168.58   23.30
  -1   9   1  202.68   24.60
   0  -9   1   49.80   13.60
   0  -9  -1   39.90   13.10
   0   9  -1   57.99   15.60
   0   9   1   51.99   15.00
   1  -9   1   18.50   10.10
  -1  -9  -1   30.40   11.50
  -1   9  -1   17.30    9.70
   1   9   1   30.80   13.60
  -2  -9  -1  138.69   18.60
   2  -9   1   94.99   18.80
  -2   9  -1  105.59   20.10
   2   9   1  139.69   21.70
  -3  -9  -1  130.29   22.60
   3  -9   1  163.68   21.20
  -3   9  -1   99.39   19.00
  -3   9  -1  121.29   22.90
   3   9   1  164.48   24.10
  -4  -9  -1    0.70    7.20
   4  -9   1    0.80    7.80
   4   9   1    0.40    9.50
  -4   9  -1    4.70    9.60
  -5  -9  -1   25.40   12.40
   5  -9   1   10.30   11.50
   5   9   1    5.90   11.30
  -5   9  -1   16.20   10.90
  -6  -9  -1  132.89   24.50
   6  -9   1  119.19   18.30
   6   9   1  106.39   24.60
  -6   9  -1  137.69   26.60
  -7  -9  -1   85.69   21.00
   7  -9   1  118.49   21.30
  -7   9  -1  129.99   26.10
   7   9   1   97.09   24.40
   8  -9   1   17.90   11.20
  -8  -9  -1    9.00   12.80
  -8   9  -1   10.30   12.70
   8   9   1   19.60   13.90
  -7 -10   1   35.80   16.20
  -7  10   1   42.80   19.10
   7  10  -1   43.40   17.80
  -6 -10   1    0.20    9.60
   6  10  -1   10.50   12.50
  -6  10   1   -2.30   11.80
   5 -10  -1   21.50   13.40
  -5 -10   1   26.80   12.30
  -5  10   1   27.60   14.80
   5  10  -1   22.70   15.00
  -4 -10   1    8.90    9.70
   4 -10  -1    9.70   10.80
  -4  10   1   21.00   14.10
   4  10  -1   -3.50    9.80
   3 -10  -1   -9.70    7.20
  -3 -10   1    9.40    8.90
  -3  10   1    5.80    7.70
   3  10  -1    2.70   10.30
  -3  10   1    3.30    9.80
   2 -10  -1   81.59   18.80
  -2 -10   1  123.49   23.10
  -2  10   1   99.79   20.90
   2  10  -1  146.79   27.30
   1 -10  -1   68.19   17.80
  -1 -10   1   56.79   15.70
   1  10  -1   63.39   18.80
  -1  10   1   64.49   17.90
   0 -10  -1  293.67   31.10
   0 -10   1  320.77   31.10
   0  10   1  327.27   33.90
   0  10  -1  284.97   32.00
  -1 -10  -1  149.29   24.70
   1 -10   1   71.59   17.90
   1  10   1  155.08   24.00
  -1  10  -1  121.39   23.50
  -2 -10  -1   51.29   15.10
   2 -10   1   57.09   16.70
  -2  10  -1   44.20   14.60
   2  10   1   72.79   20.70
   3 -10   1   44.40   14.90
  -3 -10  -1   19.60   12.20
  -3  10  -1   66.29   16.60
  -3  10  -1   69.09   20.30
   3  10   1   50.99   17.70
   4 -10   1  102.49   21.90
  -4 -10  -1  106.39   21.10
  -4  10  -1   86.29   22.70
   4  10   1   95.99   23.10
   5 -10   1   -9.20    7.60
  -5 -10  -1   12.80   10.30
   5  10   1    1.90   10.70
  -5  10  -1    0.90    9.60
  -6 -10  -1   14.90   11.30
  -6  10  -1    7.20   13.50
   6  10   1    9.00   13.40
  -7 -10  -1   13.30   12.90
  -7  10  -1   12.40   14.10
   7  10   1    1.30   12.00
  -5 -11   1  172.08   25.60
   5 -11  -1  154.78   29.70
  -5  11   1  163.18   31.30
   5  11  -1  171.78   34.60
  -4 -11   1  169.98   28.80
   4 -11  -1  173.98   25.80
   4  11  -1  178.78   33.30
  -4  11   1  138.19   28.10
  -3 -11   1  116.19   23.70
   3 -11  -1  150.08   28.20
   3  11  -1   99.89   26.00
  -3  11   1   81.89   30.70
  -3  11   1  138.39   29.40
  -2 -11   1   89.49   20.50
   2 -11  -1   64.59   18.20
  -2  11   1   93.39   21.30
   2  11  -1   75.19   22.00
  -1 -11   1   17.30   11.10
   1 -11  -1   44.80   14.70
   1  11  -1   31.20   16.00
  -1  11   1   22.90   12.20
   0 -11   1   46.60   15.30
   0 -11  -1   35.00   13.50
   0  11   1   13.40   12.90
   0  11  -1   20.40   13.00
   1 -11   1   13.40   10.70
  -1 -11  -1    2.90    8.00
   1  11   1   20.80   15.10
  -1  11  -1   12.50   12.70
  -2 -11  -1   70.19   17.80
   2 -11   1   24.10   13.20
  -2  11  -1   44.10   16.50
   2  11   1   73.99   21.50
  -3 -11  -1  179.48   24.30
   3 -11   1  135.09   25.60
   3  11   1   87.69   24.30
  -3  11  -1  113.39   24.90
  -4 -11  -1  211.98   27.80
   4 -11   1  165.78   29.90
  -4  11  -1  127.29   28.30
   4  11   1  141.99   29.90
   5 -11   1  107.39   24.90
  -5 -11  -1   94.09   23.30
  -5  11  -1   69.79   22.50
   5  11   1  114.49   27.90
   3 -12  -1   29.10   14.50
  -3 -12   1   -8.30    9.40
  -3  12   1    2.00   12.40
   3  12  -1    3.80   15.40
  -2 -12   1   14.60   11.10
   2 -12  -1   22.80   13.10
  -2  12   1   14.40   14.00
   2  12  -1   45.10   20.00
  -1 -12   1  259.57   32.70
   1 -12  -1  285.47   33.60
   1  12  -1  363.36   40.70
  -1  12   1  325.57   38.30
   0 -12  -1  205.48   28.00
   0 -12   1  189.48   27.30
   0  12  -1  194.78   30.30
   0  12   1  160.48   31.50
  -1 -12  -1  435.16   42.80
   1 -12   1  388.16   40.20
   1  12   1  521.45   49.99
  -1  12  -1  470.15   45.70
  -2 -12  -1  134.69   25.80
   2 -12   1   47.40   17.40
   2  12   1  116.39   29.00
  -2  12  -1  114.59   26.30
   3 -12   1   56.69   19.70
  -3 -12  -1   19.70   13.80
  -3  12  -1   18.60   13.50
   3  12   1   18.80   17.00
 -12   0   2  249.48   31.30
  12   0  -2  171.88   27.00
  11   0  -2   19.30   10.50
 -11   0   2   22.10   13.10
 -10   0   2   80.29   18.50
  10   0  -2   69.09   17.70
  -9   0   2  435.16   38.50
   9   0  -2  558.44   40.50
  -8   0   2  658.03   44.40
   8   0  -2  561.84   41.80
  -7   0   2  437.46   34.30
   7   0  -2  497.25   34.80
   6   0  -2  215.78   19.50
  -6   0   2  225.88   20.60
   6   0  -2  213.68   15.30
   5   0  -2   69.99    7.30
  -5   0   2   51.29   10.20
   5   0  -2   46.20    9.40
   4   0  -2   -2.80    3.10
   4   0  -2    1.30    2.90
  -4   0   2    4.70    4.30
   3   0  -2   19.40    5.00
  -3   0   2   25.40    6.00
   3   0  -2   29.10    5.10
   2   0  -2    9.20    3.20
  -2   0   2    2.60    3.00
   2   0  -2    8.80    3.60
  -1   0   2 2118.89   99.39
  -1   0   2 2076.39   99.99
   1   0  -2 2063.29   99.99
   0   0   2 3339.37  160.28
   0   0  -2 3439.36  160.68
  -1   0  -2 3663.33  174.08
   1   0   2 3684.53  175.18
  -2   0  -2  717.43   38.00
  -2   0  -2  698.83   35.00
   2   0   2  688.23   37.60
   3   0   2  309.77   21.70
  -3   0  -2  360.06   22.90
   3   0   2  348.77   18.70
   4   0   2  508.65   32.00
  -4   0  -2  487.55   32.20
   4   0   2  522.05   27.10
   5   0   2  828.32   42.10
   5   0   2  869.91   49.30
  -5   0  -2  773.72   48.80
   6   0   2  360.46   28.00
   6   0   2  364.56   20.70
  -6   0  -2  392.26   29.60
   7   0   2   86.39   16.20
  -7   0  -2   59.29   13.90
   8   0   2   87.49   16.70
  -8   0  -2   66.59   15.20
   9   0   2    8.70    7.60
  -9   0  -2   21.90   11.30
  10   0   2    7.30    7.60
 -10   0  -2   25.80   12.40
  11   0   2   97.39   21.10
 -11   0  -2   35.60   16.50
  12   0   2  163.78   25.00
 -12   0  -2  123.99   26.80
 -12  -1   2    6.40   13.10
  12  -1  -2   -1.60    8.50
  12   1  -2   23.00   13.80
 -12   1   2   22.80   14.30
  11  -1  -2    2.20    8.30
 -11  -1   2   -5.20    8.60
  11   1  -2    0.60    7.90
 -11   1   2    2.90    9.60
  10  -1  -2  118.79   22.80
 -10  -1   2   82.59   19.50
 -10   1   2   88.79   19.70
  10   1  -2  108.99   20.40
   9  -1  -2   59.19   15.40
  -9  -1   2   23.60   11.30
  -9   1   2   30.90   12.30
   9   1  -2   15.70    8.50
  -8  -1   2  144.49   19.20
   8  -1  -2  173.98   20.10
  -8   1   2  192.98   21.50
   8   1  -2  183.28   19.80
   7  -1  -2  558.64   38.30
  -7  -1   2  538.75   37.90
   7   1  -2  535.05   36.60
  -7   1   2  509.25   37.80
   7   1  -2  508.85   32.20
  -6  -1   2  382.46   28.70
   6  -1  -2  334.97   27.70
   6  -1  -2  387.76   21.40
   6   1  -2  390.46   25.00
  -6   1   2  407.76   29.80
   6   1  -2  383.56   27.60
   5  -1  -2  645.74   38.90
  -5  -1   2  639.64   38.70
   5  -1  -2  599.14   32.20
  -5   1   2  621.64   39.00
   5   1  -2  580.94   35.20
   5   1  -2  633.74   37.60
   4  -1  -2  774.12   45.90
   4  -1  -2  800.12   41.30
  -4  -1   2  870.01   46.70
   4   1  -2  845.42   44.60
  -4   1   2  852.21   46.80
   4   1  -2  764.72   44.50
  -3  -1   2 1028.80   54.59
   3  -1  -2 1078.49   51.59
   3  -1  -2 1024.40   54.79
  -3   1   2 1042.10   54.79
   3   1  -2  989.70   53.19
   2  -1  -2  696.93   36.80
   2  -1  -2  687.13   34.90
  -2  -1   2  705.73   36.40
  -2   1   2  668.53   36.30
   2   1  -2  670.23   35.20
  -1  -1   2 2716.83  131.19
   1  -1  -2 2760.22  131.59
  -1  -1   2 2753.92  130.09
   1   1  -2 2703.03  132.29
   1   1  -2 2719.63  130.19
  -1   1   2 2749.02  130.99
   0  -1  -2  323.87   18.20
   0  -1   2  330.07   17.50
   0   1   2  314.77   17.20
   0   1  -2  310.97   18.20
  -1  -1  -2  589.34   31.20
   1  -1   2  575.44   31.30
   1   1   2  575.94   30.60
   1   1   2  579.14   32.60
  -1   1  -2  634.34   31.70
  -1   1  -2  604.14   30.20
  -2  -1  -2    9.40    3.70
  -2  -1  -2    9.30    4.10
   2  -1   2    8.10    4.40
   2   1   2    3.00    3.50
  -2   1  -2   12.80    2.50
  -2   1  -2   17.50    5.10
  -3  -1  -2   95.29   10.10
   3  -1   2   87.19   10.00
  -3   1  -2   84.19   10.30
   3   1   2   89.79    9.50
   3   1   2   95.49    8.90
   4  -1   2  420.16   28.40
  -4  -1  -2  435.96   28.70
   4   1   2  432.86   25.70
  -4   1  -2  461.05   29.50
   4   1   2  425.06   27.70
   5  -1   2  525.45   35.20
  -5  -1  -2  553.74   35.50
  -5   1  -2  553.34   36.20
   5   1   2  518.45   30.70
   5   1   2  524.65   34.00
  -6  -1  -2  677.93   45.80
   6  -1   2  756.22   46.90
  -6   1  -2  773.62   48.20
   6   1   2  747.23   40.80
   6   1   2  691.73   44.90
   7  -1   2  566.54   40.90
  -7  -1  -2  587.14   41.30
  -7   1  -2  562.64   41.60
   7   1   2  605.94   40.30
  -8  -1  -2  359.26   31.70
   8  -1   2  330.47   30.80
  -8   1  -2  379.46   32.80
   8   1   2  386.36   31.10
  -9  -1  -2  432.36   37.00
   9  -1   2  421.86   35.80
  -9   1  -2  366.16   36.40
   9   1   2  478.45   36.30
 -10  -1  -2   56.59   15.90
  10  -1   2   49.20   14.90
  10   1   2   79.99   16.80
 -10   1  -2   44.10   16.10
  11  -1   2    4.40    9.50
 -11  -1  -2   -2.80   10.10
 -11   1  -2    3.50    9.00
  11   1   2   -0.10    8.70
 -12  -1  -2   16.60   12.20
  12  -1   2    9.30   11.50
  12   1   2   -4.90    9.00
 -12   1  -2   15.80   11.90
 -12  -2   2   10.30   12.10
  12  -2  -2   40.20   17.40
  12   2  -2   38.30   14.90
 -12   2   2   31.60   15.30
  11  -2  -2   24.10   11.20
 -11  -2   2   42.70   16.40
 -11   2   2   42.40   17.50
  11   2  -2   43.10   13.90
 -10  -2   2  248.68   28.50
  10  -2  -2  222.58   27.20
 -10   2   2  225.68   28.30
  10   2  -2  276.77   27.40
  -9  -2   2  131.29   19.40
   9  -2  -2  166.38   21.70
  -9   2   2  139.99   21.00
   9   2  -2  182.08   20.50
   8  -2  -2  850.61   55.59
  -8  -2   2  773.92   53.79
  -8   2   2  897.31   57.09
   8   2  -2  808.42   52.09
  -7  -2   2   43.00   12.10
   7  -2  -2   45.70   12.20
   7   2  -2   49.80   11.00
  -7   2   2   62.49   14.00
   7   2  -2   48.50   10.00
   6  -2  -2   19.40    7.10
   6  -2  -2   10.50    3.10
  -6  -2   2   23.40    8.20
  -6   2   2   -0.60    4.60
   6   2  -2    4.60    4.70
   6   2  -2   10.20    5.20
   5  -2  -2  179.78   17.30
   5  -2  -2  171.98   10.90
  -5  -2   2  178.48   17.20
   5   2  -2  169.18   15.60
  -5   2   2  197.98   17.90
   5   2  -2  175.38   15.10
   4  -2  -2   23.20    4.10
   4  -2  -2   25.70    6.90
  -4  -2   2   28.60    7.60
   4   2  -2   23.00    5.80
  -4   2   2   24.90    6.90
  -3  -2   2  318.97   21.20
   3  -2  -2  330.77   18.30
   3  -2  -2  286.57   20.90
   3   2  -2  306.17   18.80
  -3   2   2  326.77   21.50
   3   2  -2  312.37   21.60
   2  -2  -2  261.27   17.00
   2  -2  -2  266.17   17.10
   2  -2  -2  245.68   15.30
  -2  -2   2  225.88   16.40
  -2   2   2  229.68   16.50
   2   2  -2  254.97   18.00
   2   2  -2  249.28   14.10
  -1  -2   2 4062.19  196.28
   1  -2  -2 4130.09  195.98
   1  -2  -2 4131.89  196.78
  -1  -2   2 4055.39  192.98
   1   2  -2 4146.39  197.98
   0  -2  -2 2183.48  110.49
   0  -2   2 2198.78  105.29
   0  -2   2 2303.27  107.69
   0  -2  -2 2112.39  107.69
   0   2  -2 2178.18  108.19
   0   2   2 2192.98  105.69
   0   2   2 2280.37  108.89
   1  -2   2  788.82   41.30
  -1  -2  -2  758.72   40.30
  -1  -2  -2  775.22   41.30
   1   2   2  774.62   38.90
   1   2   2  751.42   42.10
  -1   2  -2  776.12   40.30
  -2  -2  -2  888.81   47.30
   2   2   2  876.81   45.50
   2   2   2  898.71   48.30
  -2   2  -2  891.01   44.90
  -2   2  -2  905.61   48.50
  -3  -2  -2 2154.38  108.39
   3  -2   2 2199.78  108.79
  -3   2  -2 2137.89  102.99
   3   2   2 2190.48  106.59
  -3   2  -2 2105.59  109.19
  -4  -2  -2   -0.10    3.90
   4  -2   2   -1.40    4.00
   4   2   2    0.90    3.20
  -4   2  -2    5.30    4.90
   4   2   2    3.80    4.10
  -5  -2  -2   21.90    7.40
   5  -2   2   24.10    7.80
   5   2   2   45.20    8.60
   5   2   2   25.20    7.10
  -5   2  -2   33.50    9.70
  -6  -2  -2  101.89   14.10
   6  -2   2  123.99   15.40
  -6   2  -2   97.39   14.80
   6   2   2  114.29   12.50
   6   2   2  124.09   14.10
  -7  -2  -2   57.59   13.00
   7  -2   2   35.30   11.20
  -7   2  -2   56.59   14.10
   7   2   2   63.69   12.60
   7   2   2   89.59   11.80
   8  -2   2  268.37   26.60
  -8  -2  -2  284.57   27.50
  -8   2  -2  237.78   27.20
   8   2   2  324.57   26.80
   9  -2   2   30.00   11.30
  -9  -2  -2   27.50   11.80
  -9   2  -2    2.00    8.10
   9   2   2   30.50   10.50
 -10  -2  -2   73.69   18.10
  10  -2   2   98.09   20.30
  10   2   2   84.99   18.20
 -10   2  -2   76.99   19.70
 -11  -2  -2  215.48   27.80
  11  -2   2  138.89   26.70
  11   2   2  250.37   27.90
 -11   2  -2  184.78   32.60
 -12  -3   2   21.40   14.50
  12  -3  -2   36.60   16.10
 -12   3   2   21.30   15.60
  11  -3  -2   39.90   15.50
 -11  -3   2   20.50   12.30
 -11   3   2   34.30   16.60
 -10  -3   2    2.50    9.00
  10  -3  -2    2.50    8.70
 -10   3   2    0.30   10.00
   9  -3  -2   31.20   11.70
  -9  -3   2   25.00   12.30
   9   3  -2   17.40    8.60
  -9   3   2   21.00   11.10
  -8  -3   2  453.15   35.70
   8  -3  -2  408.56   35.10
   8   3  -2  386.86   31.30
   8   3  -2  435.66   33.20
  -8   3   2  426.56   36.10
   7  -3  -2  125.39   16.40
  -7  -3   2  124.79   16.60
  -7   3   2   74.69   15.80
   7   3  -2  106.39   14.10
   7   3  -2  113.89   14.00
   6  -3  -2 1207.98   73.29
  -6  -3   2 1268.17   73.79
   6   3  -2 1333.67   69.99
  -6   3   2 1356.16   75.39
   5  -3  -2  686.33   36.30
   5  -3  -2  705.53   43.90
  -5  -3   2  616.04   42.50
   5   3  -2  777.12   40.50
  -5   3   2  691.33   37.00
   5   3  -2  681.83   43.10
  -5   3   2  738.83   44.80
   4  -3  -2  225.18   19.20
   4  -3  -2  251.77   15.40
  -4  -3   2  255.37   20.10
   4   3  -2  295.97   21.80
  -4   3   2  211.98   19.50
  -4   3   2  224.48   15.70
   3  -3  -2  105.59    9.00
   3  -3  -2   89.59   10.70
  -3  -3   2   84.49   10.50
  -3   3   2  102.39    9.60
   3   3  -2   92.29    7.60
   3   3  -2   98.39   11.80
   2  -3  -2 1067.59   58.19
   2  -3  -2 1103.79   57.89
  -2  -3   2 1130.69   53.19
  -2  -3   2 1087.49   58.69
  -2   3   2 1086.99   58.89
   2   3  -2 1103.19   60.49
   2   3  -2 1132.19   53.29
  -2   3   2 1090.79   57.99
  -1  -3   2 1702.03   84.89
   1  -3  -2 1662.73   87.69
   1  -3  -2 1566.84   83.99
   1  -3  -2 1697.33   84.59
   1   3  -2 1766.42   86.89
  -1   3   2 1696.43   85.69
   0  -3  -2   62.09    8.10
   0  -3   2   54.49    5.10
   0  -3   2   81.99    8.60
   0  -3  -2   51.69    7.10
   0   3   2   65.69    9.10
   0   3   2   53.79    5.60
   0   3  -2   55.09    8.10
   1  -3   2  118.79   11.80
   1  -3   2  145.99   10.40
  -1  -3  -2  121.99   11.10
   1   3   2  126.59    8.70
   1   3   2  114.49   12.50
  -1   3  -2  111.19   11.10
  -2  -3  -2  204.78   16.90
   2  -3   2  256.77   17.40
   2  -3   2  254.47   18.60
   2   3   2  213.78   18.40
   2   3   2  266.17   15.00
  -2   3  -2  230.48   16.20
  -2   3  -2  236.78   18.70
  -3  -3  -2   98.79   12.00
   3  -3   2  122.89   12.30
   3   3   2  129.69   10.30
   3   3   2  114.29   12.70
  -3   3  -2  115.19   13.10
  -3   3  -2  122.59    9.60
   4  -3   2  153.98   15.30
  -4  -3  -2  151.48   15.00
  -4   3  -2  136.09   15.40
   4   3   2  128.09   12.10
   4   3   2  141.79   14.70
  -4   3  -2  143.49    9.80
   5  -3   2  166.78   17.40
  -5  -3  -2  176.28   17.90
  -5   3  -2  217.98   20.00
   5   3   2  149.49   14.60
   6  -3   2  636.64   42.80
  -6  -3  -2  612.34   42.00
   6   3   2  600.34   38.90
   6   3   2  650.33   40.30
  -6   3  -2  599.44   43.10
   7  -3   2  173.58   20.90
  -7  -3  -2  225.18   22.60
  -7   3  -2  234.08   24.30
   7   3   2  198.98   19.70
   7   3   2  216.18   20.30
  -8  -3  -2   37.30   12.00
   8  -3   2   41.80   12.80
  -8   3  -2   16.70   11.30
   8   3   2   33.80   10.40
   9  -3   2  150.98   21.20
  -9  -3  -2  149.99   22.30
   9   3   2  144.99   18.60
  -9   3  -2  156.78   26.50
  10  -3   2   14.30   10.40
 -10  -3  -2   13.60   11.40
  10   3   2   27.00   10.60
 -10   3  -2   23.80   13.00
  11  -3   2   -1.30    8.30
 -11  -3  -2    9.10   10.70
 -11   3  -2    2.70    9.90
  11  -4  -2   36.50   15.30
 -11  -4   2   60.59   17.90
 -11   4   2   63.59   19.90
 -10  -4   2   33.80   13.50
  10  -4  -2   72.59   18.30
 -10   4   2   42.70   16.00
   9  -4  -2   50.89   15.50
  -9  -4   2   60.49   15.80
  -9   4   2   50.89   16.60
  -8  -4   2  167.28   21.70
   8  -4  -2  225.48   24.10
   8   4  -2  207.48   22.40
  -8   4   2  164.98   22.40
   7  -4  -2    6.10    6.40
  -7  -4   2    0.20    6.30
  -7   4   2   -1.30    6.40
   7   4  -2    1.90    4.60
   6  -4  -2  114.89   15.30
  -6  -4   2   94.99   14.30
  -6   4   2  139.09   17.00
   6   4  -2  102.39   15.00
   6   4  -2  104.99   11.80
  -5  -4   2    3.30    5.20
   5  -4  -2   -2.20    3.80
   5   4  -2    2.90    5.30
  -5   4   2   -3.10    2.40
   5   4  -2    0.20    2.80
  -5   4   2    1.30    5.50
   4  -4  -2   89.49   11.60
  -4  -4   2  104.99   12.90
  -4   4   2   90.09   12.50
  -4   4   2   88.59    9.90
   4   4  -2  110.99    8.90
   4   4  -2   97.59   13.40
   3  -4  -2  292.57   20.30
   3  -4  -2  271.47   18.70
   3  -4  -2  218.98   19.60
  -3  -4   2  288.67   21.30
  -3   4   2  253.57   21.00
   3   4  -2  251.27   14.40
   3   4  -2  242.78   21.50
  -3   4   2  247.38   18.70
  -2  -4   2  353.66   25.00
   2  -4  -2  375.06   25.50
   2   4  -2  377.96   27.30
  -2   4   2  385.86   25.30
  -1  -4   2 1159.18   60.49
   1  -4  -2 1241.88   60.69
   1  -4  -2 1119.39   57.19
  -1   4   2 1114.49   61.29
  -1   4   2  990.10   56.89
   1   4  -2 1127.29   62.29
   0  -4   2  782.42   42.40
   0  -4  -2  712.93   41.10
   0  -4   2  722.33   36.90
   0   4   2  730.23   43.50
   0   4  -2  739.53   43.20
   0   4   2  706.43   37.50
  -1  -4  -2  217.88   16.80
   1  -4   2  198.98   14.30
   1  -4   2  186.78   16.70
   1   4   2  206.88   12.60
  -1   4  -2  224.88   17.60
   1   4   2  224.88   19.00
   2  -4   2   62.29   11.20
  -2  -4  -2   65.29    9.10
   2   4   2   64.79   12.20
   2   4   2   63.89    6.00
  -2   4  -2   69.99    8.90
  -2   4  -2   60.29   11.40
   3  -4   2  717.53   40.50
  -3  -4  -2  689.03   41.10
   3  -4   2  678.43   42.10
  -3   4  -2  665.33   38.00
   3   4   2  651.53   35.70
  -3   4  -2  635.84   41.80
   3   4   2  668.93   43.00
   4  -4   2   52.79   10.40
  -4  -4  -2   28.90    8.20
  -4   4  -2   55.49   12.00
   4   4   2   43.00    6.60
   4   4   2   46.60   11.20
  -4   4  -2   28.90    5.60
  -5  -4  -2   27.50    8.50
   5  -4   2   36.20   10.00
   5   4   2   35.00    7.80
  -5   4  -2   35.70   10.90
   5   4   2   45.90   11.20
  -6  -4  -2   -1.10    4.50
   6  -4   2    6.50    5.80
   6   4   2    7.60    4.90
  -6   4  -2    6.50    6.80
  -7  -4  -2  110.59   19.70
   7  -4   2  121.29   17.20
   7   4   2   78.69   26.20
   7   4   2   94.59   13.50
  -7   4  -2  109.29   20.60
   8  -4   2  129.69   22.40
  -8  -4  -2  122.79   21.70
  -8   4  -2   59.69   15.90
  -9  -4  -2   -0.10    7.90
   9  -4   2    7.90    9.10
  -9   4  -2   -9.00    7.90
  10  -4   2   97.09   22.40
 -10  -4  -2  115.99   23.70
 -10   4  -2  104.79   24.30
 -11  -4  -2   37.20   16.40
  11  -4   2   63.69   17.40
 -11   4  -2   22.90   15.40
 -11  -5   2   -9.80   11.30
  11  -5  -2    0.10    8.90
 -11   5   2   -2.60   11.50
  10  -5  -2    2.70    8.90
 -10  -5   2   10.30   11.60
 -10   5   2    0.70   11.10
  -9  -5   2   11.30    9.40
   9  -5  -2    4.40    7.70
  -9   5   2   -0.90    8.70
   8  -5  -2   11.20    8.00
  -8  -5   2   10.10    8.10
   8   5  -2   14.70   10.90
  -8   5   2    7.80    9.60
  -7  -5   2  387.76   32.90
   7  -5  -2  370.76   31.70
  -7   5   2  331.57   31.40
   7   5  -2  357.36   31.90
  -6  -5   2  184.48   21.40
   6  -5  -2  240.38   22.90
   6   5  -2  216.18   23.60
  -6   5   2  240.68   23.70
   5  -5  -2  246.38   22.50
  -5  -5   2  254.17   23.20
  -5   5   2  240.98   23.40
  -5   5   2  238.88   24.00
   5   5  -2  260.47   25.20
   4  -5  -2  996.40   58.19
  -4  -5   2  908.61   57.09
   4  -5  -2  953.30   56.19
  -4   5   2  997.50   54.59
   4   5  -2  997.50   60.39
  -4   5   2  970.00   58.29
   3  -5  -2  842.82   47.10
   3  -5  -2  790.12   48.60
  -3  -5   2  726.83   47.80
  -3   5   2  835.82   47.50
   3   5  -2  799.12   50.89
  -3   5   2  816.62   49.50
   2  -5  -2  231.48   17.20
   2  -5  -2  231.38   19.50
  -2  -5   2  244.68   19.80
  -2   5   2  225.08   19.60
   2   5  -2  212.38   20.80
  -1  -5   2  216.68   18.70
   1  -5  -2  235.78   15.80
   1  -5  -2  262.87   19.70
  -1   5   2  204.58   15.20
  -1   5   2  236.08   20.10
   1   5  -2  211.68   20.20
   0  -5   2   -0.20    3.70
   0  -5   2    1.10    1.80
   0  -5  -2   -2.20    3.70
   0   5   2   -0.10    4.60
   0   5  -2   -0.70    4.40
   0   5   2    0.00    1.90
  -1  -5  -2   68.89    9.60
   1  -5   2   40.20    5.90
   1  -5   2   44.80    9.90
  -1   5  -2   30.50    8.30
   1   5   2   29.50    9.60
   1   5   2   41.70    4.60
   2  -5   2  371.46   23.20
  -2  -5  -2  317.97   24.80
   2  -5   2  384.86   27.00
   2   5   2  345.37   19.10
  -2   5  -2  310.77   24.30
   2   5   2  352.66   28.10
   3  -5   2  326.87   23.20
  -3  -5  -2  313.07   25.00
   3  -5   2  320.37   26.00
  -3   5  -2  312.37   26.50
  -3   5  -2  299.67   22.70
   3   5   2  346.47   27.70
   3   5   2  315.87   18.80
   4  -5   2  428.46   29.40
   4  -5   2  397.66   31.20
  -4  -5  -2  372.26   29.50
   4   5   2  466.15   33.70
  -4   5  -2  374.06   31.00
   4   5   2  411.66   24.40
  -4   5  -2  400.66   26.50
  -5  -5  -2   31.80   10.70
   5  -5   2   62.29   13.00
   5   5   2   71.39   14.50
  -5   5  -2   41.20   12.70
  -6  -5  -2  266.57   25.50
   6  -5   2  265.17   24.80
   6   5   2  277.67   26.50
  -6   5  -2  287.87   27.40
   7  -5   2    0.00    5.00
  -7  -5  -2   10.90    8.00
   7   5   2    5.00    6.70
  -7   5  -2    3.30    7.70
  -8  -5  -2  115.59   21.10
   8  -5   2  127.59   19.30
  -8   5  -2  172.38   23.80
   9  -5   2   77.79   18.80
  -9  -5  -2   62.19   17.10
  -9   5  -2   90.39   21.80
 -10  -5  -2   24.70   13.80
  10  -5   2   51.29   16.10
 -10   5  -2   46.70   16.80
 -11  -5  -2    4.70   11.00
  11  -5   2   -3.30    8.30
 -11   5  -2   13.00   14.90
  10  -6  -2   56.99   17.40
 -10  -6   2   82.79   21.50
 -10   6   2   26.80   16.30
  -9  -6   2   79.59   19.10
   9  -6  -2   32.80   14.00
  -9   6   2   63.09   18.40
   9   6  -2   68.69   27.90
   8  -6  -2   35.00   12.70
  -8  -6   2   48.40   15.70
  -8   6   2   53.09   16.00
   8   6  -2   43.50   14.30
  -7  -6   2    4.80    7.20
   7  -6  -2    9.00    8.50
   7   6  -2   26.40   11.20
  -7   6   2    4.40    9.20
  -6  -6   2   99.49   18.00
   6  -6  -2   78.19   15.60
  -6   6   2   70.99   16.00
   6   6  -2   76.09   18.00
   5  -6  -2   15.10    7.90
  -5  -6   2   16.90    8.60
   5   6  -2   22.00   10.20
  -5   6   2   14.10    8.00
  -4  -6   2   21.00    8.40
   4  -6  -2    9.00    6.00
   4  -6  -2   26.20    9.10
  -4   6   2   32.40   10.70
   4   6  -2   12.60    8.30
  -4   6   2   14.90    6.60
   3  -6  -2   44.30   11.10
  -3  -6   2   19.40    8.00
  -3   6   2   42.40   11.40
  -3   6   2   43.60   10.00
   3   6  -2   37.20   11.10
   2  -6  -2   13.20    6.90
  -2  -6   2   41.00   10.20
   2  -6  -2   34.30    7.60
   2   6  -2   22.20    8.90
  -2   6   2   28.70    9.30
   1  -6  -2  880.61   47.60
  -1  -6   2  846.92   52.69
   1  -6  -2  900.41   53.09
  -1   6   2  920.61   47.90
  -1   6   2  927.81   55.39
   1   6  -2  861.31   55.29
   0  -6   2  808.12   51.49
   0  -6  -2  885.21   51.79
   0  -6   2  828.32   43.90
   0   6  -2  809.22   53.09
   0   6   2  936.81   55.39
   0   6   2  921.41   45.20
   1  -6   2 1030.60   53.59
   1  -6   2  909.61   58.79
  -1  -6  -2 1072.69   59.49
   1   6   2 1000.10   51.19
   1   6   2 1014.10   62.69
  -1   6  -2 1110.19   61.39
  -2  -6  -2  896.91   52.89
   2  -6   2  866.01   48.70
   2  -6   2  842.22   53.49
  -2   6  -2  906.21   53.09
   2   6   2  858.31   56.09
  -3  -6  -2  337.27   26.80
   3  -6   2  319.77   27.00
  -3   6  -2  306.77   27.40
   3   6   2  308.87   28.60
  -3   6  -2  328.37   25.40
   4  -6   2  291.47   23.80
   4  -6   2  278.87   26.20
  -4  -6  -2  293.07   25.90
  -4   6  -2  331.17   28.30
   4   6   2  272.67   27.10
  -4   6  -2  287.47   22.80
  -5  -6  -2  114.89   16.60
   5  -6   2  144.89   17.10
   5   6   2  158.78   20.00
  -5   6  -2  154.38   20.10
   6  -6   2  194.98   22.90
  -6  -6  -2  294.67   27.10
  -6   6  -2  284.17   27.90
   6   6   2  241.38   25.80
   7  -6   2  102.19   18.90
  -7  -6  -2   50.29   14.10
   7   6   2   81.99   18.00
  -7   6  -2   67.89   18.50
  -8  -6  -2   46.50   14.60
   8  -6   2   22.00   10.80
   8   6   2   13.10    9.80
  -8   6  -2   55.69   16.70
  -9  -6  -2   55.69   17.70
   9  -6   2   44.10   14.90
  -9   6  -2   10.10   12.90
 -10  -6  -2   44.30   16.40
  10  -6   2   66.49   18.80
 -10   6  -2   79.29   21.70
  10  -7  -2   11.40   11.40
 -10  -7   2   11.90   12.00
 -10   7   2   25.90   15.50
   9  -7  -2   11.00   10.10
  -9  -7   2   32.10   14.30
  -9   7   2    6.50   11.70
   9   7  -2   18.40   12.40
  -8  -7   2   -4.80    8.10
   8  -7  -2   25.30   11.80
  -8   7   2   14.00   12.80
   8   7  -2   -2.30    8.50
  -7  -7   2   34.80   12.00
   7  -7  -2   36.90   13.10
   7   7  -2   22.20   12.10
  -7   7   2   31.50   13.70
  -6  -7   2   82.39   17.40
   6  -7  -2  126.39   17.20
  -6   7   2  113.09   21.40
   6   7  -2   93.09   20.70
   5  -7  -2  703.13   47.80
  -5  -7   2  689.63   49.80
   5   7  -2  820.92   55.49
  -5   7   2  712.33   51.09
   4  -7  -2  387.26   33.30
  -4  -7   2  406.96   33.40
   4  -7  -2  443.66   35.20
   4   7  -2  414.96   36.70
  -4   7   2  417.06   34.90
  -4   7   2  430.26   32.10
   3  -7  -2  600.64   37.10
  -3  -7   2  587.74   40.80
   3  -7  -2  553.14   40.10
   3   7  -2  585.34   43.80
  -3   7   2  554.74   41.60
  -3   7   2  544.95   39.80
   2  -7  -2  124.99   12.60
   2  -7  -2  129.49   16.00
  -2  -7   2  119.09   15.50
  -2   7   2  129.79   13.00
  -2   7   2  100.99   15.80
   2   7  -2  111.99   17.30
   1  -7  -2   84.69   14.90
  -1  -7   2  100.59   13.70
   1  -7  -2   97.29   10.00
  -1   7   2  104.99   18.60
   1   7  -2   66.39   14.80
   0  -7   2   14.80    7.50
   0  -7  -2   14.30    6.60
   0   7   2   14.00    8.60
   0   7  -2    3.20    6.60
   1  -7   2   -1.60    4.50
   1  -7   2    0.80    2.90
  -1  -7  -2    2.30    4.30
  -1   7  -2   -3.90    4.10
   1   7   2   -7.80    4.40
   2  -7   2  130.29   13.00
  -2  -7  -2   95.69   14.40
   2  -7   2  141.19   17.20
   2   7   2  102.49   19.70
  -2   7  -2  174.88   18.30
  -3  -7  -2    5.80    6.60
   3  -7   2   10.30    7.30
   3  -7   2    3.20    4.60
   3   7   2   -5.00    5.70
  -3   7  -2   -2.10    7.10
  -3   7  -2    2.70    5.50
   4  -7   2  106.89   19.40
  -4  -7  -2  135.79   17.10
   4   7   2   98.49   19.80
  -4   7  -2   84.89   19.20
  -5  -7  -2  298.17   29.00
   5  -7   2  335.37   27.80
  -5   7  -2  281.27   29.80
   5   7   2  330.97   31.90
  -6  -7  -2  131.49   19.60
   6  -7   2  130.89   17.90
   6   7   2  103.79   21.10
  -6   7  -2  122.39   23.00
   7  -7   2  603.04   44.10
  -7  -7  -2  524.15   44.40
   7   7   2  540.05   44.90
  -7   7  -2  559.14   47.10
   8  -7   2  162.98   22.10
  -8  -7  -2  209.08   25.70
  -8   7  -2  149.69   27.70
   8   7   2  101.99   22.30
   9  -7   2   82.79   20.10
  -9  -7  -2   50.69   17.90
  -9   7  -2   80.09   22.50
   9  -8  -2   97.99   21.80
  -9  -8   2  126.39   26.30
  -9   8   2   98.19   25.30
   9   8  -2   91.19   22.30
  -8  -8   2   12.70   12.90
   8  -8  -2    9.40    9.60
  -8   8   2   12.00   12.90
   8   8  -2    7.60   12.00
   7  -8  -2   53.49   15.10
  -7  -8   2   41.60   14.90
  -7   8   2    9.00   10.80
   7   8  -2   13.50   11.20
   6  -8  -2    1.50    6.60
  -6  -8   2    0.40    8.10
   6   8  -2   -3.70    7.60
  -6   8   2   -9.40    8.40
   5  -8  -2   23.50   10.40
   5  -8  -2   20.50    9.10
  -5  -8   2   14.90    9.60
  -5   8   2   36.40   13.20
   5   8  -2   19.20   13.40
  -4  -8   2    0.90    6.70
   4  -8  -2    2.60    6.80
  -4   8   2    4.70    6.20
   4   8  -2    1.40    7.90
  -4   8   2   -5.30    6.40
  -3  -8   2   12.60    7.70
   3  -8  -2    0.20    4.50
   3  -8  -2   -4.40    4.90
  -3   8   2    2.50    6.70
  -3   8   2    5.60    6.30
   3   8  -2   -2.40    7.20
   2  -8  -2   45.60   12.70
  -2  -8   2    9.10    7.30
  -2   8   2   26.40    9.70
   2   8  -2   32.50   12.80
   1  -8  -2  140.39   17.30
  -1  -8   2  121.89   17.20
   1   8  -2  121.69   18.30
  -1   8   2  116.79   17.90
   0  -8  -2   60.59   13.60
   0  -8   2   22.00    9.60
   0   8   2   49.99   15.20
   0   8  -2   53.19   15.10
   1  -8   2   95.29   17.40
  -1  -8  -2   45.40   11.50
  -1   8  -2   68.19   15.60
   1   8   2   74.69   18.50
  -2  -8  -2  349.87   29.70
   2  -8   2  319.77   30.10
   2   8   2  350.86   33.30
  -2   8  -2  353.86   30.70
   3  -8   2  492.65   39.50
  -3  -8  -2  525.25   39.50
   3  -8   2  500.15   34.20
   3   8   2  472.45   42.00
  -3   8  -2  574.54   43.10
  -3   8  -2  531.35   39.20
  -4  -8  -2  415.36   34.40
   4  -8   2  379.46   35.10
   4   8   2  358.76   36.00
  -4   8  -2  440.56   38.40
   5  -8   2    7.80    6.70
   5  -8   2    7.90    8.30
  -5  -8  -2    1.90    6.60
   5   8   2    5.90    8.90
  -5   8  -2   -0.30    8.20
  -6  -8  -2   36.70   13.80
   6  -8   2   48.40   13.50
   6   8   2   65.79   18.60
  -6   8  -2   65.79   18.50
  -7  -8  -2   -1.10    7.90
   7  -8   2    5.40    7.50
   7   8   2   -1.90    8.10
  -7   8  -2    3.10   10.10
   8  -8   2   -6.20    7.60
  -8  -8  -2   -1.50    9.20
  -8   8  -2   10.30   13.80
   8   8   2   15.90   12.10
   9  -8   2    9.70   10.40
  -9  -8  -2   15.80   12.40
  -9   8  -2   40.30   17.20
   8  -9  -2   30.50   12.60
  -8  -9   2   37.50   16.20
  -8   9   2   28.00   16.00
   8   9  -2   22.50   13.00
   7  -9  -2   61.89   16.20
  -7  -9   2   70.59   18.90
   7   9  -2   49.60   18.60
  -7   9   2   90.69   22.50
   6  -9  -2   89.69   17.60
  -6  -9   2   80.49   19.00
  -6   9   2  106.69   24.20
   6   9  -2   65.29   19.70
   5  -9  -2  191.08   25.50
  -5  -9   2  168.48   23.70
   5   9  -2  199.68   28.20
  -5   9   2  156.28   27.20
  -4  -9   2   16.00    8.90
   4  -9  -2   42.10   14.40
  -4   9   2   13.20   11.50
   4   9  -2   18.70   12.80
   3  -9  -2    7.90   10.10
  -3  -9   2    6.60    8.00
   3   9  -2    6.60   10.00
  -3   9   2    9.20    9.50
  -3   9   2    2.30    6.80
  -2  -9   2    4.60    6.10
   2  -9  -2   -4.00    5.40
  -2   9   2    3.20    7.80
   2   9  -2    0.10    7.10
  -1  -9   2    6.80    6.40
   1  -9  -2    3.00    7.40
   1   9  -2    9.40    9.30
  -1   9   2   -5.70    5.80
   0  -9   2   18.60   10.20
   0  -9  -2   -4.60    5.40
   0   9  -2    6.90    9.50
   0   9   2   14.30   10.60
  -1  -9  -2    2.30    6.20
   1  -9   2   13.60    8.60
   1   9   2   27.40   12.20
  -1   9  -2    0.80    7.60
  -2  -9  -2   24.30   10.80
   2  -9   2    3.90    7.00
  -2   9  -2   14.80    9.50
   2   9   2    5.70    8.90
   3  -9   2   13.90    9.60
  -3  -9  -2   32.20   11.70
  -3   9  -2   17.70   10.00
   3   9   2   16.10   11.50
  -3   9  -2   22.20   12.00
  -4  -9  -2   14.00    9.30
   4  -9   2    6.10    8.30
   4   9   2    7.70   10.80
  -4   9  -2   12.60   10.10
   5  -9   2  125.79   23.70
  -5  -9  -2   98.19   21.10
   5   9   2   73.49   20.00
  -5   9  -2   80.19   19.20
  -6  -9  -2   11.70   10.90
   6  -9   2   16.90   10.40
  -6   9  -2   25.70   13.90
   6   9   2   11.50   10.90
   7  -9   2   34.70   13.60
  -7  -9  -2   55.49   17.60
  -7   9  -2   58.49   19.10
   7   9   2   50.49   19.90
  -8  -9  -2   28.60   14.70
   8  -9   2   22.10   13.40
  -8   9  -2   37.60   16.90
   8   9   2   33.80   16.70
  -7 -10   2   -8.30    8.90
   7  10  -2   20.20   14.00
  -7  10   2    3.00   14.90
  -6 -10   2    1.50    8.30
   6  10  -2   -5.80   10.40
  -6  10   2   13.00   13.80
  -5 -10   2   43.50   15.80
   5 -10  -2   40.10   15.40
  -5  10   2   31.10   14.90
   5  10  -2   33.90   16.90
   4 -10  -2   27.40   12.30
  -4 -10   2   24.50   11.40
  -4  10   2   34.00   14.40
   4  10  -2   21.30   14.10
  -3 -10   2   84.89   18.60
   3 -10  -2   95.29   20.50
   3  10  -2   80.39   23.20
  -3  10   2  117.19   24.40
  -3  10   2   53.49   15.40
  -2 -10   2  245.38   27.60
   2 -10  -2  245.88   28.60
  -2  10   2  275.77   30.50
   2  10  -2  225.08   30.80
  -1 -10   2  309.87   30.70
   1 -10  -2  330.27   31.80
   1  10  -2  273.37   32.40
  -1  10   2  319.67   34.20
   0 -10  -2   35.30   13.20
   0 -10   2   31.60   12.40
   0  10  -2   41.80   15.90
   0  10   2   42.30   15.20
   1 -10   2   33.20   11.90
  -1 -10  -2   -0.30    7.60
   1  10   2    8.80   10.60
  -1  10  -2   13.60   10.60
  -2 -10  -2    4.20    8.00
   2 -10   2   17.40   11.00
  -2  10  -2    7.60    9.50
   2  10   2   28.30   14.00
  -3 -10  -2    8.00    8.30
   3 -10   2   -5.90    7.20
  -3  10  -2   -0.40   10.00
   3  10   2    0.20   10.10
  -4 -10  -2   -3.30    6.50
   4 -10   2   21.20   13.10
   4  10   2    7.80   10.40
  -4  10  -2   -2.70    9.70
  -5 -10  -2    2.50    8.70
   5 -10   2   -4.80    7.90
   5  10   2   -0.10   12.10
  -5  10  -2    2.80    9.30
  -6 -10  -2   12.20   11.10
   6  10   2   16.40   13.10
  -6  10  -2    1.50   12.10
  -7 -10  -2   16.40   14.50
  -7  10  -2   24.50   16.70
   7  10   2   19.40   16.40
   5 -11  -2   -6.70   10.20
  -5 -11   2    2.20    9.20
  -5  11   2   11.80   14.50
   5  11  -2  -21.50   10.10
   4 -11  -2   23.20   16.00
  -4 -11   2   44.40   15.90
   4  11  -2   25.60   15.40
  -4  11   2   11.60   14.50
   3 -11  -2   61.49   17.80
  -3 -11   2   87.39   21.20
  -3  11   2   53.09   17.30
   3  11  -2   59.39   21.30
  -3  11   2   83.79   21.10
   2 -11  -2   -1.40    7.40
  -2 -11   2   -0.40    7.80
  -2  11   2   12.40   10.60
   2  11  -2   11.30   12.70
  -1 -11   2   -4.50    7.20
   1 -11  -2   10.80   10.10
  -1  11   2   14.20   12.20
   1  11  -2    8.00   11.30
   0 -11   2  100.99   21.70
   0 -11  -2   79.99   19.10
   0  11  -2   38.80   16.30
   0  11   2   51.49   17.90
   1 -11   2    4.40    8.30
  -1 -11  -2    1.40    8.20
   1  11   2    8.30   11.50
  -1  11  -2   -6.60    7.80
   2 -11   2   -2.90    9.80
  -2 -11  -2    1.20    9.50
  -2  11  -2    9.20   10.10
   2  11   2   19.30   13.50
   3 -11   2   10.10   11.50
  -3 -11  -2   37.00   14.10
  -3  11  -2   10.60   13.60
   3  11   2   11.80   12.60
  -4 -11  -2   13.80   11.10
   4 -11   2   26.30   14.10
  -4  11  -2   28.40   16.20
   4  11   2    3.30   12.20
  -5 -11  -2   26.70   14.40
   5 -11   2   23.00   14.20
   5  11   2   24.70   16.50
  -5  11  -2    9.10   12.90
  -3 -12   2  -11.90    7.60
   3 -12  -2   15.80   11.80
   3  12  -2    0.10   14.80
  -3  12   2    2.80   13.20
  -2 -12   2   56.69   17.70
   2 -12  -2   71.69   20.90
   2  12  -2   21.80   15.20
  -2  12   2   44.20   19.10
  -1 -12   2   39.50   15.90
   1 -12  -2   31.30   13.30
  -1  12   2   55.29   20.30
   1  12  -2   71.79   24.40
   0 -12  -2   45.80   16.00
   0 -12   2   38.10   15.90
   0  12  -2   51.99   18.70
   0  12   2    8.80   13.30
  -1 -12  -2   77.39   21.10
   1 -12   2   74.59   20.30
   1  12   2   60.49   21.60
  -1  12  -2   36.40   18.40
  -2 -12  -2    3.30   11.00
   2 -12   2    8.40   10.50
   2  12   2    1.80   14.70
  -2  12  -2    1.60   12.10
  -2  12  -2    0.30   11.70
   3 -12   2   -4.90    8.30
  -3 -12  -2   -0.30   10.00
  -3  12  -2    4.60   13.10
   3  12   2  -11.80   13.80
  12   0  -3   -2.90    8.20
 -12   0   3   -2.10   10.80
 -11   0   3    5.70   10.10
  11   0  -3   -2.80    6.40
  10   0  -3    1.40    8.00
 -10   0   3    4.60    8.90
  -9   0   3   -5.80    5.40
   9   0  -3    0.50    5.60
  -8   0   3   -1.40    5.50
   8   0  -3   -4.70    4.20
   7   0  -3   -5.10    4.20
   7   0  -3   -1.30    3.70
  -7   0   3   -2.00    4.40
  -6   0   3   -3.20    4.10
   6   0  -3    1.20    4.20
   6   0  -3   -2.80    2.70
   5   0  -3   -2.70    2.90
  -5   0   3   -2.80    4.10
   5   0  -3   -2.50    4.10
  -4   0   3   -1.10    3.80
   4   0  -3   -2.40    2.70
   4   0  -3   -0.90    3.10
  -3   0   3   -3.20    3.20
   3   0  -3    1.90    3.60
   3   0  -3   -6.20    2.50
  -1   0   3   -2.20    0.90
   1   0  -3    0.50    2.40
   1   0  -3    1.70    2.10
  -1   0   3   -3.00    1.40
   0   0  -3    0.10    2.00
   0   0   3    0.10    1.80
  -1   0  -3   -0.70    2.10
   1   0   3    2.50    2.80
   2   0   3   -3.20    2.80
  -2   0  -3    2.30    2.30
  -2   0  -3   -2.10    2.90
  -3   0  -3    0.40    1.80
   3   0   3   -2.20    1.80
   3   0   3   -1.30    3.40
  -3   0  -3    1.30    3.70
   4   0   3    2.40    2.20
  -4   0  -3    2.00    4.40
   4   0   3   -0.20    3.30
  -5   0  -3    1.30    4.50
   5   0   3    3.10    4.20
   5   0   3    3.70    2.50
  -6   0  -3    0.50    4.90
   6   0   3    0.80    2.60
   6   0   3   -3.50    4.20
   7   0   3    4.60    5.60
  -7   0  -3   -1.20    4.40
   8   0   3   -4.00    5.00
  -8   0  -3   11.70    7.70
  -9   0  -3    1.00    7.40
   9   0   3   -5.70    5.70
  10   0   3    8.20    8.90
 -10   0  -3    5.10    8.70
  11   0   3    1.30    9.40
 -11   0  -3    6.10   11.00
 -12  -1   3   31.30   16.00
  12  -1  -3   37.20   14.30
  12   1  -3   45.00   14.90
 -12   1   3   38.70   17.30
 -11  -1   3   11.90   10.70
  11  -1  -3    3.40    8.90
  11   1  -3    4.40    9.80
 -11   1   3    6.20    9.50
 -10  -1   3    8.30    9.10
  10  -1  -3   25.70   11.90
 -10   1   3   19.90   11.30
  10   1  -3   11.20   10.00
   9  -1  -3   -1.90    6.90
  -9  -1   3   -3.50    6.40
   9   1  -3   10.50    7.60
  -9   1   3   17.70   10.90
  -8  -1   3   -7.50    4.90
   8  -1  -3   -0.10    5.70
  -8   1   3    4.20    6.20
   8   1  -3    1.00    5.40
   7  -1  -3   44.80   11.20
  -7  -1   3  105.19   14.00
  -7   1   3   34.90   10.80
  -6  -1   3  159.38   16.10
   6  -1  -3  160.98   16.70
   6  -1  -3  142.29   11.00
   6   1  -3  139.49   13.20
   6   1  -3  118.29   14.00
  -6   1   3  122.99   15.30
  -5  -1   3   46.50    9.40
   5  -1  -3   39.30    9.00
   5  -1  -3   38.00    5.70
   5   1  -3   43.70    8.80
  -5   1   3   23.20    7.50
   5   1  -3   41.40    8.10
  -4  -1   3    1.40    4.30
   4  -1  -3    6.60    4.50
   4  -1  -3    5.50    3.20
   4   1  -3    0.20    3.30
  -4   1   3    0.20    4.00
   4   1  -3    3.50    3.60
  -3  -1   3  505.65   28.90
   3  -1  -3  522.25   27.50
   3  -1  -3  507.75   29.70
  -3   1   3  502.55   28.90
   3   1  -3  431.76   27.70
  -2  -1   3   50.69    6.20
   2  -1  -3   54.59    6.80
   2   1  -3   56.19    6.00
   2   1  -3   48.50    6.80
  -2   1   3   74.59    6.80
   1  -1  -3 1978.70   97.69
   1  -1  -3 1992.60   97.49
  -1  -1   3 2036.40   96.69
   1  -1  -3 2018.30   96.09
  -1   1   3 1975.70   97.39
  -1   1   3 2055.89   96.19
   1   1  -3 2004.20   98.59
   0  -1  -3  190.78   10.20
   0  -1  -3  164.28   11.90
   0  -1   3  185.68   11.00
   0   1   3  166.68   11.20
   0   1  -3  194.58   12.50
   1  -1   3    9.80    3.30
   1  -1   3   24.80    4.80
  -1  -1  -3   18.30    4.40
  -1   1  -3   17.10    4.10
  -1   1  -3   20.00    4.10
   1   1   3   19.80    4.40
  -2  -1  -3 1787.92   87.49
   2  -1   3 1743.63   88.09
  -2  -1  -3 1714.23   86.59
   2   1   3 1775.52   87.49
  -2   1  -3 1755.22   88.09
  -2   1  -3 1780.22   84.99
  -3  -1  -3  362.86   20.50
   3  -1   3  318.47   22.50
  -3  -1  -3  331.37   22.20
  -3   1  -3  344.37   17.60
  -3   1  -3  286.37   22.10
   3   1   3  348.87   22.00
   3   1   3  328.37   21.00
  -4  -1  -3  118.89   12.90
   4  -1   3  125.89   13.40
   4   1   3  115.39   10.80
  -4   1  -3  143.39   14.50
   4   1   3  146.39   13.50
  -5  -1  -3  287.27   24.00
   5  -1   3  305.77   24.30
  -5   1  -3  352.56   26.10
   5   1   3  310.47   20.70
   5   1   3  327.97   24.10
  -6  -1  -3  370.76   28.20
   6  -1   3  306.47   26.50
   6   1   3  358.86   26.90
   6   1   3  313.37   21.60
  -6   1  -3  369.56   29.00
   7  -1   3   -2.20    4.20
  -7  -1  -3    1.90    4.90
  -7   1  -3   -7.70    4.90
   7   1   3   -3.40    4.60
   8  -1   3    3.70    5.90
  -8  -1  -3    0.10    6.60
  -8   1  -3    9.10    7.80
   8   1   3   -9.90    4.10
   9  -1   3    1.10    6.80
  -9  -1  -3   17.50   10.10
   9   1   3    3.50    7.80
  -9   1  -3    2.40    7.60
 -10  -1  -3    2.50    8.00
  10  -1   3    6.40    7.40
  10   1   3    3.10    6.90
 -10   1  -3   -2.20    8.40
 -11  -1  -3   15.90   13.00
  11  -1   3   -0.50    9.70
 -11   1  -3    3.80   10.90
  11   1   3   11.20    9.90
  12  -2  -3    4.00   11.00
 -12  -2   3    4.80   10.00
  12   2  -3    1.40   10.40
 -12   2   3   -5.00    9.70
  11  -2  -3   17.60   12.80
 -11  -2   3    3.40   10.40
  11   2  -3    6.10    8.70
 -11   2   3   29.60   15.00
 -10  -2   3   -1.40    7.20
  10  -2  -3   -2.00    6.60
  10   2  -3   -0.50    6.50
 -10   2   3   10.00   10.30
   9  -2  -3   -1.70    7.30
  -9  -2   3    0.80    7.30
  -9   2   3    5.50    8.40
   9   2  -3    0.20    6.80
   8  -2  -3  165.88   20.50
  -8  -2   3  156.68   19.70
  -8   2   3  187.48   22.00
   8   2  -3  221.28   21.00
   7  -2  -3   19.10    8.60
  -7  -2   3   20.40    8.30
   7   2  -3   30.60    8.90
  -7   2   3   43.30   11.70
   7   2  -3   24.10    7.70
   6  -2  -3  219.18   21.20
  -6  -2   3  235.08   21.30
   6  -2  -3  249.88   15.10
   6   2  -3  231.98   20.10
   6   2  -3  236.78   19.80
  -6   2   3  286.57   23.60
   5  -2  -3   27.80    4.70
  -5  -2   3   27.50    7.90
   5  -2  -3   15.40    6.30
  -5   2   3   24.30    7.70
   5   2  -3   23.10    6.40
   4  -2  -3  138.49   13.80
  -4  -2   3  133.79   13.50
   4  -2  -3  130.49   10.20
  -4   2   3  139.09   13.50
   4   2  -3  138.69   11.90
   4   2  -3  147.69   16.40
   3  -2  -3    4.60    3.90
   3  -2  -3   -0.80    2.50
  -3  -2   3    3.70    3.90
   3   2  -3   -2.60    3.30
   3   2  -3   -1.30    2.40
  -3   2   3   -2.30    3.20
  -2  -2   3 8205.98  382.06
   2  -2  -3 7984.60  384.86
   2  -2  -3 8175.68  387.26
  -2  -2   3 8198.58  384.86
   2   2  -3 7842.22  386.16
   2   2  -3 8167.58  382.06
  -2   2   3 8190.48  384.56
   1  -2  -3 2255.67  111.59
  -1  -2   3 2331.17  111.59
  -1  -2   3 2273.27  109.09
   1  -2  -3 2254.17  111.89
   1   2  -3 2339.47  113.39
  -1   2   3 2289.97  111.29
   0  -2   3  222.08   13.70
   0  -2  -3  254.97   16.40
   0  -2   3  246.58   15.50
   0   2   3  220.28   14.00
   0   2  -3  234.48   16.10
   1  -2   3   17.80    5.30
  -1  -2  -3   20.40    5.30
  -1  -2  -3   22.70    5.20
  -1   2  -3   20.20    5.60
  -1   2  -3   29.70    6.00
   1   2   3   20.80    4.50
   1   2   3   17.30    5.80
   2  -2   3   53.19    7.80
  -2  -2  -3   47.50    7.40
  -2  -2  -3   58.89    7.70
   2   2   3   52.49    6.70
  -2   2  -3   63.09    8.60
  -2   2  -3   61.39    6.40
   2   2   3   67.19    9.00
   3  -2   3  287.17   20.70
  -3  -2  -3  269.37   19.90
   3   2   3  286.27   19.10
  -3   2  -3  283.67   16.20
  -3   2  -3  295.77   21.30
   4  -2   3  109.29   12.40
  -4  -2  -3  106.69   12.00
   4   2   3   93.79   10.60
   4   2   3   95.39   10.90
  -4   2  -3   91.99   12.20
  -5  -2  -3   48.30   10.60
   5  -2   3   39.20    9.80
  -5   2  -3   41.70   10.60
   5   2   3   46.40    9.70
   5   2   3   49.60    9.30
   6  -2   3   -4.10    3.60
  -6  -2  -3    5.10    5.90
   6   2   3    2.30    4.40
   6   2   3    1.70    4.40
  -6   2  -3    3.00    5.80
   7  -2   3   21.10    9.00
  -7  -2  -3   29.00   10.10
   7   2   3   59.09   12.20
  -7   2  -3   33.70   11.30
  -8  -2  -3    0.50    5.50
   8  -2   3    4.40    5.70
   8   2   3   -2.40    5.50
  -8   2  -3    4.40    7.30
  -9  -2  -3   -3.90    6.10
   9  -2   3    7.00    8.00
  -9   2  -3   -4.30    7.00
   9   2   3    1.80    6.10
 -10  -2  -3   10.10   10.30
  10  -2   3   21.40   10.90
 -10   2  -3   16.50   11.30
  10   2   3   30.20   11.50
  11  -2   3   13.50   11.00
 -11  -2  -3    1.80    9.90
  11   2   3    9.00    8.90
 -11   2  -3   -4.60    9.20
  12  -3  -3   22.50   13.80
 -12  -3   3   28.10   15.00
 -12   3   3    4.60   12.80
  11  -3  -3    5.70    9.00
 -11  -3   3   10.80   10.20
 -11   3   3    5.50   12.10
 -10  -3   3    3.90    9.50
  10  -3  -3    3.40    9.70
 -10   3   3    0.40   11.00
   9  -3  -3   -6.10    5.60
  -9  -3   3    4.90    8.30
   9   3  -3    6.30    7.20
  -9   3   3    5.00    9.30
  -8  -3   3   18.90    9.60
   8  -3  -3   11.60    8.20
   8   3  -3   20.60    9.00
  -8   3   3   27.80   10.70
   8   3  -3   17.90    8.10
  -7  -3   3  101.69   17.60
   7  -3  -3  117.79   15.90
   7   3  -3  113.49   13.60
  -7   3   3   85.39   16.60
   7   3  -3   85.69   13.70
   6  -3  -3   -3.80    5.00
  -6  -3   3   -0.20    5.80
   6   3  -3   -2.00    3.60
  -6   3   3   -4.80    4.00
   5  -3  -3  124.69   15.20
  -5  -3   3  128.19   14.70
   5  -3  -3  137.49   10.70
   5   3  -3  134.59   12.50
   5   3  -3  155.58   15.90
  -5   3   3  143.09   15.60
   4  -3  -3    6.50    5.30
   4  -3  -3    9.10    3.80
  -4  -3   3    7.70    5.20
  -4   3   3   11.20    6.10
   4   3  -3    7.90    3.40
   4   3  -3    2.90    4.60
   3  -3  -3   24.60    5.50
   3  -3  -3   10.80    5.70
  -3  -3   3   19.80    6.20
   3   3  -3   17.70    4.00
  -3   3   3   10.80    5.40
   3   3  -3   25.10    6.90
  -2  -3   3    6.30    2.00
   2  -3  -3    3.70    3.90
  -2  -3   3   -3.80    2.90
   2  -3  -3    3.80    3.50
  -2   3   3    3.40    3.60
   2   3  -3    1.90    4.20
  -2   3   3   14.80    5.40
  -1  -3   3  812.62   45.60
   1  -3  -3  869.61   45.10
   1  -3  -3  840.72   45.80
  -1  -3   3  841.92   41.20
  -1   3   3  846.22   44.20
   1   3  -3  846.52   47.70
  -1   3   3  845.32   47.00
   0  -3   3   23.70    4.00
   0  -3  -3   24.20    5.40
   0  -3   3   24.30    6.10
   0  -3  -3   27.70    6.30
   0   3  -3    5.60    4.60
   0   3   3   20.30    6.30
   0   3   3   30.50    4.70
  -1  -3  -3   36.10    7.00
  -1  -3  -3   22.40    6.10
   1  -3   3   30.90    6.30
   1  -3   3   25.70    6.40
   1   3   3   26.60    4.80
   1   3   3   29.30    7.70
  -1   3  -3   36.60    7.10
  -2  -3  -3   29.20    6.50
   2  -3   3   14.60    5.90
  -2  -3  -3   14.60    5.60
   2  -3   3   24.10    6.00
  -2   3  -3   20.90    5.10
   2   3   3   15.90    4.20
   2   3   3   19.80    6.60
  -2   3  -3   10.50    5.60
   3  -3   3   37.10    8.00
  -3  -3  -3   42.60    8.60
   3   3   3   38.10    9.40
   3   3   3   47.20    7.70
  -3   3  -3   55.49    6.60
  -3   3  -3   45.60   10.10
  -4  -3  -3  171.88   16.50
   4  -3   3  195.18   17.60
  -4   3  -3  209.38   18.70
   4   3   3  171.88   14.50
   4   3   3  169.88   16.60
  -4   3  -3  178.58   11.70
   5  -3   3   16.00    7.60
  -5  -3  -3   16.60    7.10
   5   3   3   24.40    6.70
  -5   3  -3    7.20    6.80
   6  -3   3   11.20    6.60
  -6  -3  -3    7.20    6.30
   6   3   3    2.40    4.90
   6   3   3    8.40    6.10
  -6   3  -3   14.30    8.70
  -7  -3  -3   96.79   17.60
   7  -3   3  122.39   17.10
  -7   3  -3  112.09   20.00
   7   3   3  115.59   14.50
   7   3   3  114.79   14.90
   8  -3   3   42.00   13.80
  -8  -3  -3   12.00    8.50
   8   3   3   36.00   10.70
  -8   3  -3   16.80   10.40
  -9  -3  -3   -0.60    7.20
   9  -3   3    2.40    7.40
  -9   3  -3   -0.50    8.30
   9   3   3    0.70    6.50
 -10  -3  -3   33.40   14.10
  10  -3   3   10.30   10.70
  10   3   3   17.00    9.40
 -10   3  -3   42.40   15.50
  11  -3   3    4.50   10.90
 -11  -3  -3   15.50   11.70
 -11   3  -3    9.90   11.30
  11  -4  -3   32.30   13.70
 -11  -4   3   50.29   17.90
 -11   4   3   34.00   15.90
  10  -4  -3  311.97   34.20
 -10  -4   3  403.86   37.20
 -10   4   3  367.56   38.00
   9  -4  -3   50.69   14.80
  -9  -4   3   38.20   12.40
  -9   4   3   46.40   16.00
  -8  -4   3   41.80   12.80
   8  -4  -3   60.89   15.50
  -8   4   3   84.99   18.40
   7  -4  -3    4.80    6.80
  -7  -4   3    5.80    6.70
   7   4  -3    3.30    5.70
  -7   4   3   -0.10    6.70
   6  -4  -3   90.69   14.10
  -6  -4   3  119.69   15.50
   6   4  -3  141.39   17.00
   6   4  -3  122.69   12.40
  -6   4   3  100.89   15.00
  -5  -4   3  113.99   14.80
   5  -4  -3  111.69   14.50
   5  -4  -3  112.79   10.20
   5   4  -3  104.49   10.40
  -5   4   3   99.79   13.90
  -5   4   3  100.09   10.70
   5   4  -3   98.69   14.60
  -4  -4   3   12.60    6.40
   4  -4  -3    0.00    4.00
   4  -4  -3   -0.60    3.10
   4   4  -3    6.10    5.40
  -4   4   3    4.20    5.30
  -4   4   3    1.90    3.90
   4   4  -3    2.70    2.60
  -3  -4   3  272.07   14.70
   3  -4  -3  258.97   18.50
   3  -4  -3  300.97   21.40
  -3  -4   3  252.17   20.50
   3  -4  -3  234.58   19.30
   3   4  -3  235.28   21.80
  -3   4   3  262.17   20.90
   3   4  -3  260.27   14.70
  -3   4   3  248.08   19.40
  -2  -4   3   91.59   10.90
   2  -4  -3  108.19   10.90
   2  -4  -3   78.19   10.00
  -2   4   3   81.79   10.80
   2   4  -3  107.59   13.10
  -1  -4   3  459.55   28.90
   1  -4  -3  439.46   28.80
  -1  -4   3  451.25   22.70
   1  -4  -3  442.16   26.20
   1  -4  -3  431.86   28.00
   1   4  -3  462.35   31.30
  -1   4   3  518.55   31.50
  -1   4   3  441.96   26.30
   0  -4  -3  586.34   34.90
   0  -4   3  611.34   31.40
   0  -4   3  611.34   36.20
   0  -4  -3  619.44   36.80
   0   4  -3  567.24   36.90
   0   4   3  570.64   32.00
   0   4   3  626.84   38.40
   1  -4   3    2.80    3.00
   1  -4   3    0.20    3.80
  -1  -4  -3   -1.40    3.20
   1   4   3    0.20    4.40
   1   4   3   -0.60    1.90
  -1   4  -3    7.50    4.90
   2  -4   3   10.20    5.30
  -2  -4  -3   12.00    5.40
   2   4   3    3.50    2.80
  -2   4  -3    5.80    5.60
   2   4   3   11.30    5.80
  -2   4  -3    3.20    3.80
   3  -4   3  364.36   25.30
  -3  -4  -3  363.06   25.90
   3  -4   3  345.97   26.70
   3   4   3  355.16   21.80
  -3   4  -3  359.96   23.00
  -3   4  -3  365.46   27.40
   3   4   3  342.07   27.10
  -4  -4  -3   77.69   11.30
   4  -4   3   58.39   11.40
  -4   4  -3   67.59    8.00
   4   4   3   76.29   11.90
  -4   4  -3   71.69   14.00
   4   4   3   67.39    8.50
   5  -4   3  341.97   27.40
  -5  -4  -3  338.57   27.30
  -5   4  -3  307.87   27.60
   5   4   3  370.66   24.30
   5   4   3  326.57   27.40
   6  -4   3    3.80    5.60
  -6  -4  -3    6.20    5.80
   6   4   3    3.10    5.40
  -6   4  -3    0.90    6.10
  -7  -4  -3  191.58   21.30
   7  -4   3  178.88   20.90
   7   4   3  138.79   16.80
  -7   4  -3  157.98   21.30
   7   4   3  166.58   19.00
  -8  -4  -3    1.50    7.70
   8  -4   3    7.50    8.00
  -8   4  -3   -4.90    6.10
  -9  -4  -3   46.40   14.70
   9  -4   3   59.59   16.10
  -9   4  -3   48.30   16.40
 -10  -4  -3   83.19   19.60
  10  -4   3   41.00   16.40
 -10   4  -3   60.89   18.40
 -11  -4  -3   55.89   17.70
  11  -4   3   46.20   16.10
 -11   4  -3   30.80   17.50
  11  -5  -3   48.10   16.90
 -11  -5   3   47.00   17.00
 -11   5   3   55.89   20.30
  10  -5  -3    0.90    8.40
 -10  -5   3    5.20    9.60
 -10   5   3   -4.60    9.60
  -9  -5   3   49.70   15.10
   9  -5  -3   60.59   17.00
  -9   5   3   53.39   16.80
  -8  -5   3    1.20    6.30
   8  -5  -3    0.00    7.60
  -8   5   3    1.50    8.50
   8   5  -3    1.10    7.00
  -7  -5   3  100.39   18.30
   7  -5  -3   90.59   18.00
   7   5  -3   89.39   17.90
  -7   5   3  116.69   20.30
   6  -5  -3   30.90    9.40
  -6  -5   3   35.40   10.70
   6   5  -3   23.10    9.80
  -6   5   3   10.60    7.80
   5  -5  -3   92.09   13.40
  -5  -5   3   72.99   13.90
  -5   5   3   97.49   17.00
   5   5  -3   62.99   14.30
  -5   5   3  104.69   11.40
   4  -5  -3  552.34   39.00
  -4  -5   3  627.64   41.10
   4  -5  -3  629.74   40.80
  -4  -5   3  653.73   32.20
   4   5  -3  620.24   43.20
  -4   5   3  624.14   41.20
  -4   5   3  597.74   37.90
  -3  -5   3  265.57   22.20
   3  -5  -3  262.67   21.90
   3  -5  -3  284.67   20.80
  -3   5   3  260.77   21.00
   3   5  -3  261.57   24.10
  -3   5   3  237.88   21.50
  -2  -5   3  144.29   15.40
   2  -5  -3  168.78   16.00
   2  -5  -3  151.48   15.00
   2   5  -3  156.08   17.90
  -2   5   3  174.78   16.40
   1  -5  -3  880.41   49.60
  -1  -5   3  864.01   41.40
   1  -5  -3  829.22   45.70
  -1  -5   3  811.62   49.40
  -1   5   3  909.51   52.09
  -1   5   3  856.31   45.90
   1   5  -3  855.01   52.29
   0  -5  -3  111.29   11.80
   0  -5   3  111.69   13.10
   0  -5   3   85.99    7.50
   0   5  -3   98.69   12.90
   0   5   3   75.39   12.20
   0   5   3   97.19    8.60
   1  -5   3  353.46   21.90
  -1  -5  -3  350.86   25.20
   1  -5   3  347.77   25.90
   1   5   3  334.17   20.20
   1   5   3  351.76   27.70
  -1   5  -3  364.66   26.40
   2  -5   3    1.10    3.40
   2  -5   3    1.60    4.50
  -2  -5  -3    6.00    4.80
   2   5   3   -5.30    4.80
   2   5   3    2.00    2.50
  -2   5  -3    3.10    5.30
  -2   5  -3    2.40    4.20
   3  -5   3   25.30    7.50
  -3  -5  -3   16.60    7.30
   3  -5   3   21.60    8.40
  -3   5  -3   30.20   10.10
  -3   5  -3   25.50    6.70
   3   5   3   25.30    5.20
   3   5   3   34.10   10.00
   4  -5   3  148.49   16.10
  -4  -5  -3  147.49   16.70
  -4   5  -3  155.68   13.60
   4   5   3  142.29   12.30
  -4   5  -3  142.89   17.60
   4   5   3  128.79   16.90
   5  -5   3    3.30    5.80
  -5  -5  -3    0.40    4.80
   5   5   3    0.20    6.00
  -5   5  -3    5.10    5.90
   6  -5   3   15.70    8.10
  -6  -5  -3   33.60   10.80
  -6   5  -3   26.00   10.30
   6   5   3   27.10   10.40
   7  -5   3  154.38   20.10
  -7  -5  -3  156.48   20.60
  -7   5  -3  175.58   22.70
   7   5   3  192.78   21.40
  -8  -5  -3  244.28   27.50
   8  -5   3  210.88   25.50
  -8   5  -3  234.38   29.10
   9  -5   3    1.00    6.80
  -9  -5  -3    6.60    8.80
  -9   5  -3    0.00    8.40
 -10  -5  -3    7.50   10.80
  10  -5   3    1.10   10.40
 -10   5  -3    0.70   13.70
 -10  -6   3   87.29   21.70
  10  -6  -3   64.59   19.80
 -10   6   3   67.69   19.30
   9  -6  -3   28.90   12.50
  -9  -6   3   38.60   15.10
  -9   6   3   17.50   13.00
   9   6  -3   40.90   14.80
   8  -6  -3   45.30   14.50
  -8  -6   3   26.20   11.90
  -8   6   3   11.10   11.80
   8   6  -3   15.30   11.60
   7  -6  -3   31.60   11.60
  -7  -6   3   47.00   14.40
  -7   6   3   66.89   17.30
   7   6  -3   40.70   13.20
  -6  -6   3  116.49   20.20
   6  -6  -3   98.79   18.30
   6   6  -3   97.09   19.40
  -6   6   3  119.29   17.60
   5  -6  -3   65.69   13.40
  -5  -6   3   59.29   13.90
  -5   6   3   75.89   16.10
   5   6  -3   86.49   18.00
  -4  -6   3   75.59   14.30
   4  -6  -3  122.19   15.30
   4  -6  -3   82.39   11.90
   4   6  -3   57.59   14.30
  -4   6   3   78.89   15.30
  -4   6   3   91.79   12.70
   3  -6  -3    6.60    5.50
  -3  -6   3   -1.80    3.70
  -3   6   3    4.30    5.90
   3   6  -3   -0.20    5.50
  -3   6   3    4.80    5.00
  -2  -6   3  126.39   14.90
   2  -6  -3  119.39   14.30
   2  -6  -3  116.49   12.00
   2   6  -3  114.49   16.20
  -2   6   3  141.19   12.80
  -2   6   3  147.29   16.70
   1  -6  -3  209.48   19.70
  -1  -6   3  209.58   19.80
   1  -6  -3  234.08   16.80
  -1   6   3  228.78   16.60
  -1   6   3  295.37   24.20
   1   6  -3  222.78   22.30
   0  -6  -3   60.49   11.60
   0  -6   3   81.49    7.00
   0  -6   3   67.19   12.80
   0   6  -3   85.89   13.10
   0   6   3   71.89   14.50
   0   6   3   68.29    7.60
   1  -6   3  187.88   14.20
  -1  -6  -3  181.18   17.90
   1  -6   3  188.08   18.70
   1   6   3  204.68   21.70
   1   6   3  182.08   12.70
  -1   6  -3  194.18   19.70
   2  -6   3    5.10    6.00
  -2  -6  -3    2.70    4.70
   2  -6   3    3.70    3.70
   2   6   3    7.50    6.40
  -2   6  -3    2.60    5.00
  -3  -6  -3  250.67   21.50
   3  -6   3  215.58   21.90
  -3   6  -3  202.48   19.20
   3   6   3  203.98   22.70
  -3   6  -3  178.88   20.70
  -4  -6  -3  173.18   20.00
   4  -6   3  228.58   23.00
   4  -6   3  219.88   19.70
  -4   6  -3  200.98   22.20
   4   6   3  224.28   24.20
  -4   6  -3  219.18   19.10
   5  -6   3    5.10    5.40
  -5  -6  -3   -2.20    4.30
  -5   6  -3   11.30    8.90
   5   6   3   -1.20    5.80
   6  -6   3   56.49   13.80
  -6  -6  -3   41.10   12.80
  -6   6  -3   45.70   14.10
   6   6   3   44.10   13.10
   7  -6   3  101.79   19.50
  -7  -6  -3  124.99   21.60
  -7   6  -3  102.79   20.90
   7   6   3   78.69   18.70
   8  -6   3   -4.30    7.50
  -8  -6  -3   -4.80    7.00
   8   6   3    8.20    8.20
  -8   6  -3    7.50    9.50
   9  -6   3    2.70    8.50
  -9  -6  -3    3.70    9.70
  -9   6  -3    1.50   10.00
  10  -6   3   49.60   16.30
 -10  -6  -3    7.10   11.40
 -10   6  -3    4.10   12.00
  10  -7  -3   -7.40    9.20
 -10  -7   3    4.10   11.00
 -10   7   3   -3.20   10.60
   9  -7  -3   20.00   13.20
  -9  -7   3   -4.80    8.20
  -9   7   3   31.10   15.50
   9   7  -3    4.00    9.80
   8  -7  -3   -8.70    6.80
  -8  -7   3    4.20    7.90
  -8   7   3    9.50   12.30
   8   7  -3   -3.80    8.90
   7  -7  -3    9.20    8.70
  -7  -7   3    2.00    8.00
  -7   7   3   -0.30    9.50
   7   7  -3   -3.80    8.70
   6  -7  -3    6.30    6.70
  -6  -7   3    6.10    8.40
   6   7  -3    7.30    8.20
  -6   7   3    9.60    9.10
  -5  -7   3  397.86   34.30
   5  -7  -3  437.66   33.10
   5   7  -3  389.86   37.20
  -5   7   3  474.25   36.90
   4  -7  -3  632.74   39.40
  -4  -7   3  524.25   40.20
   4  -7  -3  532.95   40.90
  -4   7   3  545.25   41.90
   4   7  -3  576.04   44.70
  -4   7   3  594.34   40.10
  -3  -7   3  223.58   22.70
   3  -7  -3  253.47   23.30
   3  -7  -3  241.98   20.30
  -3   7   3  217.28   23.40
  -3   7   3  283.07   24.50
   3   7  -3  210.48   24.60
   2  -7  -3  294.17   20.60
  -2  -7   3  228.78   23.20
   2  -7  -3  316.37   25.30
   2   7  -3  252.07   26.60
  -2   7   3  306.37   21.00
  -2   7   3  211.38   23.50
   1  -7  -3  281.07   24.00
  -1  -7   3  258.87   23.90
   1   7  -3  291.07   27.50
  -1   7   3  263.87   19.40
  -1   7   3  288.77   26.40
   0  -7  -3  122.49   15.00
   0  -7   3  144.69   16.40
   0   7   3  120.39   17.90
   0   7  -3   80.09   16.50
   1  -7   3   -1.20    3.20
   1  -7   3    3.00    4.90
  -1  -7  -3    3.90    5.40
  -1   7  -3   -5.00    4.00
   1   7   3   -4.00    5.80
   2  -7   3  393.36   25.10
  -2  -7  -3  347.77   28.40
   2  -7   3  340.27   29.40
   2   7   3  313.57   30.80
  -2   7  -3  324.67   28.60
  -3  -7  -3   68.89   14.50
   3  -7   3   88.39   17.00
   3  -7   3   80.69   11.50
  -3   7  -3   63.49   13.30
   3   7   3   58.79   15.90
  -3   7  -3   46.90   13.60
  -4  -7  -3   35.70   11.10
   4  -7   3   21.70   10.50
  -4   7  -3   47.70   13.80
   4   7   3   47.60   14.90
   5  -7   3    1.30    5.90
  -5  -7  -3    3.50    6.00
   5   7   3    3.70    9.20
  -5   7  -3    0.60    6.80
  -6  -7  -3   56.59   15.20
   6  -7   3   65.09   14.00
   6   7   3   50.99   15.30
  -6   7  -3   50.39   15.10
  -7  -7  -3   97.19   20.30
   7  -7   3   80.09   17.20
  -7   7  -3   88.69   20.80
   7   7   3   78.29   18.50
  -8  -7  -3    7.60   10.00
   8  -7   3    4.20    8.00
  -8   7  -3   17.40   12.40
   8   7   3    7.60    9.40
   9  -7   3   -6.60    8.60
  -9  -7  -3   -2.40    9.20
  -9   7  -3   16.00   15.20
   9  -8  -3   42.50   15.90
  -9  -8   3   43.30   16.10
   9   8  -3   22.70   13.60
  -9   8   3   48.50   19.40
  -8  -8   3  128.19   24.60
   8  -8  -3  143.09   21.50
  -8   8   3  201.68   28.30
   8   8  -3  141.29   27.60
   7  -8  -3   80.59   18.00
  -7  -8   3   84.69   20.30
  -7   8   3   81.59   20.40
   7   8  -3   65.09   19.60
  -6  -8   3   23.00   11.00
   6  -8  -3   23.30   10.60
  -6   8   3   27.30   12.90
   6   8  -3   12.60   11.00
   5  -8  -3   17.20    8.40
   5  -8  -3   11.00    8.00
  -5  -8   3    8.50    7.80
  -5   8   3   16.40    9.50
   5   8  -3    3.10    8.20
   4  -8  -3  121.49   20.60
  -4  -8   3   54.69   14.60
  -4   8   3  116.09   21.30
  -4   8   3   78.99   15.80
   4   8  -3  115.79   22.30
   3  -8  -3   32.80    8.80
  -3  -8   3   37.20   11.70
   3  -8  -3   41.70   12.70
   3   8  -3   42.30   15.10
  -3   8   3   38.80   12.20
  -3   8   3   39.70   13.60
  -2  -8   3  476.65   37.50
   2  -8  -3  576.04   39.40
  -2   8   3  457.35   38.50
   2   8  -3  514.65   41.90
  -1  -8   3   32.00   11.10
   1  -8  -3   24.90    9.80
   1   8  -3   29.50   11.50
  -1   8   3   69.29   16.50
   0  -8   3  116.29   19.70
   0  -8  -3  105.49   15.40
   0   8   3  122.19   21.70
   0   8  -3   95.49   19.50
  -1  -8  -3   78.19   15.10
   1  -8   3  103.79   18.40
  -1   8  -3   76.79   16.30
   1   8   3  101.59   20.60
  -2  -8  -3  316.67   28.50
   2  -8   3  294.17   28.80
  -2   8  -3  319.57   29.40
   2   8   3  380.96   34.90
   3  -8   3   74.29   16.30
  -3  -8  -3   21.50   10.00
   3  -8   3   30.70   10.40
  -3   8  -3   42.20   13.60
  -3   8  -3   50.19   12.50
   3   8   3   53.89   16.90
  -4  -8  -3   77.89   16.20
   4  -8   3   75.99   17.70
  -4   8  -3   93.39   20.40
   4   8   3   26.20   12.80
  -5  -8  -3   11.60    8.20
   5  -8   3    8.20    8.20
   5  -8   3   -1.10    5.90
   5   8   3   -2.60    7.40
  -5   8  -3   11.70   11.50
  -6  -8  -3    2.00    8.10
   6  -8   3   -5.50    5.10
  -6   8  -3    9.70   10.40
   6   8   3    0.90    6.50
   7  -8   3   13.50    9.50
  -7  -8  -3   10.30   11.40
   7   8   3   21.20   12.80
  -7   8  -3   39.20   16.30
   8  -8   3   13.60   10.50
  -8  -8  -3    4.00   10.20
  -8   8  -3   -4.40    9.00
   8   8   3  -12.70    8.20
  -9  -8  -3   68.69   19.90
   9  -8   3   36.10   14.80
  -9   8  -3   38.30   18.20
  -8  -9   3   15.40   13.50
   8  -9  -3    3.10    9.30
   8   9  -3    9.80   12.40
  -8   9   3   35.20   15.70
   7  -9  -3   80.89   18.60
  -7  -9   3   71.09   20.20
   7   9  -3   26.00   15.40
  -7   9   3   78.59   20.90
   6  -9  -3  125.69   18.60
  -6  -9   3   88.89   21.80
   6   9  -3  120.79   25.90
  -6   9   3  134.49   26.90
  -5  -9   3  353.36   34.00
   5  -9  -3  342.47   34.90
  -5   9   3  378.86   36.20
   5   9  -3  358.46   38.10
  -4  -9   3  112.49   21.00
   4  -9  -3   79.09   18.70
  -4   9   3   34.80   14.30
   4   9  -3  103.39   23.40
  -3  -9   3   15.30    9.80
   3  -9  -3   26.10   10.50
  -3   9   3   25.30   10.40
  -3   9   3   25.40   11.20
   3   9  -3   23.60   11.60
   2  -9  -3    0.30    5.50
  -2  -9   3    4.80    6.70
  -2   9   3   -5.20    5.30
   2   9  -3   22.00   13.70
   1  -9  -3  279.47   27.20
  -1  -9   3  233.58   26.40
  -1   9   3  259.57   28.70
   1   9  -3  285.27   31.00
   0  -9  -3    2.50    7.30
   0  -9   3   11.10    8.80
   0   9   3   -3.50    7.00
   0   9  -3    5.70    8.30
   1  -9   3   37.90   12.50
  -1  -9  -3   26.60   10.60
   1   9   3   21.60   13.60
  -1   9  -3   10.80    9.00
  -2  -9  -3   17.90   10.00
   2  -9   3   23.10   10.90
  -2   9  -3   21.50   10.50
   2   9   3   63.49   17.70
  -3  -9  -3   10.00    7.70
   3  -9   3    5.60    7.30
  -3   9  -3   -5.40    7.20
  -3   9  -3    5.50    7.90
   3   9   3   -8.60    6.00
  -4  -9  -3   98.09   19.60
   4  -9   3  100.59   21.30
  -4   9  -3   47.40   16.80
   4   9   3   45.70   16.30
  -5  -9  -3   16.00   11.30
   5  -9   3   14.70   10.70
   5   9   3   32.40   14.40
  -5   9  -3   14.30   10.90
  -6  -9  -3   58.09   17.50
   6  -9   3   49.70   14.40
   6   9   3   37.70   15.80
  -6   9  -3   54.89   19.40
   7  -9   3   60.99   16.80
  -7  -9  -3   22.10   13.80
   7   9   3    7.20   13.50
  -7   9  -3   31.60   15.10
   8  -9   3  131.89   24.50
  -8  -9  -3   74.99   21.00
   8   9   3   78.39   21.20
  -8   9  -3  168.38   31.80
  -7 -10   3    4.80   12.20
   7  10  -3   15.00   13.90
  -7  10   3   12.10   13.40
  -6 -10   3   22.10   12.30
   6  10  -3    6.20   11.10
  -6  10   3   -0.30   12.20
  -5 -10   3   14.10    9.30
   5 -10  -3    4.80   10.50
  -5  10   3   23.30   13.50
   5  10  -3    8.30   14.10
  -4 -10   3    2.50    7.90
   4 -10  -3    4.60    8.50
  -4  10   3   -2.50    9.00
   4  10  -3   -5.90   11.30
  -3 -10   3   13.50   10.30
   3 -10  -3    8.50    8.60
   3  10  -3    9.30   10.90
  -3  10   3    3.60    8.90
  -3  10   3    2.60   10.60
   2 -10  -3   -4.20    7.60
  -2 -10   3    3.60    7.80
   2  10  -3   11.50   11.60
  -2  10   3    2.90    9.80
  -1 -10   3   -1.40    6.30
   1 -10  -3    4.70    8.50
  -1  10   3    5.00    9.40
   1  10  -3   -2.10    8.00
   0 -10   3   40.30   12.90
   0 -10  -3   18.90   10.10
   0  10   3   36.60   15.10
   0  10  -3   16.90   11.80
   1 -10   3   71.39   17.40
  -1 -10  -3   60.19   15.50
  -1  10  -3   71.89   18.20
   1  10   3   82.29   20.70
   2 -10   3  186.48   24.70
  -2 -10  -3  186.68   23.40
   2  10   3  198.28   28.50
  -2  10  -3  174.48   23.90
  -3 -10  -3  350.96   33.60
   3 -10   3  291.17   32.60
   3  10   3  397.06   40.40
  -3  10  -3  387.76   38.60
  -4 -10  -3  125.59   22.80
   4 -10   3  177.58   30.00
   4  10   3  121.49   28.30
  -4  10  -3  137.69   26.70
   5 -10   3  134.89   27.10
  -5 -10  -3   86.49   20.60
  -5  10  -3  165.58   29.10
   5  10   3  122.69   28.10
  -6 -10  -3   -7.90   10.30
   6  10   3   -9.60   10.50
  -6  10  -3    2.30   11.60
  -7 -10  -3    8.40   10.10
   7  10   3   15.30   16.10
   5 -11  -3   49.40   18.80
  -5 -11   3   63.69   20.10
   5  11  -3   88.79   26.20
  -5  11   3   76.49   23.20
  -4 -11   3   41.90   15.00
   4 -11  -3   66.09   18.80
  -4  11   3  100.79   23.70
   4  11  -3   70.89   22.10
  -3 -11   3  227.88   29.00
   3 -11  -3  271.47   30.40
   3  11  -3  212.88   32.10
  -3  11   3  246.18   31.80
  -3  11   3  267.47   31.50
  -2 -11   3   42.60   15.20
   2 -11  -3  150.48   26.20
  -2  11   3  108.29   23.20
   2  11  -3  116.29   26.70
  -1 -11   3  173.38   24.50
   1 -11  -3  184.88   24.70
  -1  11   3  178.68   27.70
   1  11  -3  162.28   30.60
   0 -11  -3   62.99   17.70
   0 -11   3   50.99   15.80
   0  11   3   89.69   23.30
   0  11  -3   58.89   18.90
   1 -11   3   -3.70    8.70
  -1 -11  -3    0.30    8.10
   1  11   3   12.10   13.90
  -1  11  -3   12.20   11.00
  -2 -11  -3    9.30   10.30
   2 -11   3    4.60    9.70
   2  11   3  -19.30    9.90
  -2  11  -3   -5.10    8.60
   3 -11   3    3.90    9.60
  -3 -11  -3   17.50   11.50
  -3  11  -3   11.20   12.60
   3  11   3   -4.70    9.10
   4 -11   3   55.89   18.20
  -4 -11  -3   67.99   18.50
  -4  11  -3   96.89   26.00
   4  11   3   65.29   22.40
   5 -11   3   33.10   15.60
  -5 -11  -3   25.60   13.30
   5  11   3   14.60   16.00
  -5  11  -3   38.80   16.20
   3 -12  -3   12.50   11.10
  -3 -12   3    0.70   10.90
  -3  12   3   -3.40   11.60
   3  12  -3  -11.20   10.90
  -2 -12   3    8.50   10.60
   2 -12  -3   30.30   14.10
  -2  12   3   42.20   16.20
   2  12  -3    0.50   14.10
  -1 -12   3  119.49   25.10
   1 -12  -3  200.28   27.90
  -1  12   3  122.99   27.50
   1  12  -3  189.18   34.70
   0 -12   3  256.17   31.30
   0 -12  -3  200.98   33.00
   0  12   3  290.17   36.00
   0  12  -3  194.78   35.30
  -1 -12  -3  151.88   27.60
   1 -12   3   83.89   22.00
   1  12   3  117.99   27.50
  -1  12  -3  115.99   25.20
   2 -12   3   50.29   17.40
  -2 -12  -3   48.80   17.20
   2  12   3  107.79   28.30
  -2  12  -3   59.69   18.90
  -2  12  -3   44.70   22.70
   3  12   3  165.18   34.30
 -12   0   4    6.20   11.80
  12   0  -4   -7.20    9.70
  11   0  -4   41.80   14.30
 -11   0   4   22.10   12.40
 -10   0   4  475.75   41.50
  10   0  -4  542.85   42.70
   9   0  -4    2.70    7.20
  -9   0   4   -9.00    6.40
   8   0  -4  511.75   36.80
  -8   0   4  424.16   35.10
   7   0  -4  209.38   21.00
   7   0  -4  209.38   16.90
  -7   0   4  247.68   22.00
   6   0  -4  176.58   17.60
  -6   0   4  183.78   18.00
   6   0  -4  195.58   15.20
   5   0  -4  572.54   34.10
  -5   0   4  607.64   37.20
   5   0  -4  611.94   37.20
   4   0  -4  352.46   24.80
  -4   0   4  370.66   24.70
   4   0  -4  391.76   23.60
  -3   0   4    7.40    4.20
   3   0  -4    2.50    3.70
   2   0  -4 1929.11   93.09
   2   0  -4 1861.31   92.19
  -2   0   4 1873.41   90.79
  -2   0   4 1813.02   91.89
  -1   0   4    9.40    1.90
  -1   0   4    4.20    2.70
   1   0  -4    9.10    4.00
   0   0  -4   34.70    5.50
   0   0   4   35.10    5.00
   0   0  -4   39.60    3.30
  -1   0  -4 1679.03   81.09
   1   0   4 1598.44   81.59
   2   0   4 5202.48  252.77
  -2   0  -4 5389.46  250.57
  -2   0  -4 5224.28  252.07
  -3   0  -4  178.98   11.80
   3   0   4  169.78   14.50
  -3   0  -4  163.08   14.50
  -4   0  -4 2881.71  142.89
  -4   0  -4 2806.32  136.39
   4   0   4 2838.72  142.39
   4   0   4 2839.82  137.09
   5   0   4  301.27   24.80
  -5   0  -4  325.67   25.70
   5   0   4  355.26   20.20
  -6   0  -4   97.99   14.50
   6   0   4  110.39   14.00
  -7   0  -4    3.70    6.30
   7   0   4    4.00    5.80
   8   0   4   23.50   10.40
  -8   0  -4    9.60    7.50
   9   0   4   63.49   16.20
  -9   0  -4   30.80   11.60
 -10   0  -4    6.10    9.00
  10   0   4   -8.00    6.10
 -11   0  -4   30.50   14.50
  11   0   4  103.99   21.90
  12  -1  -4    6.90   11.30
 -12  -1   4    5.00   12.40
  12   1  -4   -4.20   10.00
 -12   1   4    7.30   12.90
  11  -1  -4    4.80    9.90
 -11  -1   4   -6.40    9.40
  11   1  -4   24.30   11.00
 -11   1   4    4.80    9.80
 -10  -1   4  171.78   23.20
  10  -1  -4  140.59   21.30
  10   1  -4  156.88   21.60
 -10   1   4  178.08   23.70
  -9  -1   4   13.10   10.00
   9  -1  -4   43.50   13.40
  -9   1   4   14.60   10.40
   9   1  -4   30.10   10.90
  -8  -1   4   74.09   15.20
   8  -1  -4   46.30   12.00
  -8   1   4   38.90   11.60
   8   1  -4   76.49   14.30
  -7  -1   4  106.59   15.40
   7  -1  -4  140.19   16.50
   7   1  -4  127.09   15.00
  -7   1   4  131.29   16.70
   7   1  -4  101.59   12.40
   6  -1  -4  745.53   47.40
  -6  -1   4  794.42   47.60
   6  -1  -4  779.42   41.90
   6   1  -4  768.52   46.40
   6   1  -4  747.93   44.10
  -6   1   4  745.43   47.20
   5  -1  -4  795.52   42.80
   5  -1  -4  748.53   46.60
  -5  -1   4  800.02   46.60
   5   1  -4  808.92   45.80
   5   1  -4  743.23   44.50
  -5   1   4  862.31   47.70
   4  -1  -4 1036.40   57.59
  -4  -1   4 1071.49   56.79
   4  -1  -4 1027.40   54.39
   4   1  -4 1042.90   56.09
  -4   1   4 1052.19   56.99
  -3  -1   4 1171.88   61.89
   3  -1  -4 1225.78   63.19
   3  -1  -4 1237.08   61.69
   3   1  -4 1259.37   66.89
  -3   1   4 1199.28   61.99
   3   1  -4 1141.49   61.59
   2  -1  -4 9999.00  462.45
  -2  -1   4 9928.61  460.95
  -2   1   4 9534.25  460.45
   2   1  -4 9522.05  460.85
  -2   1   4 9933.71  462.45
   2   1  -4 9727.63  463.05
  -1  -1   4 2000.10   94.39
   1  -1  -4 1935.01   93.39
   1   1  -4 1956.30   97.09
  -1   1   4 1940.51   93.49
  -1   1   4 1967.90   95.79
   0  -1  -4   13.30    4.40
   0  -1   4   13.90    3.20
   0  -1  -4   21.70    2.80
   0  -1   4   17.10    4.00
   0   1  -4   21.10    4.80
   0   1   4   15.60    4.20
  -1  -1  -4 1453.05   71.29
   1  -1   4 1416.56   71.69
  -1  -1  -4 1407.76   71.79
  -1   1  -4 1447.16   71.09
   1   1   4 1388.16   71.29
  -2  -1  -4  655.03   36.50
  -2  -1  -4  693.93   36.70
   2  -1   4  719.43   38.20
  -2   1  -4  629.74   37.10
  -2   1  -4  682.63   35.30
   2   1   4  652.13   37.10
   3  -1   4   -3.30    3.30
  -3  -1  -4    1.70    2.80
  -3  -1  -4    0.60    3.30
  -3   1  -4    0.80    1.90
  -3   1  -4   -6.30    3.70
   3   1   4    7.90    3.90
   3   1   4   -2.90    3.40
  -4  -1  -4 1130.59   62.39
  -4  -1  -4 1147.99   58.79
   4  -1   4 1077.79   62.59
   4   1   4 1157.58   61.99
  -4   1  -4 1150.48   55.39
  -4   1  -4 1127.39   62.99
   4   1   4 1136.59   59.49
   5  -1   4 1003.50   58.99
   5  -1   4 1008.70   49.40
  -5  -1  -4 1029.40   59.19
   5   1   4  998.70   54.29
  -5   1  -4 1015.20   59.79
   5   1   4 1081.09   58.89
   6  -1   4  410.46   30.70
  -6  -1  -4  381.86   29.80
   6   1   4  329.97   28.00
   6   1   4  420.36   25.20
  -6   1  -4  374.06   30.60
  -7  -1  -4  483.55   35.40
   7  -1   4  439.16   34.40
  -7   1  -4  423.76   35.20
   7   1   4  418.96   33.20
  -8  -1  -4  185.68   23.20
   8  -1   4  171.88   22.00
   8   1   4  288.07   25.90
  -8   1  -4  270.87   26.30
   9  -1   4  175.18   22.70
  -9  -1  -4  151.18   21.60
   9   1   4  165.38   21.00
  -9   1  -4  171.18   23.50
 -10  -1  -4   32.70   14.30
  10  -1   4   20.80   11.70
  10   1   4   23.50   11.40
 -10   1  -4   13.10   11.30
  11  -1   4   63.29   17.70
 -11  -1  -4   61.39   18.10
  11   1   4   57.49   16.60
 -11   1  -4   51.29   17.70
  12  -2  -4   31.20   16.00
 -12  -2   4   31.70   14.00
 -12   2   4   17.00   13.50
 -11  -2   4  115.19   23.80
  11  -2  -4  149.99   23.20
  11   2  -4  165.28   23.40
 -11   2   4  137.19   25.70
  10  -2  -4  238.58   27.60
 -10  -2   4  266.07   28.50
 -10   2   4  236.28   29.40
  10   2  -4  228.48   25.50
   9  -2  -4  446.26   38.20
  -9  -2   4  475.75   38.10
   9   2  -4  433.06   35.50
  -9   2   4  492.45   39.30
  -8  -2   4  225.58   23.20
   8  -2  -4  211.08   23.30
   8   2  -4  215.48   21.60
  -8   2   4  240.08   25.40
   7  -2  -4  529.25   39.40
  -7  -2   4  579.74   39.80
   7   2  -4  579.54   37.70
   7   2  -4  546.25   36.50
  -7   2   4  557.24   40.10
   6  -2  -4   51.69   11.30
  -6  -2   4   42.10   10.00
   6  -2  -4   54.39    6.80
  -6   2   4   37.80   10.50
   6   2  -4   57.79   11.00
   6   2  -4   74.69   10.40
   5  -2  -4  191.28   17.30
  -5  -2   4  132.39   14.90
   5   2  -4  161.38   14.80
  -5   2   4  186.48   16.80
   4  -2  -4   13.30    5.80
   4  -2  -4   11.80    4.10
  -4  -2   4   14.40    6.10
   4   2  -4   12.30    5.70
   4   2  -4   15.00    4.70
  -4   2   4    5.40    4.80
   3  -2  -4   43.60    6.50
   3  -2  -4   50.19    7.80
  -3  -2   4   51.09    8.40
  -3  -2   4   57.89    6.70
   3   2  -4   27.70    7.70
  -3   2   4   55.89    7.30
   3   2  -4   44.40    6.10
  -2  -2   4 8752.02  417.76
  -2  -2   4 8897.81  415.76
   2  -2  -4 8926.11  418.66
  -2   2   4 8771.32  417.36
   2   2  -4 8484.75  420.26
  -2   2   4 9086.69  418.96
   1  -2  -4  233.38   16.60
  -1  -2   4  230.98   13.80
   1  -2  -4  232.28   15.30
  -1  -2   4  228.58   15.30
   1  -2  -4  231.58   14.30
  -1   2   4  241.58   15.40
   1   2  -4  220.88   17.10
   0  -2   4 2593.04  124.49
   0  -2  -4 2547.45  125.79
   0  -2  -4 2595.44  123.19
   0  -2   4 2548.45  125.49
   0   2   4 2484.05  123.79
   0   2  -4 2603.14  126.09
  -1  -2  -4  752.42   39.30
   1  -2   4  704.83   37.60
   1  -2   4  675.33   37.90
  -1   2  -4  646.74   38.30
  -1   2  -4  695.63   37.80
   1   2   4  693.13   37.10
  -2  -2  -4 1917.61   94.29
   2  -2   4 1879.51   94.99
  -2  -2  -4 1844.42   94.79
  -2   2  -4 1975.30   95.89
  -2   2  -4 1892.61   92.79
   2   2   4 1853.41   93.79
   2   2   4 1840.62   95.79
   3  -2   4  869.61   48.20
  -3  -2  -4  813.52   46.90
  -3  -2  -4  858.01   46.60
  -3   2  -4  864.71   43.30
   3   2   4  813.52   46.10
  -3   2  -4  843.82   48.30
  -4  -2  -4 2084.49  108.79
   4  -2   4 2142.09  109.99
   4   2   4 2196.58  107.79
  -4   2  -4 2048.90  109.69
   4   2   4 2112.19  107.59
  -4   2  -4 2111.39  101.39
   5  -2   4  284.97   23.50
  -5  -2  -4  280.87   23.10
  -5   2  -4  265.57   23.70
   5   2   4  288.97   22.20
   5   2   4  281.67   21.20
   6  -2   4    3.00    5.10
  -6  -2  -4    2.80    4.90
  -6   2  -4    3.10    5.50
   6   2   4    4.90    4.90
   6   2   4    6.60    5.30
  -7  -2  -4    6.80    6.50
   7  -2   4    7.80    6.90
  -7   2  -4    3.70    6.70
   7   2   4    6.30    6.30
   8  -2   4   17.30    9.40
  -8  -2  -4   20.40    9.40
  -8   2  -4   25.40   11.60
   8   2   4   34.20   10.60
   9  -2   4  143.29   21.00
  -9  -2  -4  195.18   24.20
  -9   2  -4  157.18   23.10
   9   2   4  173.78   21.70
 -10  -2  -4  131.59   24.90
  10  -2   4  119.79   23.00
 -10   2  -4  122.79   25.50
  10   2   4  159.98   21.30
 -11  -2  -4   29.10   14.20
  11  -2   4   47.60   16.40
  11   2   4   52.59   16.00
 -11   2  -4   36.80   16.00
 -12  -3   4   16.20   13.30
  12  -3  -4    8.40   12.30
 -12   3   4   15.40   14.00
  11  -3  -4   63.69   19.80
 -11  -3   4   12.90   13.00
 -11   3   4   28.60   15.20
  10  -3  -4   42.40   15.30
 -10  -3   4   45.00   15.00
 -10   3   4   18.70   12.90
   9  -3  -4   -1.60    5.40
  -9  -3   4   28.30   12.50
  -9   3   4    7.60    9.00
   9   3  -4    6.40    7.80
  -8  -3   4  317.47   29.80
   8  -3  -4  307.87   29.90
   8   3  -4  362.56   29.00
  -8   3   4  313.17   30.10
   8   3  -4  356.16   27.80
  -7  -3   4  316.47   26.60
   7  -3  -4  252.67   25.10
   7   3  -4  287.07   23.00
  -7   3   4  248.18   25.60
   6  -3  -4  591.84   41.10
  -6  -3   4  592.54   40.30
   6  -3  -4  601.84   33.40
  -6   3   4  586.94   40.80
   6   3  -4  648.44   37.90
   5  -3  -4  668.03   43.50
  -5  -3   4  649.34   42.70
   5  -3  -4  709.13   37.90
  -5   3   4  714.63   43.60
   5   3  -4  678.43   39.20
   5   3  -4  716.83   44.30
  -4  -3   4 1275.87   66.99
   4  -3  -4 1194.58   62.79
   4  -3  -4 1227.78   67.19
   4   3  -4 1147.09   67.49
  -4   3   4 1210.48   66.39
   4   3  -4 1246.78   62.79
   3  -3  -4  255.67   18.00
   3  -3  -4  271.67   19.80
  -3  -3   4  258.17   19.30
  -3  -3   4  265.67   15.90
   3   3  -4  230.78   20.60
   3   3  -4  268.27   16.00
  -3   3   4  252.47   19.10
  -2  -3   4  415.76   26.40
  -2  -3   4  420.16   22.40
   2  -3  -4  435.16   29.90
   2  -3  -4  405.66   26.00
   2  -3  -4  476.85   26.80
  -2   3   4  400.86   25.90
  -2   3   4  411.66   26.10
   2   3  -4  427.86   28.60
  -1  -3   4    2.00    3.40
  -1  -3   4    2.70    2.20
   1  -3  -4    1.10    3.80
   1   3  -4    3.80    4.50
  -1   3   4    8.90    3.70
   0  -3   4  247.68   17.70
   0  -3   4  252.07   15.50
   0  -3  -4  262.07   18.90
   0   3   4  255.17   16.10
   0   3  -4  242.58   18.60
   0   3   4  239.48   19.30
  -1  -3  -4   20.80    5.30
  -1  -3  -4   18.50    6.00
   1  -3   4   21.40    6.10
   1   3   4   29.10    8.00
   1   3   4   25.90    5.00
  -1   3  -4   20.90    6.10
  -2  -3  -4    4.50    4.30
   2  -3   4    4.90    4.20
   2  -3   4    5.30    4.70
  -2  -3  -4    7.00    4.00
  -2   3  -4    9.20    4.30
  -2   3  -4   13.70    5.70
   2   3   4    6.10    4.90
   2   3   4    1.80    3.00
  -3  -3  -4   97.89   11.30
  -3  -3  -4   91.79   11.60
   3  -3   4   67.49    9.90
  -3   3  -4   71.89   11.00
   3   3   4   98.39    9.70
   3   3   4   75.89   10.80
  -3   3  -4  103.09    8.90
  -4  -3  -4   77.29   10.80
   4  -3   4   58.49   11.20
  -4   3  -4   55.69    6.20
  -4   3  -4   45.50   10.80
   4   3   4   64.89   10.20
   4   3   4   63.09    8.70
  -5  -3  -4  324.57   26.10
   5  -3   4  368.46   27.80
  -5   3  -4  301.17   26.60
   5   3   4  327.07   24.10
  -6  -3  -4 1066.69   63.49
   6  -3   4 1017.20   63.59
   6   3   4 1105.79   60.99
   6   3   4 1029.10   60.79
  -6   3  -4 1044.70   64.99
   7  -3   4  344.27   30.30
  -7  -3  -4  359.06   30.40
   7   3   4  302.57   26.90
  -7   3  -4  351.76   31.40
   7   3   4  378.36   28.00
  -8  -3  -4   22.30   10.10
   8  -3   4   54.09   14.70
   8   3   4   49.10   12.10
  -8   3  -4   58.99   15.80
  -9  -3  -4  101.39   20.50
   9  -3   4  158.08   21.50
  -9   3  -4   88.29   20.50
   9   3   4  122.39   18.00
  10  -3   4  111.39   23.10
 -10  -3  -4  199.48   25.90
  10   3   4  181.28   22.70
 -10   3  -4  145.19   27.50
 -11  -3  -4   13.20   12.10
  11  -3   4   19.50   11.90
 -11   3  -4   11.40   12.80
  11  -4  -4  121.09   26.90
 -11  -4   4   84.39   21.00
 -11   4   4   59.59   19.30
  10  -4  -4   18.90   11.80
 -10  -4   4   19.30   10.90
 -10   4   4    1.70   12.20
   9  -4  -4  220.38   25.80
  -9  -4   4  201.98   24.80
  -9   4   4  220.78   27.70
  -8  -4   4   71.69   16.50
   8  -4  -4   93.69   18.80
  -8   4   4   80.79   18.20
  -7  -4   4  159.38   19.20
   7  -4  -4  165.48   19.60
   7   4  -4  162.68   27.90
   7   4  -4  168.38   20.10
  -7   4   4  140.99   20.00
   6  -4  -4   13.80    7.70
  -6  -4   4    4.60    5.90
   6   4  -4    9.00    4.70
   6   4  -4   17.00    7.70
  -6   4   4   12.40    7.10
   5  -4  -4   20.50    7.90
   5  -4  -4   32.60    6.70
  -5  -4   4   48.80   11.60
  -5   4   4   34.40    9.80
  -5   4   4   25.50    6.40
   5   4  -4   33.60   10.30
   5   4  -4   33.20    6.40
  -4  -4   4   40.60    5.60
  -4  -4   4   42.40    9.90
   4  -4  -4   54.19   10.10
   4  -4  -4   46.80    7.30
   4   4  -4   41.30    5.60
  -4   4   4   65.59   12.10
  -4   4   4   53.19    9.40
   4   4  -4   40.20   10.10
  -3  -4   4  120.49    8.40
  -3  -4   4  134.79   13.70
   3  -4  -4  130.49   12.90
   3  -4  -4  131.39   13.50
  -3   4   4  118.19   12.70
  -3   4   4   97.59   12.50
   3   4  -4  116.79   14.60
  -2  -4   4 1189.98   63.09
   2  -4  -4 1166.58   62.29
   2  -4  -4 1091.19   61.99
   2  -4  -4 1138.29   61.39
  -2  -4   4 1163.28   56.09
   2   4  -4 1147.39   65.39
  -2   4   4 1188.18   63.99
  -2   4   4 1190.78   61.49
  -1  -4   4  756.32   42.80
   1  -4  -4  726.23   40.60
   1  -4  -4  755.82   43.10
   1  -4  -4  701.13   41.40
  -1  -4   4  772.32   37.10
  -1   4   4  742.53   40.30
   1   4  -4  737.43   44.70
  -1   4   4  686.53   43.70
   0  -4  -4  443.56   30.20
   0  -4  -4  487.15   28.80
   0  -4   4  448.06   29.60
   0  -4   4  484.65   25.80
   0   4   4  479.75   32.20
   0   4   4  415.76   26.10
   0   4  -4  517.25   31.80
  -1  -4  -4 1336.27   71.59
  -1  -4  -4 1388.46   69.49
   1  -4   4 1355.56   70.89
   1  -4   4 1327.97   67.59
  -1   4  -4 1335.17   70.69
   1   4   4 1193.68   72.39
   1   4   4 1282.57   66.39
  -2  -4  -4 1323.77   75.39
  -2  -4  -4 1373.96   73.49
   2  -4   4 1359.76   74.89
   2   4   4 1462.15   70.49
  -2   4  -4 1396.86   73.09
  -2   4  -4 1468.55   76.39
   2   4   4 1304.97   76.29
   3  -4   4 1083.09   60.09
   3  -4   4 1068.09   62.09
  -3  -4  -4 1073.09   60.39
  -3   4  -4 1094.29   58.09
  -3   4  -4 1092.39   62.39
   3   4   4 1051.19   56.69
   3   4   4 1137.69   63.59
  -4  -4  -4  204.08   18.60
   4  -4   4  186.58   18.10
   4   4   4  195.98   19.90
  -4   4  -4  210.28   15.00
  -4   4  -4  192.68   20.10
   4   4   4  194.58   15.70
   5  -4   4    5.50    6.40
  -5  -4  -4   24.90    8.50
   5   4   4    6.80    6.60
  -5   4  -4   17.20    8.10
   5   4   4    6.70    4.70
  -6  -4  -4   99.09   17.30
   6  -4   4   97.89   14.80
   6   4   4   83.99   12.30
  -6   4  -4   74.49   15.80
  -7  -4  -4   18.90    9.00
   7  -4   4   22.90    9.30
   7   4   4   40.60   10.60
  -7   4  -4   23.90   12.20
   7   4   4   27.00   10.20
   8  -4   4   -3.50    6.40
  -8  -4  -4   -2.90    6.80
  -8   4  -4    1.60    7.50
   8   4   4   12.60    8.10
  -9  -4  -4   70.19   18.40
   9  -4   4   51.99   15.10
  -9   4  -4   76.69   19.50
  10  -4   4   51.59   16.20
 -10  -4  -4   41.60   15.60
 -10   4  -4   82.29   20.60
 -11  -4  -4   29.40   15.40
  11  -4   4   36.70   16.30
 -11   4  -4   40.50   17.80
  11  -5  -4   23.40   13.60
 -11  -5   4   28.10   14.60
 -11   5   4   42.30   19.40
  10  -5  -4   21.00   14.30
 -10  -5   4   20.40   12.20
 -10   5   4   22.50   14.60
  -9  -5   4    6.50    8.70
   9  -5  -4   12.50   10.40
  -9   5   4   -7.40    7.00
  -8  -5   4   16.40    9.90
   8  -5  -4    8.80    8.40
   8   5  -4    3.00    8.30
  -8   5   4   -8.20    7.00
  -7  -5   4   81.69   17.10
   7  -5  -4   89.59   18.30
  -7   5   4   87.19   18.20
   7   5  -4   87.69   17.50
   6  -5  -4  637.34   43.50
  -6  -5   4  565.14   42.10
  -6   5   4  625.54   43.20
   6   5  -4  604.64   44.20
  -5  -5   4  521.35   36.70
   5  -5  -4  505.85   31.80
   5  -5  -4  536.15   36.70
  -5   5   4  512.15   33.30
  -5   5   4  547.95   37.50
   5   5  -4  464.85   37.40
  -4  -5   4  662.13   43.50
   4  -5  -4  706.13   42.80
  -4  -5   4  689.63   34.80
   4  -5  -4  658.13   39.90
   4  -5  -4  676.53   43.20
  -4   5   4  639.44   41.30
  -4   5   4  674.43   43.70
   4   5  -4  675.83   45.80
   3  -5  -4 1747.13   92.29
   3  -5  -4 1696.83   93.19
  -3  -5   4 1786.92   94.29
   3   5  -4 1836.52   97.89
  -3   5   4 1758.92   94.19
  -3   5   4 1769.52   93.99
   2  -5  -4  877.61   50.19
   2  -5  -4  886.01   50.39
  -2  -5   4  834.92   50.49
  -2   5   4  873.01   48.10
  -2   5   4  837.32   51.79
   2   5  -4  869.81   53.89
  -1  -5   4  112.19   12.60
   1  -5  -4   78.79   11.20
  -1  -5   4   94.69    6.60
   1  -5  -4   95.69   11.60
   1  -5  -4   82.49    9.20
   1   5  -4   95.59   13.50
  -1   5   4   90.79   13.00
  -1   5   4   90.99    9.50
   0  -5   4   20.90    7.00
   0  -5  -4   28.00    7.30
   0  -5   4   22.70    4.60
   0  -5  -4   24.40    7.70
   0   5  -4   28.00    8.10
   0   5   4   30.70    9.00
   0   5   4   19.70    4.90
   1  -5   4   47.10    6.90
   1  -5   4   32.60    8.50
  -1  -5  -4   35.50    8.30
  -1   5  -4   42.70    9.70
   1   5   4   43.40    6.00
   1   5   4   41.50   10.40
   2  -5   4   -1.50    3.30
   2  -5   4    1.30    4.50
  -2  -5  -4    4.10    4.90
   2   5   4    1.40    2.60
  -2   5  -4    4.00    5.20
  -2   5  -4   -3.10    3.10
   2   5   4   -1.20    4.50
   3  -5   4  174.38   18.30
   3  -5   4  172.18   16.10
  -3  -5  -4  175.58   17.40
   3   5   4  193.88   20.30
  -3   5  -4  150.18   14.90
   3   5   4  160.78   12.80
  -3   5  -4  143.19   17.90
   4  -5   4    9.50    5.70
  -4  -5  -4    0.60    4.70
  -4   5  -4    1.10    3.70
   4   5   4    0.50    5.60
   4   5   4    4.20    3.70
  -4   5  -4    2.00    5.90
  -5  -5  -4  186.08   21.00
   5  -5   4  213.88   21.20
  -5   5  -4  202.78   22.50
   5   5   4  247.88   26.30
   5   5   4  252.17   24.10
  -6  -5  -4  211.38   22.70
   6  -5   4  224.48   23.30
   6   5   4  227.88   24.00
  -6   5  -4  246.68   26.00
   7  -5   4  199.88   23.00
  -7  -5  -4  202.18   22.80
  -7   5  -4  171.08   22.80
   7   5   4  133.09   20.10
  -8  -5  -4  261.77   28.90
   8  -5   4  311.17   30.30
  -8   5  -4  357.36   34.80
  -9  -5  -4  102.09   22.20
   9  -5   4  120.49   22.60
  -9   5  -4  127.69   24.50
 -10  -5  -4   49.40   16.80
  10  -5   4   38.10   16.30
 -10   5  -4   52.29   19.20
  10  -6  -4  227.48   29.00
 -10  -6   4  178.38   26.60
 -10   6   4  166.18   30.70
  -9  -6   4   72.19   18.70
   9  -6  -4   87.19   20.20
  -9   6   4   38.50   17.10
   9   6  -4   44.90   15.00
  -8  -6   4   40.30   14.00
   8  -6  -4    3.20    8.50
   8   6  -4   14.20    9.80
  -8   6   4   36.90   14.30
   7  -6  -4   83.09   17.50
  -7  -6   4   86.69   18.00
  -7   6   4  108.09   20.10
   7   6  -4   80.09   17.50
  -6  -6   4  119.89   17.20
   6  -6  -4  106.99   16.30
  -6   6   4  154.88   19.10
   6   6  -4  121.89   19.20
   5  -6  -4  260.47   24.10
  -5  -6   4  323.47   27.40
  -5   6   4  272.37   23.20
   5   6  -4  265.77   27.40
  -5   6   4  283.17   26.20
   4  -6  -4  135.99   16.00
   4  -6  -4  190.28   19.30
  -4  -6   4  156.68   18.40
   4   6  -4  138.89   19.10
  -4   6   4  168.98   17.40
  -4   6   4  177.88   19.10
  -3  -6   4   26.00    8.70
   3  -6  -4   25.00    8.30
   3   6  -4   29.90   10.80
  -3   6   4   17.90    7.40
  -3   6   4   44.60   11.60
  -2  -6   4   24.80    8.40
   2  -6  -4   35.80    9.50
   2  -6  -4   24.70    6.80
  -2   6   4   10.40    6.00
  -2   6   4   16.50    5.70
   2   6  -4    8.50    7.50
  -1  -6   4  235.88   21.00
   1  -6  -4  265.17   21.70
  -1  -6   4  233.78   13.50
   1   6  -4  271.07   24.80
  -1   6   4  224.48   17.40
  -1   6   4  280.77   24.20
   0  -6   4  629.44   33.80
   0  -6   4  682.53   41.80
   0  -6  -4  658.03   40.50
   0   6   4  647.74   35.40
   0   6  -4  593.44   42.30
   0   6   4  566.04   42.60
   1  -6   4  720.73   46.90
   1  -6   4  743.03   41.30
  -1  -6  -4  765.02   46.10
   1   6   4  776.32   40.20
  -1   6  -4  722.53   47.50
   1   6   4  691.23   49.10
   2  -6   4 1255.87   66.79
  -2  -6  -4 1151.08   69.09
   2  -6   4 1246.88   71.69
   2   6   4 1212.78   74.29
  -2   6  -4 1319.17   70.99
  -3  -6  -4  494.45   34.10
   3  -6   4  532.75   36.70
  -3   6  -4  466.65   32.30
   3   6   4  392.76   35.10
  -3   6  -4  449.76   35.50
   4  -6   4  169.88   20.30
   4  -6   4  144.29   16.70
  -4  -6  -4  153.28   18.00
  -4   6  -4  159.38   19.70
   4   6   4  164.58   20.80
   5  -6   4   47.80   11.50
  -5  -6  -4   74.89   15.00
  -5   6  -4   70.29   16.50
   5   6   4   43.20   14.00
  -6  -6  -4  103.79   19.00
   6  -6   4   94.49   14.80
  -6   6  -4  104.09   20.60
   6   6   4   99.69   18.90
   7  -6   4   15.50    9.50
  -7  -6  -4    7.00    8.60
  -7   6  -4   -2.90    6.80
   7   6   4    7.00    8.00
   8  -6   4   -1.00    6.90
  -8  -6  -4   -0.50    6.90
  -8   6  -4   19.30   12.10
   8   6   4   -3.00    7.90
  -9  -6  -4   19.90   11.80
   9  -6   4   20.80   11.70
  -9   6  -4   20.30   12.90
 -10  -6  -4    2.60   10.80
  10  -6   4    8.60   10.40
 -10   6  -4   16.40   13.30
  10  -7  -4    9.60    9.90
 -10  -7   4    4.20    9.90
 -10   7   4   12.60   13.20
   9  -7  -4   12.10   11.40
  -9  -7   4    2.50    9.90
  -9   7   4  -11.40    8.40
   9   7  -4   32.70   15.30
   8  -7  -4   83.79   18.50
  -8  -7   4   47.50   15.90
  -8   7   4   87.99   20.10
   8   7  -4   71.19   19.60
  -7  -7   4  114.09   22.90
   7  -7  -4  177.98   21.60
  -7   7   4  222.58   25.50
   7   7  -4  155.08   24.10
  -6  -7   4  302.67   28.90
   6  -7  -4  249.68   25.30
  -6   7   4  272.17   28.30
   6   7  -4  213.88   27.10
   5  -7  -4  197.68   20.50
  -5  -7   4  175.88   20.80
   5   7  -4  151.38   22.40
  -5   7   4  167.78   21.10
  -4  -7   4   53.29   13.20
   4  -7  -4   25.40    9.40
   4  -7  -4   63.79   12.60
  -4   7   4   32.90   10.90
  -4   7   4   42.00   11.30
   4   7  -4   27.80   11.80
  -3  -7   4   11.00    7.10
   3  -7  -4   12.80    7.70
   3   7  -4    1.30    7.00
  -3   7   4    5.30    6.00
  -3   7   4   18.60    7.00
  -3   7   4   27.90   10.40
   2  -7  -4  466.75   29.70
  -2  -7   4  455.15   34.10
   2  -7  -4  437.36   33.10
   2   7  -4  441.16   36.90
  -2   7   4  439.76   34.80
  -2   7   4  458.65   29.60
   1  -7  -4  101.09   14.50
  -1  -7   4   96.79   14.30
  -1   7   4  110.59   16.20
  -1   7   4  105.79   11.00
   1   7  -4   88.79   17.00
   0  -7   4  181.18   19.60
   0  -7  -4  179.48   18.80
   0   7   4  147.79   19.60
   0   7  -4  186.58   21.10
   1  -7   4   20.80    5.60
  -1  -7  -4   11.70    6.90
   1  -7   4   30.40    9.40
  -1   7  -4   12.70    8.20
   1   7   4   39.20   12.20
  -2  -7  -4   34.20   10.20
   2  -7   4   33.40    7.60
   2  -7   4   59.79   13.20
   2   7   4   39.60   12.90
  -2   7  -4   48.60   11.70
  -3  -7  -4   13.80    7.90
   3  -7   4    1.80    4.10
   3  -7   4    5.50    7.60
   3   7   4    4.30    7.20
  -3   7  -4    0.40    5.20
  -3   7  -4    4.10    6.90
  -4  -7  -4   29.20   10.60
   4  -7   4   43.90   13.50
   4   7   4   58.29   15.60
  -4   7  -4   43.70   13.50
   5  -7   4   40.10   11.30
  -5  -7  -4   30.30   11.10
   5   7   4   53.69   16.10
  -5   7  -4   19.50   11.00
  -6  -7  -4   31.40   12.50
   6  -7   4   15.50    8.30
  -6   7  -4   -0.90    8.50
   6   7   4   15.60   10.10
  -7  -7  -4   84.49   18.90
   7  -7   4   95.39   18.30
  -7   7  -4  103.09   21.90
   7   7   4   64.49   18.20
   8  -7   4  238.58   27.20
  -8  -7  -4  187.78   26.20
   8   7   4  193.88   26.80
  -8   7  -4  248.58   30.40
   9  -7   4  125.79   24.70
  -9  -7  -4  136.69   26.90
  -9   7  -4  138.69   28.40
  -9  -8   4   90.79   22.00
   9  -8  -4  106.89   22.20
   9   8  -4   87.29   24.20
  -9   8   4  103.19   24.00
  -8  -8   4   10.30   12.40
   8  -8  -4   22.00   11.10
   8   8  -4   26.40   14.80
  -8   8   4   10.50   12.20
  -7  -8   4   23.30   13.50
   7  -8  -4    9.30    9.30
  -7   8   4    3.30    9.10
   7   8  -4    6.10   11.20
  -6  -8   4   40.30   13.50
   6  -8  -4   61.89   14.30
  -6   8   4   38.20   13.90
   6   8  -4   48.10   15.30
   5  -8  -4   54.79   13.30
   5  -8  -4   61.69   14.90
  -5  -8   4   87.49   18.90
   5   8  -4   78.79   19.00
  -5   8   4   93.39   18.70
  -4  -8   4    0.10    6.70
   4  -8  -4   39.70   12.40
  -4   8   4   29.00   11.60
  -4   8   4   14.90    8.40
   4   8  -4   25.50   11.90
  -4   8   4   18.00    7.90
   3  -8  -4    3.80    6.90
   3  -8  -4   11.20    6.10
  -3  -8   4   12.90    8.50
  -3   8   4   10.90    8.30
  -3   8   4    7.30    7.60
   3   8  -4   15.80   10.60
  -2  -8   4   17.60    7.70
   2  -8  -4    8.90    7.20
   2   8  -4    0.60    5.90
  -2   8   4    4.60    8.00
  -1  -8   4   68.09   14.60
   1  -8  -4   63.29   13.50
  -1   8   4   41.30   12.80
   1   8  -4   33.90   13.10
   0  -8   4   98.09   18.40
   0  -8  -4   73.59   15.40
   0   8  -4   79.79   17.10
   0   8   4  121.49   22.20
  -1  -8  -4  232.68   23.10
   1  -8   4  262.97   25.20
   1   8   4  204.38   25.90
  -1   8  -4  249.68   26.10
  -2  -8  -4  396.36   31.40
   2  -8   4  280.97   29.60
  -2   8  -4  366.96   31.60
   2   8   4  373.66   35.10
   3  -8   4  275.77   31.00
   3  -8   4  202.48   24.80
  -3  -8  -4  243.78   25.00
   3   8   4  223.08   28.30
  -3   8  -4  250.47   27.60
  -3   8  -4  244.68   24.70
   4  -8   4  217.08   26.10
  -4  -8  -4  286.37   26.90
   4   8   4  294.77   31.20
  -4   8  -4  194.28   26.30
  -5  -8  -4   -3.50    7.30
   5  -8   4    2.20    6.90
   5   8   4    1.70    9.80
  -5   8  -4    5.40   10.20
  -6  -8  -4   36.40   14.30
   6  -8   4   46.40   13.70
   6   8   4   32.90   15.20
  -6   8  -4   12.80   11.60
   7  -8   4   18.20   10.90
  -7  -8  -4   -5.60    8.20
  -7   8  -4    3.10   11.10
   7   8   4   10.20    9.70
   8  -8   4    2.20    8.40
  -8  -8  -4   -0.90    9.80
   8   8   4   -4.70    9.20
  -8   8  -4    8.50   12.40
   8  -9  -4   14.10   10.80
  -8  -9   4    5.00    8.80
  -8   9   4    9.80   13.00
   8   9  -4    3.60   12.70
   7  -9  -4   49.60   14.40
  -7  -9   4   26.80   14.60
  -7   9   4   11.90   13.40
   7   9  -4   47.60   18.30
  -6  -9   4   -9.80    7.40
   6  -9  -4    8.30    9.10
  -6   9   4    1.80   10.20
   6   9  -4   -1.40    9.00
   5  -9  -4   64.19   17.50
  -5  -9   4   31.20   12.60
  -5   9   4   34.10   14.00
   5   9  -4   40.20   16.10
   4  -9  -4  155.28   22.10
  -4  -9   4  128.39   22.70
  -4   9   4  109.09   20.20
   4   9  -4  181.28   25.70
  -4   9   4  171.18   28.00
  -3  -9   4  156.38   21.00
   3  -9  -4  146.59   20.60
  -3   9   4  243.28   26.40
   3   9  -4  178.18   26.30
  -3   9   4  184.38   23.50
   2  -9  -4    4.80    6.50
  -2  -9   4   -5.20    5.00
  -2   9   4   -0.10    7.80
   2   9  -4   -2.60    7.20
  -1  -9   4   53.19   14.50
   1  -9  -4   85.59   17.40
   1   9  -4   87.79   19.80
  -1   9   4   94.79   21.10
   0  -9   4  137.19   19.10
   0  -9  -4  110.89   19.80
   0   9   4  161.68   23.80
   0   9  -4  117.29   23.00
   1  -9   4    5.40    6.80
  -1  -9  -4   -1.30    6.20
   1   9   4   12.60   11.00
  -1   9  -4   -0.30    7.90
   2  -9   4   64.49   16.60
  -2  -9  -4   65.69   15.90
  -2   9  -4   40.60   13.40
   2   9   4   62.49   18.10
   3  -9   4    4.40    7.50
  -3  -9  -4   -1.30    6.60
   3   9   4    2.50    8.30
  -3   9  -4    7.10    8.20
  -3   9  -4   -1.90    8.20
   4  -9   4   35.30   13.50
  -4  -9  -4   33.80   12.60
   4   9   4   33.60   14.90
  -4   9  -4   30.50   13.90
  -5  -9  -4    3.90    8.60
   5  -9   4    1.50    8.90
  -5   9  -4   -7.00    8.30
   5   9   4   -4.50    9.50
  -6  -9  -4  126.49   24.30
   6   9   4  112.29   25.40
  -6   9  -4  126.49   26.10
   7  -9   4   43.20   13.70
  -7  -9  -4   13.30   11.50
  -7   9  -4   55.29   18.40
   7   9   4   40.00   17.20
  -8  -9  -4  170.48   30.00
   8  -9   4  162.28   27.60
   8   9   4  106.39   25.00
  -7 -10   4   -0.20    9.50
  -7  10   4    3.20   11.90
   7  10  -4   -4.10   11.20
  -6 -10   4   -2.20    8.30
  -6  10   4    2.70   11.50
   6  10  -4   -4.60   10.00
  -5 -10   4    8.70    8.50
   5 -10  -4   -2.20    9.00
   5  10  -4   29.30   16.00
  -5  10   4  -11.40    7.80
   4 -10  -4    6.00    9.10
  -4 -10   4   15.90   10.70
   4  10  -4   -0.40   10.70
  -4  10   4    1.90    9.30
  -3 -10   4    6.40    8.50
   3 -10  -4   -1.70    8.30
   3  10  -4   -2.70   11.40
  -3  10   4   -1.50   10.10
  -3  10   4    8.50    9.40
  -2 -10   4    5.60    8.40
   2 -10  -4    0.50    6.50
   2  10  -4   -2.50    8.30
  -2  10   4   -0.50    9.10
   1 -10  -4  240.48   26.50
  -1 -10   4  257.27   27.70
   1  10  -4  209.28   29.40
  -1  10   4  208.58   27.80
   0 -10  -4   97.09   19.40
   0 -10   4   80.89   18.10
   0  10  -4   66.99   18.70
   0  10   4   80.39   20.80
   1 -10   4   31.60   12.30
  -1 -10  -4   23.70   11.20
  -1  10  -4   48.00   17.20
   1  10   4    1.30   10.40
   2 -10   4  157.78   22.80
  -2 -10  -4  182.88   22.30
  -2  10  -4  162.78   23.40
   2  10   4   89.69   23.30
  -3 -10  -4  119.09   23.00
   3 -10   4  104.69   22.00
  -3  10  -4   90.29   22.70
   3  10   4  101.69   23.90
   4 -10   4   -7.00    8.40
  -4 -10  -4    4.20    9.80
  -4  10  -4    8.40   10.90
   4  10   4   23.20   15.00
  -5 -10  -4   44.10   15.80
   5 -10   4   31.50   14.60
  -5  10  -4   31.80   14.40
   5  10   4   82.99   24.30
  -6 -10  -4   -5.00    8.90
  -6  10  -4  -13.50    9.00
   6  10   4  -10.30   11.40
  -5 -11   4   18.90   13.20
   5 -11  -4    0.10   11.80
  -5  11   4   -4.50   13.40
   5  11  -4   -2.40   12.90
   4 -11  -4   84.09   23.00
  -4 -11   4   76.59   18.90
   4  11  -4   94.79   24.40
  -4  11   4   61.69   19.90
  -3 -11   4   41.40   16.30
   3 -11  -4   90.69   20.30
  -3  11   4   19.90   14.00
  -3  11   4   49.90   17.20
   3  11  -4  113.29   26.60
   2 -11  -4    7.70   10.90
  -2 -11   4   34.80   14.30
  -2  11   4   18.90   12.20
   2  11  -4   14.10   14.40
  -1 -11   4   46.10   15.80
   1 -11  -4   53.89   15.90
   1  11  -4   20.50   14.20
  -1  11   4   61.09   19.50
   0 -11   4   -0.30    8.90
   0 -11  -4   12.90   10.70
   0  11   4   -3.30    9.20
   0  11  -4    3.20   10.50
   1 -11   4    9.90    9.70
  -1 -11  -4   10.90    9.40
   1  11   4    3.50   13.30
  -1  11  -4   -1.90    9.00
  -2 -11  -4   61.99   18.10
   2 -11   4   54.29   16.20
  -2  11  -4   29.30   14.40
   2  11   4   83.09   24.10
  -3 -11  -4   85.79   19.60
   3 -11   4  154.88   28.00
   3  11   4   98.29   27.20
  -3  11  -4  119.69   26.60
  -4 -11  -4    7.30   10.10
   4 -11   4    5.30   12.20
  -4  11  -4    1.70   13.30
   4  11   4   -2.30   13.80
   5 -11   4    6.00   10.50
  -5 -11  -4    8.30   11.00
   5  11   4   11.50   15.00
  -5  11  -4   25.10   13.40
   3 -12  -4   12.30   11.00
  -3 -12   4    5.70   10.40
  -3  12   4    1.40   13.80
   3  12  -4    5.00   13.90
   2 -12  -4   14.80   11.50
  -2 -12   4   -2.40    9.80
   2  12  -4    2.80   11.30
  -2  12   4   40.20   16.40
  -1 -12   4   36.60   15.30
   1 -12  -4   13.90   12.00
  -1  12   4   22.20   14.90
   1  12  -4   18.30   12.80
   0 -12  -4   12.30   11.80
   0 -12   4    1.50    7.30
   0  12  -4    5.00   12.00
   0  12   4   -0.10   10.50
  -1 -12  -4   -2.40    8.90
   1 -12   4   16.70   12.50
   1  12   4   21.80   16.00
  -1  12  -4   -4.60    8.90
   2 -12   4    2.40    9.70
  -2 -12  -4   -0.20    9.40
  -2  12  -4    3.00   10.70
   2  12   4   -0.20   12.60
  12   0  -5   -3.80   10.10
 -12   0   5    5.90   12.60
  11   0  -5   -9.00    5.90
 -11   0   5    8.50   11.00
  10   0  -5    6.60    8.20
 -10   0   5   -1.70    7.80
   9   0  -5   -4.10    6.10
  -9   0   5    4.90    7.30
  -8   0   5   -1.70    5.60
   8   0  -5    1.50    5.30
   7   0  -5   -3.10    3.90
  -7   0   5    5.60    5.60
   7   0  -5   -0.90    3.60
   6   0  -5    7.80    5.80
   6   0  -5    0.10    3.80
  -6   0   5   -5.20    3.50
  -5   0   5   -1.50    4.00
   5   0  -5   -0.10    3.60
   5   0  -5    1.90    3.60
  -4   0   5   -3.30    3.30
   4   0  -5   -1.00    3.40
   4   0  -5    0.30    3.70
   3   0  -5    2.00    3.70
  -3   0   5   -6.00    2.10
  -3   0   5   -0.90    3.30
   2   0  -5    1.90    3.50
  -2   0   5   -0.90    2.00
   2   0  -5   -1.00    3.30
  -2   0   5    2.60    3.40
  -1   0   5   -4.40    2.10
  -1   0   5   -0.30    1.10
   1   0  -5    0.90    3.50
   0   0   5    2.10    3.50
   0   0  -5   -0.80    3.20
   0   0  -5    1.20    1.60
  -1   0  -5    3.30    2.80
   1   0   5   -1.50    3.30
  -1   0  -5   -1.10    3.10
  -2   0  -5   -1.80    2.20
   2   0   5    5.30    3.90
  -3   0  -5   -0.70    2.30
   3   0   5    2.20    4.50
  -3   0  -5   -4.10    2.90
  -4   0  -5    1.10    4.80
   4   0   5    1.50    4.60
  -4   0  -5    0.60    2.50
   5   0   5   -0.30    4.40
   5   0   5   -1.40    2.60
  -5   0  -5    0.80    2.10
  -5   0  -5   -2.00    3.80
  -6   0  -5   -4.30    4.90
   6   0   5   -2.10    4.10
   7   0   5    4.50    6.10
  -7   0  -5   -1.40    5.60
  -8   0  -5    0.40    6.00
   8   0   5   -5.00    4.80
   9   0   5   -2.00    6.80
  -9   0  -5    1.80    7.90
  10   0   5    4.00    9.40
 -10   0  -5    4.60    8.30
  11   0   5   -4.90    6.60
 -11   0  -5    6.60   10.70
 -12  -1   5    3.60   11.20
  12  -1  -5    0.20    9.60
  12   1  -5   -1.60   10.20
 -12   1   5   13.60   13.30
 -11  -1   5    3.80   10.00
  11  -1  -5   12.80   11.70
 -11   1   5   16.00   11.90
  11   1  -5   17.80   11.50
  10  -1  -5  125.09   23.60
 -10  -1   5  113.59   21.20
  10   1  -5  115.59   21.40
 -10   1   5  139.49   25.70
  -9  -1   5    1.80    6.30
   9  -1  -5    7.20    8.30
   9   1  -5    7.80    8.10
  -9   1   5    7.70    8.60
   8  -1  -5  117.59   16.20
  -8  -1   5   84.49   16.90
  -8   1   5  111.69   19.50
   8   1  -5   70.49   15.30
  -7  -1   5   48.20   11.90
   7  -1  -5   60.09   10.80
   7  -1  -5   88.89   16.00
   7   1  -5   62.79   11.30
   7   1  -5   40.90   10.80
  -7   1   5   50.19   11.70
   6  -1  -5   15.80    7.40
   6  -1  -5   20.50    5.50
  -6  -1   5   21.40    8.00
   6   1  -5   10.10    5.90
  -6   1   5   33.60    9.40
   6   1  -5   18.70    7.00
   5  -1  -5  318.17   21.80
   5  -1  -5  339.87   25.20
  -5  -1   5  307.57   23.60
   5   1  -5  362.06   24.30
  -5   1   5  342.67   24.70
   5   1  -5  332.37   23.60
   4  -1  -5    7.40    4.80
   4  -1  -5   11.80    4.50
  -4  -1   5    8.80    4.40
  -4   1   5    3.80    4.50
   4   1  -5    5.00    4.10
  -3  -1   5 2830.02  133.89
   3  -1  -5 2792.12  135.59
  -3  -1   5 2841.12  133.79
  -3   1   5 2442.76  132.99
   3   1  -5 2643.24  133.79
   3   1  -5 2890.11  135.99
  -2  -1   5  136.69    9.70
   2  -1  -5  116.69   10.70
   2  -1  -5  111.19   11.10
   2   1  -5  102.89   11.30
  -2   1   5  118.99   10.80
  -2   1   5  133.29    9.20
   1  -1  -5  977.30   53.29
  -1  -1   5 1012.90   50.39
  -1   1   5  989.80   49.10
  -1   1   5 1051.29   52.49
   1   1  -5 1062.59   54.09
   0  -1   5   32.20    4.20
   0  -1   5   35.00    6.20
   0  -1  -5   29.90    3.20
   0  -1  -5   40.40    7.00
   0   1   5   30.60    5.60
   0   1  -5   21.80    5.70
  -1  -1  -5  153.68   11.00
  -1  -1  -5  189.08   13.90
   1  -1   5  167.98   13.40
   1   1   5  166.98   13.10
  -1   1  -5  182.98   13.20
   2  -1   5  918.61   48.40
  -2  -1  -5  876.91   46.90
   2   1   5  833.62   47.40
  -2   1  -5  905.11   47.50
  -2   1  -5  861.01   45.80
   3  -1   5 1109.99   58.19
  -3  -1  -5 1042.80   55.29
  -3  -1  -5 1060.49   56.89
  -3   1  -5 1054.49   53.49
  -3   1  -5 1031.30   57.49
   3   1   5 1037.10   56.99
  -4  -1  -5  622.84   37.50
   4  -1   5  729.73   42.60
  -4  -1  -5  690.33   41.50
   4   1   5  674.93   41.10
  -4   1  -5  673.73   41.90
   4   1   5  711.13   39.20
  -4   1  -5  712.23   35.80
   5  -1   5   -2.00    1.80
  -5  -1  -5    2.60    4.30
   5  -1   5    7.90    5.20
   5   1   5   -5.20    3.90
   5   1   5    6.20    4.10
  -5   1  -5   -2.60    1.80
  -5   1  -5    8.30    6.00
   6  -1   5   31.00   10.10
  -6  -1  -5   26.70    9.00
   6   1   5   32.10    6.90
  -6   1  -5   24.80    9.30
   6   1   5   20.20    7.80
  -7  -1  -5   15.10    7.20
   7  -1   5   19.50    8.60
  -7   1  -5   21.70    9.70
   7   1   5   21.10    8.80
   8  -1   5   -0.20    5.90
  -8  -1  -5   -3.00    5.20
   8   1   5   -5.40    5.20
  -8   1  -5   11.80    8.20
   9  -1   5   21.80   10.90
  -9  -1  -5   18.20   10.40
   9   1   5   54.59   14.60
  -9   1  -5   30.10   13.10
 -10  -1  -5   12.60   11.00
  10  -1   5   -1.90    7.20
  10   1   5   -2.60    7.50
 -10   1  -5   -2.00    9.50
  11  -1   5   -1.30    8.50
 -11  -1  -5  -10.50    8.50
 -11   1  -5   -1.80    9.40
  11   1   5    0.00    9.10
  12  -2  -5   -7.60   10.50
 -12  -2   5   -5.60   10.40
 -12   2   5    8.10   12.20
  11  -2  -5   -4.70    7.20
 -11  -2   5   -2.50   10.10
 -11   2   5   -2.40   10.60
  11   2  -5   -6.80    8.60
  10  -2  -5   20.60   12.00
 -10  -2   5   27.20   12.60
 -10   2   5    9.30   10.70
  10   2  -5   20.20   10.60
  -9  -2   5   -5.90    6.20
   9  -2  -5    7.30    7.70
   9   2  -5   29.00   11.00
  -9   2   5    3.90    8.10
   8  -2  -5   -1.60    6.40
  -8  -2   5    3.00    6.90
   8   2  -5   -1.10    5.80
   8   2  -5    3.30    6.00
  -8   2   5   -2.70    6.10
   7  -2  -5   20.20    8.90
  -7  -2   5   16.50    7.90
  -7   2   5    5.40    7.00
   7   2  -5   25.70    8.80
   7   2  -5   12.40    6.50
   6  -2  -5   30.80   10.00
  -6  -2   5   36.60    9.50
   6  -2  -5   28.60    6.30
   6   2  -5   33.00    8.30
  -6   2   5   41.60    9.90
   5  -2  -5   85.59   12.20
  -5  -2   5   89.39   12.10
   5  -2  -5   77.29    8.80
   5   2  -5  101.59   10.90
  -5   2   5   75.39   11.30
   4  -2  -5  163.18   15.60
   4  -2  -5  175.38   14.00
  -4  -2   5  182.28   15.30
  -4   2   5  172.98   15.20
   4   2  -5  159.28   13.70
   4   2  -5  212.58   17.50
  -3  -2   5   10.60    3.90
   3  -2  -5   25.00    6.60
  -3  -2   5   15.00    5.20
   3   2  -5   14.60    5.80
   3   2  -5   10.00    3.90
  -3   2   5   15.60    4.90
   2  -2  -5  106.49   10.60
   2  -2  -5  136.29   11.90
  -2  -2   5  106.59    9.00
  -2  -2   5  111.19   10.20
  -2   2   5  113.49    9.60
   2   2  -5  116.89   12.30
  -2   2   5  121.99   11.20
  -1  -2   5 1777.32   86.99
   1  -2  -5 1838.62   89.99
   1  -2  -5 1764.22   86.39
  -1  -2   5 1780.32   87.89
   1   2  -5 1777.22   90.79
  -1   2   5 1733.63   88.49
   0  -2  -5  484.85   24.90
   0  -2  -5  470.55   28.30
   0  -2   5  438.76   26.10
   0   2   5  444.06   26.30
   0   2  -5  459.15   28.00
  -1  -2  -5   23.10    6.30
   1  -2   5   30.50    6.30
   1  -2   5   20.90    5.30
  -1  -2  -5   36.20    6.00
  -1   2  -5   36.60    7.00
  -1   2  -5   26.00    6.00
   1   2   5   42.20    7.00
  -2  -2  -5  126.69   12.10
   2  -2   5  132.59   12.20
   2   2   5  121.39   11.50
  -2   2  -5  115.29   10.60
  -2   2  -5  126.79   12.50
   3  -2   5    6.40    4.60
  -3  -2  -5    6.40    4.80
  -3  -2  -5    9.30    4.40
   3   2   5    3.40    3.90
  -3   2  -5    4.00    4.90
  -3   2  -5    5.50    3.00
  -4  -2  -5  173.68   14.90
   4  -2   5  146.89   16.10
  -4  -2  -5  149.09   15.20
   4   2   5  177.58   15.60
  -4   2  -5  192.88   11.60
  -4   2  -5  150.18   16.10
   4   2   5  149.49   15.40
   5  -2   5    1.60    4.50
  -5  -2  -5    5.20    6.00
   5   2   5   -0.40    3.50
  -5   2  -5    8.00    6.00
   5   2   5   -0.40    3.80
  -6  -2  -5    5.60    6.60
   6  -2   5   17.90    7.60
   6   2   5   17.30    6.40
   6   2   5   17.40    7.60
  -6   2  -5   15.40    8.50
  -7  -2  -5    5.00    6.40
   7  -2   5    4.50    6.60
  -7   2  -5    6.70    8.10
   7   2   5   -2.20    4.90
   8  -2   5   66.69   16.30
  -8  -2  -5   78.49   16.50
   8   2   5   39.10   12.20
  -8   2  -5   52.69   14.40
   9  -2   5   -1.00    6.70
  -9  -2  -5   -1.60    6.70
   9   2   5    2.50    6.60
  -9   2  -5   -3.00    8.10
 -10  -2  -5   37.10   15.50
  10  -2   5   48.40   15.60
 -10   2  -5   33.70   15.00
  10   2   5   56.19   16.10
 -11  -2  -5    6.70    9.30
  11  -2   5    7.10    8.80
  11   2   5   20.30   12.10
 -11   2  -5    3.60   11.80
  12  -3  -5   -1.10   11.30
 -12  -3   5   -2.10   10.00
 -12   3   5    5.10   12.40
  11  -3  -5   -1.50    9.80
 -11  -3   5   -0.80    8.50
 -11   3   5   -4.60   10.60
 -10  -3   5   -6.80    8.60
  10  -3  -5    5.60    9.30
 -10   3   5  -11.20    8.00
  -9  -3   5    3.20    8.50
   9  -3  -5  -14.80    5.40
   9   3  -5   12.10    7.60
  -9   3   5    6.60   10.10
   8  -3  -5   40.30   12.90
  -8  -3   5   48.30   13.20
   8   3  -5   26.30    8.90
  -8   3   5   37.80   12.10
   8   3  -5   44.40   11.90
   7  -3  -5   10.00    7.30
  -7  -3   5   31.30   10.10
   7   3  -5   38.70    9.40
  -7   3   5   28.90   10.20
  -6  -3   5   27.70    8.10
   6  -3  -5   30.30    6.00
   6  -3  -5   28.00    9.50
   6   3  -5   30.40    7.70
   6   3  -5   17.10    7.40
  -6   3   5   14.80    6.70
  -5  -3   5   39.70    9.70
   5  -3  -5   28.30    8.70
   5  -3  -5   23.70    5.60
  -5   3   5   32.30    8.80
   5   3  -5   17.00    5.30
   5   3  -5   16.90    7.90
   4  -3  -5   55.09    8.00
   4  -3  -5   54.59   10.50
  -4  -3   5   56.59    7.10
  -4  -3   5   82.09   10.30
   4   3  -5   67.09   12.60
  -4   3   5   67.09    9.90
   4   3  -5   46.10    7.00
  -3  -3   5  642.34   33.70
  -3  -3   5  592.54   36.70
   3  -3  -5  651.93   37.90
   3   3  -5  604.34   39.60
  -3   3   5  626.94   36.80
   2  -3  -5   64.79    8.70
  -2  -3   5   67.19    6.50
  -2  -3   5   58.89    8.10
   2  -3  -5   82.49    9.90
  -2   3   5   68.89    8.80
   2   3  -5   81.99   11.70
  -2   3   5   85.09    9.00
   1  -3  -5  355.06   23.90
  -1  -3   5  377.76   20.90
  -1  -3   5  376.16   23.50
   1  -3  -5  387.96   24.90
   1   3  -5  310.57   24.90
  -1   3   5  390.56   23.00
   0  -3  -5   58.69    9.60
   0  -3   5   48.10    6.00
   0  -3   5   30.40    6.70
   0   3  -5   39.00    8.30
   0   3   5   36.80    5.80
  -1  -3  -5    8.60    4.80
   1  -3   5   15.70    5.90
   1   3   5    5.00    5.20
   1   3   5   14.40    4.60
  -1   3  -5   21.00    6.10
  -2  -3  -5  137.99   14.00
   2  -3   5  138.89   13.10
   2  -3   5  151.68   14.50
  -2  -3  -5  150.78   12.80
   2   3   5  147.69   12.50
   2   3   5  156.88   15.70
  -2   3  -5  131.59   14.30
  -2   3  -5  145.59   12.70
  -3  -3  -5 1089.99   62.59
   3  -3   5 1192.58   64.09
  -3  -3  -5 1183.08   63.79
  -3   3  -5 1152.78   60.09
   3   3   5 1178.98   65.49
   3   3   5 1120.09   61.39
  -3   3  -5 1229.58   65.39
  -4  -3  -5    0.80    4.40
   4  -3   5    8.20    5.30
  -4   3  -5    3.90    2.80
  -4   3  -5   -0.20    5.00
   4   3   5   -5.80    2.30
   4   3   5    4.00    4.60
  -5  -3  -5   -1.60    4.50
   5  -3   5    1.20    4.60
   5   3   5    9.70    5.70
  -5   3  -5   -3.20    4.80
   6  -3   5   16.10    7.80
  -6  -3  -5    6.00    6.00
   6   3   5   10.90    6.50
  -6   3  -5    8.50    7.10
   6   3   5    4.20    6.10
  -7  -3  -5   96.39   17.60
   7  -3   5   94.89   17.80
   7   3   5   96.09   13.90
   7   3   5   81.39   14.50
  -7   3  -5   79.09   17.20
  -8  -3  -5    7.70    7.60
   8  -3   5    3.60    7.20
  -8   3  -5   11.50    9.90
   8   3   5    6.90    7.80
   9  -3   5    4.50    7.00
  -9  -3  -5    3.80    9.30
   9   3   5    7.90    8.00
  -9   3  -5    1.40    8.30
  10  -3   5   23.80   11.70
 -10  -3  -5   14.00   10.90
 -10   3  -5   17.40   12.30
  10   3   5   22.20   10.80
 -11  -3  -5    4.10   11.10
  11  -3   5    5.30    9.80
 -11   3  -5    6.70   10.00
 -11  -4   5    1.20   12.30
  11  -4  -5   33.10   15.50
 -11   4   5   19.30   13.30
 -10  -4   5   67.19   18.50
  10  -4  -5   90.09   21.20
 -10   4   5   17.50   13.60
  -9  -4   5  104.49   20.90
   9  -4  -5   99.49   21.40
  -9   4   5  117.69   22.00
  -8  -4   5   94.89   18.00
   8  -4  -5   71.29   16.40
  -8   4   5   30.00   12.30
  -7  -4   5   20.30    9.40
   7  -4  -5   42.80   12.20
  -7   4   5   36.90   11.60
   7   4  -5   31.10   11.00
   6  -4  -5   30.90    9.40
  -6  -4   5   31.50    9.90
   6  -4  -5   38.00    7.20
  -6   4   5   24.30    9.20
   6   4  -5   47.40   12.50
   6   4  -5   39.00    8.00
   5  -4  -5   13.90    5.20
   5  -4  -5   19.60    7.90
  -5  -4   5   32.80    6.20
  -5  -4   5   17.90    7.30
   5   4  -5   17.90    8.30
  -5   4   5   24.10    7.90
   5   4  -5   22.10    5.50
  -4  -4   5   77.99    7.80
   4  -4  -5   84.59   10.20
  -4  -4   5   77.59   11.10
   4  -4  -5   78.79   11.50
  -4   4   5   88.39   11.90
   4   4  -5   85.99    8.20
   4   4  -5   54.39   12.40
  -3  -4   5  160.78   15.50
   3  -4  -5  166.08   15.20
  -3  -4   5  170.58   11.00
   3  -4  -5  164.28   15.20
  -3   4   5  146.69   14.90
   3   4  -5  159.58   17.40
   2  -4  -5   33.30    7.00
   2  -4  -5   46.30    9.00
  -2  -4   5   35.30    4.20
  -2  -4   5   30.50    7.50
   2  -4  -5   26.00    6.70
  -2   4   5   29.70    7.80
   2   4  -5   36.20    9.10
  -2   4   5   26.70    6.50
   1  -4  -5  825.52   47.40
  -1  -4   5  766.02   46.10
  -1  -4   5  843.22   41.90
  -1   4   5  771.72   48.50
  -1   4   5  839.82   44.80
   1   4  -5  850.01   49.60
   0  -4   5   34.50    8.40
   0  -4  -5   54.69   10.00
   0  -4   5   48.60    6.20
   0  -4  -5   58.09   12.60
   0   4   5   58.09   11.90
   0   4  -5   50.89    9.90
   0   4   5   51.39    7.00
  -1  -4  -5  586.24   33.70
  -1  -4  -5  573.04   36.00
   1  -4   5  564.04   32.30
   1  -4   5  575.14   35.00
   1   4   5  530.45   37.10
   1   4   5  559.54   31.80
  -1   4  -5  523.65   34.70
  -2  -4  -5  117.59   12.10
   2  -4   5   82.09   11.30
  -2  -4  -5   84.99   11.80
  -2   4  -5   84.39   11.10
   2   4   5   93.09    9.70
   2   4   5   96.19   14.10
  -2   4  -5  112.69   13.20
   3  -4   5   -0.30    3.70
  -3  -4  -5   10.50    5.40
  -3  -4  -5   -2.70    4.10
   3  -4   5   10.10    6.20
  -3   4  -5    7.40    4.20
  -3   4  -5   17.80    7.30
   3   4   5    5.00    5.90
   3   4   5    1.70    3.10
  -4  -4  -5  243.88   21.50
   4  -4   5  267.37   22.60
  -4   4  -5  268.77   24.00
   4   4   5  274.87   23.70
   4   4   5  249.78   19.60
  -4   4  -5  287.67   18.80
  -5  -4  -5   58.09   12.60
   5  -4   5   69.99   13.40
   5   4   5   81.89   15.10
   5   4   5   67.59   10.20
  -5   4  -5   54.09   13.30
   6  -4   5   23.10    9.10
  -6  -4  -5   15.20    7.40
  -6   4  -5   15.40    8.80
   6   4   5   27.40    8.30
   7  -4   5   59.29   14.70
  -7  -4  -5   75.49   15.80
  -7   4  -5   45.20   14.80
   7   4   5   90.49   13.50
   7   4   5   68.09   14.50
   8  -4   5   -1.60    6.70
  -8  -4  -5    5.40    8.10
  -8   4  -5   26.30   11.40
   8   4   5    8.80    7.20
   9  -4   5   13.30    9.70
  -9  -4  -5   29.70   13.60
  -9   4  -5   21.70   13.10
 -10  -4  -5    9.00   10.50
  10  -4   5    3.10    7.80
 -10   4  -5    0.60   12.00
  11  -5  -5   31.20   15.10
 -11  -5   5    3.90   11.20
 -11   5   5   17.50   15.10
  10  -5  -5    6.40    9.40
 -10  -5   5    0.10    9.40
 -10   5   5    8.90   11.80
  -9  -5   5   29.50   13.10
   9  -5  -5   24.00   12.30
  -9   5   5    1.40    9.40
   8  -5  -5   11.10    7.50
  -8  -5   5   13.00    9.90
  -8   5   5   19.40   10.50
   8   5  -5   12.40   10.10
  -7  -5   5   22.20   10.30
   7  -5  -5   15.40    8.90
   7   5  -5   44.50   13.50
  -7   5   5   40.90   13.30
  -6  -5   5  154.88   18.90
   6  -5  -5  151.48   18.30
  -6   5   5  187.18   20.50
   6   5  -5  217.18   22.80
   5  -5  -5  100.89   14.10
  -5  -5   5  106.29   14.50
   5  -5  -5   73.89   10.20
   5   5  -5  108.99   16.30
  -5   5   5   83.79   14.90
  -5   5   5   83.79   12.00
   4  -5  -5  168.88   16.80
   4  -5  -5  138.29   15.50
  -4  -5   5  141.99   16.50
   4  -5  -5  147.39   14.40
  -4  -5   5  147.59   10.60
   4   5  -5  201.08   20.40
  -4   5   5  121.79   14.70
  -4   5   5  168.28   17.00
   3  -5  -5  324.87   23.50
   3  -5  -5  328.27   24.60
   3  -5  -5  307.27   23.40
  -3  -5   5  312.77   16.90
  -3  -5   5  304.57   24.20
  -3   5   5  288.57   24.00
  -3   5   5  321.87   24.90
  -3   5   5  316.07   23.60
   3   5  -5  307.37   26.90
  -2  -5   5 1222.58   60.79
   2  -5  -5 1291.07   68.69
   2  -5  -5 1267.17   69.29
  -2  -5   5 1326.17   70.19
   2   5  -5 1259.57   72.79
  -2   5   5 1277.77   71.39
  -2   5   5 1212.38   66.79
  -1  -5   5  587.74   30.10
  -1  -5   5  510.45   35.60
   1  -5  -5  552.74   36.90
   1  -5  -5  615.44   36.10
   1   5  -5  593.04   39.40
  -1   5   5  558.94   33.50
  -1   5   5  611.64   39.70
   0  -5   5  272.07   17.80
   0  -5   5  246.68   21.40
   0  -5  -5  302.17   23.60
   0  -5  -5  283.57   21.10
   0   5  -5  312.67   24.60
   0   5   5  302.07   19.30
   0   5   5  266.17   24.30
   1  -5   5  170.48   13.90
  -1  -5  -5  202.48   18.90
  -1  -5  -5  171.78   15.90
   1  -5   5  197.58   17.70
  -1   5  -5  172.98   17.20
   1   5   5  159.88   18.40
   1   5   5  158.28   13.10
   2  -5   5  700.23   44.90
  -2  -5  -5  732.33   43.70
  -2   5  -5  731.83   46.50
  -2   5  -5  731.33   44.00
   2   5   5  721.73   39.80
   2   5   5  692.73   47.40
   3  -5   5   26.70    7.70
   3  -5   5   47.20   11.80
  -3  -5  -5   34.40    9.20
  -3   5  -5   30.60    7.60
  -3   5  -5   25.50   10.50
   3   5   5   27.20    9.80
   3   5   5   24.50    5.80
  -4  -5  -5    0.20    4.50
   4  -5   5   11.20    6.30
   4   5   5    1.00    5.80
   4   5   5    6.50    4.20
  -4   5  -5    6.60    6.20
  -4   5  -5    5.00    3.90
  -5  -5  -5   -2.30    4.20
   5  -5   5   -5.30    4.20
   5   5   5    9.60    7.10
  -5   5  -5   -2.30    5.90
   5   5   5   -4.80    3.40
  -6  -5  -5   35.70   11.60
   6  -5   5   44.50   12.40
   6   5   5   26.80   11.30
  -6   5  -5   44.40   13.90
  -7  -5  -5  560.14   42.00
   7  -5   5  502.75   41.30
  -7   5  -5  543.35   44.10
   8  -5   5   29.00   12.60
  -8  -5  -5   41.30   14.50
  -8   5  -5   35.80   14.20
   9  -5   5  152.78   23.00
  -9  -5  -5   88.09   20.10
  -9   5  -5  133.09   25.90
  10  -5   5   -1.00    9.10
 -10  -5  -5   -9.70    9.70
 -10   5  -5   -4.80   11.60
 -10  -6   5   43.80   15.10
  10  -6  -5   33.60   15.00
 -10   6   5   16.70   14.60
   9  -6  -5   32.70   13.90
  -9  -6   5   29.70   13.00
  -9   6   5   55.69   18.00
   9   6  -5   23.70   13.40
   8  -6  -5  131.29   23.90
  -8  -6   5  162.38   23.30
  -8   6   5  172.48   23.20
   8   6  -5  181.48   25.20
   7  -6  -5   22.30    9.40
  -7  -6   5    2.60    7.90
   7   6  -5   20.90   11.80
  -7   6   5   18.60    9.40
   6  -6  -5   18.60    8.00
  -6  -6   5    0.40    7.10
   6   6  -5   14.30    9.10
  -6   6   5   16.90    9.50
   5  -6  -5   74.29   11.70
  -5  -6   5   80.29   16.80
   5  -6  -5   83.29   15.30
  -5   6   5  104.79   13.70
  -5   6   5   65.69   14.30
   5   6  -5   99.69   18.50
   4  -6  -5    4.10    4.90
  -4  -6   5   -1.00    5.00
   4  -6  -5   -3.70    4.80
  -4   6   5   -2.80    4.60
  -4   6   5   -3.60    5.10
   4   6  -5   -7.10    4.60
   3  -6  -5  100.39   13.30
   3  -6  -5  126.29   15.00
  -3  -6   5   97.49   14.80
  -3   6   5  154.28   16.90
  -3   6   5  133.79   16.20
  -3   6   5  120.19   13.40
   3   6  -5  117.99   17.10
   2  -6  -5   -3.40    4.20
   2  -6  -5    4.30    4.70
  -2  -6   5    4.80    5.00
   2  -6  -5    3.90    3.90
   2   6  -5    6.50    6.70
  -2   6   5   -0.60    5.40
  -2   6   5    2.60    4.00
  -1  -6   5    6.20    2.80
   1  -6  -5    4.70    6.40
  -1  -6   5    7.50    5.30
   1  -6  -5    7.80    5.50
  -1   6   5   15.40    8.00
   1   6  -5    1.00    5.40
  -1   6   5   12.40    4.70
   0  -6   5  242.78   22.30
   0  -6   5  248.18   16.60
   0  -6  -5  274.97   21.90
   0  -6  -5  249.48   23.30
   0   6   5  275.07   18.40
   0   6  -5  234.38   23.30
   0   6   5  269.07   24.90
   1  -6   5  972.50   50.79
  -1  -6  -5  926.71   54.69
   1  -6   5  901.51   55.89
   1   6   5  885.51   58.79
  -1   6  -5  921.91   56.69
   1   6   5  939.91   49.90
   2  -6   5  279.47   25.70
   2  -6   5  324.17   23.20
  -2  -6  -5  336.97   25.70
   2   6   5  322.97   29.10
  -2   6  -5  343.57   28.40
  -2   6  -5  320.47   26.10
  -3  -6  -5  426.66   33.20
   3  -6   5  432.86   35.20
   3   6   5  533.35   39.50
  -3   6  -5  504.65   37.40
  -3   6  -5  517.15   33.80
   4  -6   5    3.20    6.10
  -4  -6  -5    7.90    7.10
   4  -6   5   -7.40    4.00
   4   6   5   -1.90    7.00
  -4   6  -5   12.70    8.00
  -5  -6  -5   15.50    9.00
   5  -6   5    5.40    6.00
  -5   6  -5    7.60    8.10
   5   6   5    2.30    7.70
   6  -6   5   -2.60    5.30
  -6  -6  -5    3.40    7.40
   6   6   5    8.50    7.70
  -6   6  -5   -4.60    6.00
  -7  -6  -5   97.69   19.70
   7  -6   5  124.49   18.50
  -7   6  -5  104.39   22.50
   7   6   5  155.98   21.50
   8  -6   5    7.50    7.70
  -8  -6  -5   -2.30    8.80
   8   6   5   25.50   12.80
  -8   6  -5   -6.70    7.80
   9  -6   5   -2.70    7.30
  -9  -6  -5  -13.40    8.30
  -9   6  -5    2.30   10.00
  10  -6   5   35.10   15.30
 -10  -6  -5   24.90   14.30
 -10   6  -5   27.00   15.00
 -10  -7   5   13.50   11.50
  10  -7  -5   -7.70    6.90
 -10   7   5    5.00   13.00
  -9  -7   5   -0.80    9.60
   9  -7  -5   -5.40    6.60
   9   7  -5    9.70   12.10
  -9   7   5   15.40   12.50
   8  -7  -5   76.29   17.40
  -8  -7   5   75.59   18.10
  -8   7   5   61.29   17.30
   8   7  -5   49.30   16.10
  -7  -7   5   -3.80    6.70
   7  -7  -5    4.80    7.10
  -7   7   5   -1.40    9.00
   7   7  -5    8.80    9.70
   6  -7  -5  194.68   22.50
  -6  -7   5  218.18   24.50
   6   7  -5  182.58   24.90
  -6   7   5  196.48   23.20
   5  -7  -5  237.38   23.60
  -5  -7   5  201.18   23.60
   5   7  -5  270.17   28.90
  -5   7   5  279.97   26.80
   4  -7  -5   88.99   12.90
  -4  -7   5   64.29   14.40
   4  -7  -5   68.49   15.20
  -4   7   5   91.29   13.30
  -4   7   5   89.79   16.00
  -4   7   5  118.69   19.80
   4   7  -5   70.39   17.40
  -3  -7   5   -1.50    4.30
   3  -7  -5    1.80    5.10
   3   7  -5   -4.60    5.00
  -3   7   5    0.30    4.80
  -3   7   5    0.20    4.50
  -3   7   5   16.50    8.50
   2  -7  -5  152.28   17.20
  -2  -7   5  104.69   15.20
   2  -7  -5  135.89   13.70
   2   7  -5  108.49   17.30
  -2   7   5  133.49   13.50
  -2   7   5  146.29   18.10
   1  -7  -5   59.69   12.40
  -1  -7   5   50.59   12.50
   1   7  -5   50.89   13.60
  -1   7   5   49.80   13.60
  -1   7   5   66.39    9.10
   0  -7  -5   12.80    6.50
   0  -7   5    4.70    6.20
   0   7   5   29.40   10.80
   0   7  -5    8.10    7.80
   1  -7   5    7.50    6.10
  -1  -7  -5   -1.80    4.90
   1  -7   5    0.70    3.60
   1   7   5    6.30    7.60
  -1   7  -5   -0.50    5.10
   2  -7   5   60.29   13.90
  -2  -7  -5   41.50   10.70
   2  -7   5   30.40    8.20
   2   7   5   52.29   15.20
  -2   7  -5   45.10   11.20
   3  -7   5   71.09   15.70
  -3  -7  -5   50.69   11.70
   3  -7   5   93.09   12.90
  -3   7  -5   75.89   14.40
   3   7   5   70.79   18.10
  -3   7  -5   74.59   16.10
   4  -7   5  135.79   18.20
   4  -7   5  138.79   19.20
  -4  -7  -5  145.49   18.20
  -4   7  -5   94.39   19.90
   4   7   5  135.09   24.30
   5  -7   5    8.10    6.30
  -5  -7  -5   -1.60    5.40
   5   7   5    5.60    9.10
  -5   7  -5    2.00    8.30
   6  -7   5  102.59   18.50
  -6  -7  -5   82.39   17.30
   6   7   5   54.59   16.50
  -6   7  -5   62.19   17.90
   7  -7   5  337.07   31.70
  -7  -7  -5  309.27   31.60
  -7   7  -5  362.76   35.70
   7   7   5  299.37   32.80
   8  -7   5   15.00   10.20
  -8  -7  -5   33.00   14.60
  -8   7  -5   13.00   12.00
   8   7   5   28.30   13.40
  -9  -7  -5    7.90   11.00
   9  -7   5   60.39   18.30
  -9   7  -5   15.90   13.70
   9  -8  -5   -0.80    9.70
  -9  -8   5   20.90   12.90
  -9   8   5   12.10   12.80
   9   8  -5   18.30   14.70
   8  -8  -5   61.59   16.70
  -8  -8   5   48.60   16.60
   8   8  -5   40.50   17.00
  -8   8   5   33.60   15.10
   7  -8  -5   60.99   16.70
  -7  -8   5   31.50   12.50
   7   8  -5   39.90   16.30
  -7   8   5   31.10   14.00
   6  -8  -5   55.79   14.40
  -6  -8   5   53.99   15.80
  -6   8   5   99.29   22.30
   6   8  -5   38.10   15.30
  -5  -8   5   65.09   16.00
   5  -8  -5   41.30   12.80
   5  -8  -5   70.69   15.60
  -5   8   5   67.39   16.50
   5   8  -5   53.79   17.60
  -5   8   5   96.69   17.20
   4  -8  -5   32.90   12.00
  -4  -8   5   22.20    9.50
  -4   8   5   51.99   15.00
   4   8  -5   27.80   12.40
  -4   8   5   25.10    9.80
  -4   8   5   25.80    9.10
   3  -8  -5   13.70    8.30
  -3  -8   5   -8.20    4.40
   3  -8  -5    1.50    4.70
   3   8  -5    7.60    8.70
  -3   8   5   -0.20    6.60
  -3   8   5    6.60    8.10
   2  -8  -5  218.48   21.60
  -2  -8   5  217.18   22.10
   2   8  -5  137.19   21.70
  -2   8   5  188.08   22.90
   1  -8  -5  200.88   21.00
  -1  -8   5  155.18   19.80
   1   8  -5  171.88   22.20
  -1   8   5  157.38   21.60
   0  -8   5  400.26   32.60
   0  -8  -5  347.67   30.00
   0   8  -5  412.06   34.30
   0   8   5  340.97   33.70
   1  -8   5  155.58   19.10
  -1  -8  -5  124.89   16.60
   1   8   5  168.08   22.30
  -1   8  -5  138.29   19.80
   2  -8   5  286.47   27.40
  -2  -8  -5  272.47   25.30
  -2   8  -5  263.77   26.30
   2   8   5  206.48   27.10
   3  -8   5  281.17   28.10
  -3  -8  -5  260.87   25.80
   3   8   5  260.87   30.90
  -3   8  -5  277.67   27.00
  -3   8  -5  289.07   29.40
  -4  -8  -5   66.89   16.20
   4  -8   5   59.09   16.30
   4   8   5   55.39   17.30
  -4   8  -5   83.69   18.60
  -5  -8  -5   57.79   15.10
   5  -8   5   60.09   13.20
   5   8   5   47.70   15.50
  -5   8  -5   61.29   17.60
  -6  -8  -5    4.70    8.50
   6  -8   5   -3.70    5.90
   6   8   5    5.20    9.20
  -6   8  -5   10.00   10.60
   7  -8   5    1.70    7.80
  -7  -8  -5  -13.30    6.60
   7   8   5    1.20    9.60
  -7   8  -5   -4.30    9.90
  -8  -8  -5  -10.50    9.80
   8  -8   5    2.00    9.30
  -8   8  -5   15.10   14.50
   8   8   5   -8.40    9.80
   8  -9  -5   13.50   12.10
  -8  -9   5    4.70   12.20
   8   9  -5    3.60   13.40
  -8   9   5   14.00   14.20
  -7  -9   5   47.40   17.10
   7  -9  -5   63.29   16.00
   7   9  -5   36.70   15.10
  -7   9   5   48.20   15.40
  -6  -9   5   19.70   12.70
   6  -9  -5   14.50    8.80
  -6   9   5   33.90   14.60
   6   9  -5   40.00   16.10
  -5  -9   5   65.69   18.30
   5  -9  -5   52.39   15.60
   5   9  -5   44.50   17.50
  -5   9   5   58.79   14.80
   4  -9  -5   79.09   17.60
  -4  -9   5   49.70   14.20
   4   9  -5   72.69   19.60
  -4   9   5   77.19   18.80
  -4   9   5   80.09   17.30
  -3  -9   5   13.70    9.30
   3  -9  -5   26.80   10.70
  -3   9   5   10.40    9.20
   3   9  -5   26.90   13.10
  -3   9   5   18.90   10.50
  -2  -9   5   18.40    9.40
   2  -9  -5   22.60    9.90
  -2   9   5   38.00   14.90
   2   9  -5   25.40   13.00
  -1  -9   5  209.58   23.80
   1  -9  -5  191.48   22.70
  -1   9   5  238.48   27.20
   1   9  -5  201.98   25.70
   0  -9  -5   86.69   17.00
   0  -9   5   61.69   15.90
   0   9   5   97.69   21.70
   0   9  -5   74.09   17.80
  -1  -9  -5   66.89   16.00
   1  -9   5   67.89   16.70
   1   9   5   75.19   21.00
  -1   9  -5   53.09   16.80
  -2  -9  -5    0.80    6.50
   2  -9   5    0.90    7.30
   2   9   5   -1.60    9.10
  -2   9  -5    2.30    7.00
  -3  -9  -5   37.70   11.80
   3  -9   5   48.80   15.00
   3   9   5   58.99   18.40
  -3   9  -5   64.79   17.30
  -4  -9  -5    9.50    9.40
   4  -9   5   17.40   10.90
  -4   9  -5   -3.30    7.60
   4   9   5    2.80   10.90
   5  -9   5   62.09   17.70
  -5  -9  -5  128.39   22.50
  -5   9  -5   98.39   22.70
   5   9   5  106.59   25.30
  -6  -9  -5  122.59   23.80
  -6   9  -5  140.89   26.90
   6   9   5   95.39   23.10
   7  -9   5  262.17   28.10
  -7  -9  -5  192.28   27.40
   7   9   5  224.18   29.60
  -7   9  -5  127.49   27.50
  -7 -10   5   23.10   14.90
   7  10  -5   59.29   20.00
  -7  10   5   28.80   15.10
  -6 -10   5   53.79   16.70
  -6  10   5   59.49   18.80
   6  10  -5   67.19   22.90
   5 -10  -5   83.89   21.30
  -5 -10   5   77.79   19.50
  -5  10   5   97.79   22.50
   5  10  -5   91.59   24.40
   4 -10  -5   15.90   11.80
  -4 -10   5   44.00   15.20
  -4  10   5    9.00   10.70
   4  10  -5   24.50   14.50
  -3 -10   5   69.79   17.80
   3 -10  -5   92.49   20.10
   3  10  -5   98.49   24.10
  -3  10   5   93.09   21.30
  -3  10   5  101.59   21.00
   2 -10  -5   55.19   15.40
  -2 -10   5   64.09   16.70
   2  10  -5   63.99   19.30
  -2  10   5   40.40   14.70
   1 -10  -5  259.27   27.60
  -1 -10   5  243.98   27.90
  -1  10   5  255.77   31.30
   1  10  -5  250.97   31.30
   0 -10  -5  181.08   24.10
   0 -10   5  189.98   24.40
   0  10   5  215.38   29.70
   0  10  -5  189.28   26.00
  -1 -10  -5  237.58   28.20
   1 -10   5  333.87   32.10
   1  10   5  290.37   34.20
  -1  10  -5  333.87   33.20
   2 -10   5  228.28   28.60
  -2 -10  -5  275.77   28.30
  -2  10  -5  259.17   29.00
   2  10   5  198.68   31.20
  -3 -10  -5   29.80   13.00
   3 -10   5   42.30   15.40
   3  10   5   19.60   14.30
  -3  10  -5   43.60   16.70
   4 -10   5   81.29   20.90
  -4 -10  -5  146.79   24.30
  -4  10  -5   79.99   23.00
   4  10   5   87.59   24.70
  -5 -10  -5    8.90   11.50
   5 -10   5   25.80   13.30
   5  10   5   27.70   15.70
  -5  10  -5    3.50   11.90
  -6 -10  -5   11.70   11.60
  -6  10  -5   -8.50   11.00
   6  10   5   -6.40   11.10
   5 -11  -5   85.19   21.90
  -5 -11   5   73.09   21.20
   5  11  -5  121.49   27.70
  -5  11   5   92.79   23.40
  -4 -11   5   81.79   21.00
   4 -11  -5   57.29   19.30
   4  11  -5   95.29   25.90
  -4  11   5  131.19   26.50
   3 -11  -5   69.59   18.40
  -3 -11   5   38.80   15.00
  -3  11   5   72.49   19.40
   3  11  -5   31.30   17.20
  -3  11   5   78.79   21.10
   2 -11  -5  223.98   28.20
  -2 -11   5  176.88   25.00
  -2  11   5  218.08   30.00
   2  11  -5  218.68   32.40
   1 -11  -5   19.50   10.60
  -1 -11   5   31.30   13.60
   1  11  -5    3.30   11.40
  -1  11   5    5.90   11.60
   0 -11  -5   -2.30    7.90
   0 -11   5    3.80    9.60
   0  11   5   -2.90    8.70
   0  11  -5    2.50    9.60
  -1 -11  -5    0.00    9.50
   1 -11   5    4.10    9.30
  -1  11  -5   14.70   12.30
   1  11   5    7.60   13.80
  -2 -11  -5   59.99   17.00
   2 -11   5   79.39   20.20
  -2  11  -5   74.09   19.90
  -2  11  -5   70.79   20.10
   2  11   5   89.19   23.50
  -3 -11  -5    9.20    9.70
   3 -11   5   -8.50    7.90
   3  11   5  -10.70    9.50
  -3  11  -5   -3.30   10.00
   4 -11   5  -14.60    9.70
  -4 -11  -5   -1.40    9.30
   4  11   5    8.10   15.90
  -4  11  -5   -6.00   12.30
  -5 -11  -5   65.29   18.20
   5 -11   5   72.89   21.30
  -5  11  -5   57.59   19.30
   5  11   5   73.09   24.60
  -3 -12   5    1.40    9.30
   3 -12  -5    5.00   10.10
   3  12  -5   24.10   17.50
  -3  12   5   -9.00    9.80
  -3  12   5   -7.10   10.30
  -2 -12   5   -9.80    9.10
   2 -12  -5   10.60   11.10
  -2  12   5    7.20   11.10
   2  12  -5    4.10   13.60
   1 -12  -5   43.90   16.40
  -1 -12   5   39.10   14.80
  -1  12   5   21.40   15.80
   1  12  -5   20.40   15.80
   0 -12  -5   79.49   20.20
   0 -12   5   48.10   17.50
   0  12  -5   59.39   20.20
   0  12   5   57.09   20.40
   1 -12   5   17.60   12.20
  -1 -12  -5   26.20   12.80
   1  12   5    7.80   15.20
  -1  12  -5    8.00   11.90
   2 -12   5   70.59   20.60
  -2 -12  -5   84.79   22.20
   2  12   5   78.09   24.60
  -2  12  -5   70.59   21.20
 -12   0   6   14.70   12.60
  12   0  -6   -4.80    9.00
  11   0  -6  113.89   21.80
 -11   0   6  135.89   24.80
 -10   0   6 1175.48   77.79
  10   0  -6 1318.27   79.49
  -9   0   6   58.79   15.60
   9   0  -6   66.09   15.50
  -8   0   6   13.60    7.80
   8   0  -6    1.80    6.20
   7   0  -6   42.90   10.70
  -7   0   6   73.49   13.20
   7   0  -6   33.40    8.00
  -6   0   6 1762.62   93.99
   6   0  -6 1740.73   91.69
   6   0  -6 1808.32   94.99
   5   0  -6 2117.79  107.59
  -5   0   6 2133.19  108.19
   5   0  -6 2088.29  109.19
  -4   0   6  430.36   26.10
   4   0  -6  398.46   27.20
  -3   0   6  146.69   12.70
   3   0  -6  140.59   12.90
   3   0  -6  122.29   11.90
  -3   0   6  116.29   10.30
  -2   0   6   29.30    6.10
  -2   0   6   40.70    4.60
   2   0  -6   37.20    7.80
  -1   0   6 2004.60   94.79
   1   0  -6 1998.40  100.69
  -1   0   6 2008.00   98.99
   0   0   6  203.68   15.00
   0   0  -6  216.98   16.00
   0   0  -6  209.58   11.60
   1   0   6 1283.47   66.89
  -1   0  -6 1294.77   64.09
   2   0   6  185.08   15.20
  -2   0  -6  174.48   13.60
  -3   0  -6  867.31   46.30
   3   0   6  890.11   49.60
  -3   0  -6  852.91   48.60
  -4   0  -6   72.79   10.50
  -4   0  -6   65.69    7.60
   4   0   6   61.49   11.30
  -5   0  -6  166.08   17.30
   5   0   6  172.38   17.60
   5   0   6  176.38   13.40
  -5   0  -6  175.08   12.80
  -6   0  -6   80.29   15.40
   6   0   6  112.09   14.70
  -7   0  -6  522.75   40.10
   7   0   6  544.95   39.60
   8   0   6    2.40    7.40
  -8   0  -6    3.10    6.80
  -9   0  -6  274.17   29.20
   9   0   6  192.38   24.50
  10   0   6   -2.10    8.00
 -10   0  -6   -1.40    8.40
  11   0   6    8.90   10.40
 -11   0  -6   13.80   13.70
  12  -1  -6   73.59   20.70
 -12  -1   6   79.39   21.30
  12   1  -6   50.59   17.10
 -12   1   6   65.89   20.50
 -11  -1   6  256.27   31.00
  11  -1  -6  269.77   30.60
 -11   1   6  251.77   29.60
  11   1  -6  212.88   26.90
 -10  -1   6  162.78   22.10
  10  -1  -6  158.18   22.30
  10   1  -6  134.69   20.30
 -10   1   6  139.19   24.10
   9  -1  -6  282.87   28.70
  -9  -1   6  258.37   26.50
   9   1  -6  273.77   26.60
  -9   1   6  256.57   27.40
  -8  -1   6    1.70    5.60
   8  -1  -6    2.80    5.90
   8   1  -6   -5.30    4.10
  -8   1   6    1.70    6.20
   7  -1  -6  104.19   15.00
   7  -1  -6  151.08   13.90
  -7  -1   6   94.09   14.50
   7   1  -6  125.19   14.40
  -7   1   6  124.89   15.90
   7   1  -6  130.49   15.20
   6  -1  -6  268.37   23.10
  -6  -1   6  296.57   22.80
   6  -1  -6  273.87   20.10
  -6   1   6  292.17   23.20
   6   1  -6  232.68   20.90
   6   1  -6  256.77   21.10
   5  -1  -6  755.32   42.80
  -5  -1   6  734.93   43.80
   5  -1  -6  719.93   45.00
   5   1  -6  784.52   44.80
  -5   1   6  732.93   44.00
  -4  -1   6 1885.71   96.99
   4  -1  -6 2002.90   99.19
  -4  -1   6 1958.60   96.79
   4  -1  -6 1901.01   97.19
   4   1  -6 1894.71   98.29
  -4   1   6 1890.61   96.59
   4   1  -6 1829.52   96.79
   3  -1  -6 2597.64  132.59
  -3  -1   6 2672.33  131.29
  -3  -1   6 2666.83  130.49
   3   1  -6 2678.43  131.49
  -3   1   6 2712.83  130.29
  -3   1   6 2700.83  132.69
   3   1  -6 2662.03  133.39
   2  -1  -6  443.46   26.30
  -2  -1   6  389.86   24.30
   2  -1  -6  404.96   26.30
  -2  -1   6  403.36   23.30
  -2   1   6  424.46   22.60
  -2   1   6  431.06   25.90
   2   1  -6  427.96   27.20
  -1  -1   6  190.48   14.30
  -1  -1   6  225.68   12.90
   1  -1  -6  223.18   16.50
  -1   1   6  222.68   15.50
   1   1  -6  194.08   16.40
  -1   1   6  208.28   11.10
   0  -1   6 1499.85   72.29
   0  -1  -6 1501.85   70.59
   0  -1  -6 1503.25   75.79
   0  -1   6 1407.66   74.29
   0   1  -6 1485.05   75.79
   0   1   6 1438.26   74.59
   1  -1   6   38.00    7.30
  -1  -1  -6   39.00    5.10
  -1  -1  -6   41.20    7.90
  -1   1  -6   41.60    7.50
   1   1   6   49.10    7.20
   2  -1   6  291.07   20.90
  -2  -1  -6  270.07   19.70
   2   1   6  277.97   20.50
  -2   1  -6  291.87   19.90
  -2   1  -6  313.67   19.50
  -3  -1  -6 1153.98   59.49
   3  -1   6 1131.69   61.99
  -3  -1  -6 1134.99   60.29
  -3   1  -6 1159.18   57.89
   3   1   6 1098.29   60.99
  -3   1  -6 1036.80   60.59
  -4  -1  -6  144.59   12.60
  -4  -1  -6  164.18   15.40
   4  -1   6  142.09   15.20
   4   1   6  141.29   15.10
  -4   1  -6  164.78   15.90
  -4   1  -6  159.88   11.50
   4   1   6  137.79   13.00
   5  -1   6   96.69   13.20
  -5  -1  -6   79.79   12.00
  -5  -1  -6  115.89   10.60
   5   1   6   98.39   10.80
  -5   1  -6   67.69   13.30
   5   1   6   90.79   12.20
  -6  -1  -6  199.98   19.30
   6  -1   6  140.89   17.20
  -6   1  -6  123.49   17.40
   6   1   6  128.59   16.00
   6   1   6  128.89   12.90
   7  -1   6  200.08   22.10
  -7  -1  -6  232.48   23.20
  -7   1  -6  212.58   23.50
   7   1   6  243.18   23.30
  -8  -1  -6   74.09   16.80
   8  -1   6   76.39   17.30
  -8   1  -6   66.59   15.90
   8   1   6   54.89   14.90
  -9  -1  -6  145.49   21.20
   9  -1   6  144.49   21.00
  -9   1  -6  115.69   22.60
   9   1   6  129.39   19.20
 -10  -1  -6  223.98   28.00
  10  -1   6  199.48   26.60
  10   1   6  222.08   27.50
 -10   1  -6  208.18   28.00
 -11  -1  -6  137.79   27.20
  11  -1   6   67.59   19.00
  11   1   6   94.49   20.80
 -11   1  -6   64.19   19.90
  12  -2  -6   11.70   11.40
 -12  -2   6   19.90   14.60
 -12   2   6   36.50   17.80
 -11  -2   6  124.49   23.60
  11  -2  -6  149.29   23.20
  11   2  -6  135.09   20.40
 -11   2   6  154.58   26.60
  10  -2  -6  158.08   26.80
 -10  -2   6  136.69   23.80
  10   2  -6  126.09   19.50
 -10   2   6  196.38   25.50
   9  -2  -6   53.09   14.80
  -9  -2   6   41.90   12.40
  -9   2   6   55.79   16.30
   9   2  -6   28.90   10.50
   8  -2  -6   67.59   15.60
  -8  -2   6  114.29   19.20
   8   2  -6  108.89   15.30
  -8   2   6   91.59   18.10
   8   2  -6  103.29   14.70
   7  -2  -6   15.10    8.30
  -7  -2   6   21.90    8.30
  -7   2   6    9.60    7.10
   7   2  -6   15.40    6.70
   7   2  -6   21.90    7.60
   6  -2  -6   86.09   12.90
  -6  -2   6  118.09   14.30
   6  -2  -6   84.39   10.10
  -6   2   6  108.19   14.20
   6   2  -6   82.29   11.40
  -5  -2   6  327.27   24.80
   5  -2  -6  341.37   23.00
   5  -2  -6  364.46   26.70
   5   2  -6  359.56   24.40
  -5   2   6  350.36   25.50
   5   2  -6  331.17   25.80
   4  -2  -6  920.91   53.69
  -4  -2   6  959.90   52.49
   4  -2  -6  967.00   51.49
   4   2  -6  928.91   50.89
  -4   2   6  902.31   51.79
   4   2  -6  970.10   54.39
   3  -2  -6    7.20    4.60
  -3  -2   6    4.90    3.60
  -3  -2   6   10.80    4.10
  -3   2   6   12.00    4.90
  -3   2   6    6.90    3.60
   3   2  -6    8.70    6.10
   3   2  -6    6.60    3.80
  -2  -2   6   36.50    6.40
  -2  -2   6   24.60    4.90
   2  -2  -6   14.70    5.70
   2   2  -6   22.20    6.70
  -2   2   6   31.60    6.90
   1  -2  -6 1958.50  100.39
  -1  -2   6 1973.20   97.49
   1  -2  -6 1952.50   95.59
   1   2  -6 2069.99  101.49
  -1   2   6 1967.60   98.89
   0  -2  -6    3.60    2.50
   0  -2  -6    4.30    4.10
   0  -2   6    0.80    2.90
   0   2   6    1.80    2.90
   0   2  -6    2.70    4.00
   1  -2   6 1587.84   80.49
  -1  -2  -6 1570.14   77.99
   1  -2   6 1571.64   79.79
  -1  -2  -6 1552.04   81.49
  -1   2  -6 1598.94   80.29
   1   2   6 1543.75   79.99
  -1   2  -6 1599.74   80.69
   2  -2   6  570.84   33.00
  -2  -2  -6  540.45   32.60
  -2   2  -6  570.04   33.00
   2   2   6  545.45   32.20
  -2   2  -6  455.25   30.20
   3  -2   6 3575.54  176.98
  -3  -2  -6 3602.04  175.58
  -3  -2  -6 3454.85  174.88
  -3   2  -6 3582.74  172.88
  -3   2  -6 3413.16  176.38
   3   2   6 3594.34  175.88
   3   2   6 3812.32  181.18
   4  -2   6  732.93   43.90
  -4  -2  -6  629.54   41.30
  -4  -2  -6  735.53   41.00
  -4   2  -6  655.53   42.90
  -4   2  -6  686.83   37.10
   4   2   6  719.23   42.20
  -5  -2  -6  667.13   42.70
  -5  -2  -6  659.13   39.90
   5  -2   6  662.63   43.70
  -5   2  -6  634.84   43.40
   5   2   6  698.73   41.00
   5   2   6  661.83   41.80
   6  -2   6   37.80   11.50
  -6  -2  -6   54.99   12.00
   6   2   6   33.50    9.80
   6   2   6   25.90    8.10
  -6   2  -6   66.49   14.40
  -7  -2  -6   39.50   11.70
   7  -2   6   32.40   11.10
  -7   2  -6   42.40   12.50
   7   2   6   29.70   10.20
  -8  -2  -6   21.90   10.90
   8  -2   6   14.40    8.80
  -8   2  -6   17.90   11.60
   8   2   6    3.50    5.80
  -9  -2  -6   32.40   13.20
   9  -2   6   21.80   11.50
  -9   2  -6   61.39   18.50
   9   2   6   28.20   11.90
  10  -2   6   49.90   16.50
 -10  -2  -6   52.99   16.00
  10   2   6   61.49   17.20
 -10   2  -6   53.99   17.70
 -11  -2  -6   10.60   12.10
  11  -2   6   29.20   13.30
  11   2   6    0.10    8.60
 -11   2  -6   -4.30   10.20
  12  -3  -6  148.99   28.40
 -12  -3   6   92.09   22.50
 -12   3   6  136.69   28.20
 -11  -3   6   26.20   13.20
  11  -3  -6    7.70   11.00
 -11   3   6   16.30   13.80
 -10  -3   6   91.09   20.00
  10  -3  -6   93.89   21.00
 -10   3   6   52.79   15.90
   9  -3  -6    6.50    7.80
  -9  -3   6    0.80    8.30
   9   3  -6    3.20    5.80
  -9   3   6    9.80    9.50
   8  -3  -6   18.10    9.10
  -8  -3   6    0.70    5.80
  -8   3   6   18.80    9.90
   8   3  -6   16.80    9.90
   8   3  -6    7.80    6.70
  -7  -3   6   26.70    8.90
   7  -3  -6   14.80    7.80
  -7   3   6   21.40    9.00
   7   3  -6   21.00    7.80
  -6  -3   6  140.19   16.70
   6  -3  -6  141.49   13.00
   6  -3  -6  114.29   15.60
   6   3  -6  156.38   17.60
  -6   3   6  149.59   16.70
   6   3  -6  134.09   14.20
  -5  -3   6    1.80    3.10
   5  -3  -6   -5.70    3.60
   5  -3  -6    3.90    3.90
  -5  -3   6   -1.10    3.60
   5   3  -6    0.00    4.70
  -5   3   6    4.00    4.90
   5   3  -6   -1.70    2.90
   4  -3  -6  923.91   52.19
  -4  -3   6  918.11   50.89
  -4  -3   6  835.82   47.00
   4  -3  -6  888.11   49.20
  -4   3   6  956.60   50.59
   4   3  -6  892.41   53.49
   4   3  -6  807.32   47.10
  -3  -3   6 1750.42   91.19
   3  -3  -6 1776.82   92.59
  -3  -3   6 1788.92   87.99
   3  -3  -6 1852.81   92.59
  -3   3   6 1729.93   90.29
  -3   3   6 1737.73   91.79
   3   3  -6 1794.32   95.09
   2  -3  -6 1258.67   65.99
  -2  -3   6 1232.88   65.19
  -2  -3   6 1227.08   62.49
   2  -3  -6 1280.57   66.89
   2  -3  -6 1251.37   63.99
  -2   3   6 1219.08   64.19
   2   3  -6 1236.58   69.09
  -2   3   6 1252.17   65.79
   1  -3  -6   15.70    4.20
   1  -3  -6   11.60    5.20
  -1  -3   6   16.30    4.30
  -1  -3   6   15.50    5.10
  -1   3   6   14.90    5.00
   1   3  -6    9.20    5.40
   0  -3   6  135.89   12.10
   0  -3  -6  138.19   10.80
   0  -3   6  130.19   11.00
   0  -3  -6  108.39   12.50
   0   3   6  125.69   11.40
   0   3  -6  126.19   13.50
  -1  -3  -6  216.38   17.80
   1  -3   6  219.88   16.60
  -1   3  -6  192.68   16.60
  -1   3  -6  196.58   16.50
   1   3   6  189.38   15.00
  -2  -3  -6    3.70    4.30
   2  -3   6    7.40    4.60
   2  -3   6   10.50    5.60
   2   3   6   -1.80    3.80
   2   3   6   12.00    4.70
  -2   3  -6    3.60    3.70
  -2   3  -6    7.40    5.20
  -3  -3  -6   30.80    7.70
   3  -3   6   21.60    7.20
  -3  -3  -6   24.60    7.50
   3   3   6   18.20    5.80
   3   3   6   19.20    7.70
  -3   3  -6   26.30    6.00
  -3   3  -6   27.90    8.10
  -4  -3  -6   19.10    6.80
  -4  -3  -6   13.20    5.90
   4  -3   6   11.10    6.30
  -4   3  -6   16.30    7.30
  -4   3  -6   27.50    5.70
   4   3   6   15.40    5.60
   4   3   6   18.40    7.30
  -5  -3  -6  368.16   28.90
   5  -3   6  400.06   30.50
  -5   3  -6  406.86   31.10
   5   3   6  379.76   27.70
  -6  -3  -6  639.04   44.90
   6  -3   6  616.64   45.40
  -6   3  -6  740.63   49.00
   6   3   6  709.23   44.50
   6   3   6  720.63   44.60
   7  -3   6  706.13   49.99
  -7  -3  -6  716.83   49.20
  -7   3  -6  772.92   51.89
   7   3   6  689.33   46.70
  -8  -3  -6  363.46   33.70
   8  -3   6  371.46   34.60
  -8   3  -6  421.06   37.40
   8   3   6  424.36   33.30
   9  -3   6  281.57   29.60
  -9  -3  -6  268.37   29.40
  -9   3  -6  207.88   28.30
   9   3   6  207.38   24.70
  10  -3   6   94.29   20.70
 -10  -3  -6   63.79   18.90
  10   3   6  116.39   21.30
 -10   3  -6   74.99   20.70
  11  -3   6   36.10   14.40
 -11  -3  -6   39.90   16.00
 -11   3  -6   64.39   19.10
  11  -4  -6   32.20   15.60
 -11  -4   6   48.60   17.20
 -11   4   6   63.09   20.00
 -10  -4   6  121.29   23.20
  10  -4  -6  156.88   23.80
 -10   4   6   90.29   21.40
   9  -4  -6   11.70    9.10
  -9  -4   6   26.80   11.70
  -9   4   6   46.90   15.00
  -8  -4   6  271.97   27.10
   8  -4  -6  287.87   28.40
  -8   4   6  257.87   27.10
   8   4  -6  269.57   28.90
  -7  -4   6   72.69   14.70
   7  -4  -6   60.69   13.90
  -7   4   6   37.80   12.60
   7   4  -6   57.99   13.70
  -6  -4   6  114.29   11.60
   6  -4  -6   97.49   14.50
  -6  -4   6   97.49   14.50
   6  -4  -6   89.39   10.80
  -6   4   6   63.09   13.40
   6   4  -6   80.89   10.40
   6   4  -6   87.69   16.90
   5  -4  -6  349.57   23.80
  -5  -4   6  319.17   21.70
   5  -4  -6  308.97   26.50
  -5  -4   6  298.97   25.60
  -5   4   6  350.66   26.50
   5   4  -6  363.56   22.70
   5   4  -6  374.56   30.30
  -4  -4   6  761.42   41.30
  -4  -4   6  748.73   46.40
   4  -4  -6  792.12   47.30
   4   4  -6  811.12   50.79
  -4   4   6  771.92   46.40
   3  -4  -6  797.12   46.10
  -3  -4   6  788.52   46.20
  -3  -4   6  783.12   40.80
   3  -4  -6  769.52   45.50
  -3   4   6  793.92   45.90
  -3   4   6  769.32   45.30
   3   4  -6  776.92   49.80
   2  -4  -6    9.30    4.80
   2  -4  -6    8.80    5.00
  -2  -4   6    9.40    5.00
  -2  -4   6    7.40    2.90
   2   4  -6    4.70    5.60
  -2   4   6    9.80    4.80
  -1  -4   6  395.06   23.30
  -1  -4   6  418.66   27.20
   1  -4  -6  413.26   28.60
  -1   4   6  430.26   26.10
   1   4  -6  388.86   29.60
   0  -4  -6  749.42   47.70
   0  -4   6  821.82   43.90
   0  -4   6  854.01   47.20
   0   4  -6  879.01   49.99
   0   4   6  781.72   44.70
   0   4   6  861.01   50.39
  -1  -4  -6 4134.49  203.88
   1  -4   6 4107.59  202.28
   1  -4   6 4005.30  200.98
   1   4   6 4030.60  205.38
   1   4   6 4137.39  199.28
  -1   4  -6 4273.17  203.48
  -2  -4  -6 1801.02   95.29
   2  -4   6 1822.32   94.69
  -2  -4  -6 1808.62   92.39
   2  -4   6 1706.53   92.09
  -2   4  -6 1805.32   95.19
   2   4   6 1788.12   91.09
   2   4   6 1832.82   97.39
  -2   4  -6 1759.92   92.79
  -3  -4  -6  798.82   46.20
  -3  -4  -6  819.32   48.30
   3  -4   6  841.12   47.20
   3  -4   6  714.63   47.00
  -3   4  -6  738.33   43.90
   3   4   6  767.12   44.00
   3   4   6  748.03   49.30
  -3   4  -6  773.82   48.10
   4  -4   6  135.09   15.30
  -4  -4  -6  133.39   14.90
   4   4   6  113.99   15.40
  -4   4  -6  124.59   15.90
   4   4   6  145.99   13.90
  -4   4  -6  145.29   12.60
   5  -4   6   66.59   13.60
  -5  -4  -6   51.69   12.30
   5   4   6   54.29   10.80
  -5   4  -6   85.19   16.30
   5   4   6   80.69   15.20
   6  -4   6  181.08   20.20
  -6  -4  -6  198.18   20.70
  -6   4  -6  150.28   20.40
   6   4   6  134.79   16.40
   7  -4   6    9.50    8.50
  -7  -4  -6    5.60    7.80
   7   4   6   12.50    8.50
   7   4   6    0.70    5.50
  -7   4  -6   -8.20    6.80
  -8  -4  -6  109.49   20.80
   8  -4   6  139.29   20.70
   8   4   6   79.69   15.80
  -8   4  -6   61.89   17.10
   9  -4   6   16.40   10.70
  -9  -4  -6   13.20   11.50
  -9   4  -6    2.70    9.80
 -10  -4  -6   85.29   20.30
  10  -4   6  128.49   24.40
 -10   4  -6  107.79   24.20
  11  -5  -6   70.39   19.20
 -11  -5   6   35.30   15.50
 -11   5   6   52.99   18.10
 -10  -5   6   18.50   11.50
  10  -5  -6   33.50   14.00
 -10   5   6   19.70   12.10
  -9  -5   6    5.90    9.50
   9  -5  -6    7.40    9.20
  -9   5   6   -4.50    8.70
   9   5  -6    0.60    8.60
   8  -5  -6   13.10    9.70
  -8  -5   6   11.30    8.90
  -8   5   6   26.30   12.00
   7  -5  -6   72.79   15.90
  -7  -5   6   55.49   13.20
  -7   5   6   33.10   11.20
   7   5  -6   42.10   14.20
   6  -5  -6  248.38   20.20
   6  -5  -6  222.28   23.40
  -6  -5   6  244.48   23.90
   6   5  -6  257.07   27.00
  -6   5   6  273.87   25.50
   5  -5  -6  391.66   25.90
   5  -5  -6  286.77   26.70
  -5  -5   6  339.67   28.20
  -5   5   6  356.46   26.60
   5   5  -6  360.66   31.70
  -5   5   6  378.16   29.00
  -4  -5   6  554.64   38.80
   4  -5  -6  612.04   39.00
  -4  -5   6  587.94   31.70
  -4   5   6  575.94   38.80
  -4   5   6  579.94   38.70
  -4   5   6  589.14   38.50
   4   5  -6  612.84   43.10
   3  -5  -6  168.58   15.90
  -3  -5   6  146.29   10.40
  -3  -5   6  162.18   16.40
   3  -5  -6  148.69   15.60
   3  -5  -6  161.18   15.30
  -3   5   6  142.39   15.60
  -3   5   6  181.18   17.80
   3   5  -6  171.08   19.60
  -3   5   6  187.28   16.20
  -2  -5   6  588.44   38.80
   2  -5  -6  670.53   40.30
  -2  -5   6  619.04   32.30
   2  -5  -6  629.04   38.10
   2   5  -6  593.64   42.10
  -2   5   6  612.84   37.30
  -2   5   6  633.14   41.30
   1  -5  -6  183.78   17.80
  -1  -5   6  189.68   17.00
  -1  -5   6  180.48   12.10
   1  -5  -6  165.38   15.20
   1   5  -6  179.58   18.90
  -1   5   6  168.78   18.10
  -1   5   6  160.68   14.20
   0  -5  -6    8.60    4.20
   0  -5  -6   12.60    5.90
   0  -5   6    3.60    5.10
   0  -5   6    7.40    3.30
   0   5   6    9.60    4.40
   0   5   6   -6.00    4.40
   0   5  -6    7.70    6.40
  -1  -5  -6    2.60    3.70
  -1  -5  -6    6.10    5.70
   1  -5   6    6.40    5.00
   1  -5   6    7.40    4.00
   1   5   6    0.50    3.00
   1   5   6   -2.90    4.90
  -1   5  -6   -1.50    3.60
  -2  -5  -6   32.90    8.20
  -2  -5  -6   25.20    8.80
   2  -5   6   28.20    8.70
   2   5   6   28.60   10.00
  -2   5  -6   33.20    8.90
  -2   5  -6   50.29   12.10
   2   5   6   32.70    7.10
  -3  -5  -6    1.70    4.80
   3  -5   6    0.10    4.20
   3  -5   6   -3.80    3.50
   3   5   6   -0.70    3.10
  -3   5  -6    0.60    5.80
  -3   5  -6    1.40    3.40
   3   5   6   -3.10    5.30
   4  -5   6  160.98   17.60
  -4  -5  -6  159.18   17.80
   4   5   6  197.28   16.50
  -4   5  -6  217.08   21.80
   4   5   6  203.08   21.90
   5  -5   6   52.39   12.30
  -5  -5  -6   61.09   13.30
  -5   5  -6   55.69   14.30
   5   5   6   76.39   10.50
   5   5   6   62.49   14.20
   6  -5   6   13.80    8.60
  -6  -5  -6   13.30    7.70
   6   5   6   14.30    9.30
  -6   5  -6   11.90   10.90
   7  -5   6  141.09   20.10
  -7  -5  -6  140.09   19.60
  -7   5  -6  156.18   22.60
  -8  -5  -6  154.58   23.00
   8  -5   6  181.48   24.50
  -8   5  -6  192.88   27.00
   9  -5   6   38.90   15.10
  -9  -5  -6   39.20   15.40
  -9   5  -6   48.10   17.80
 -10  -5  -6  101.59   24.80
  10  -5   6  171.08   24.60
 -10   5  -6   93.59   24.20
 -10  -6   6   54.39   18.20
  10  -6  -6   50.59   16.50
 -10   6   6   39.90   16.20
  -9  -6   6   66.19   18.30
   9  -6  -6   97.39   20.80
  -9   6   6   69.69   19.30
   9   6  -6   85.09   20.90
  -8  -6   6    7.10    8.90
   8  -6  -6    1.20    7.60
  -8   6   6   23.30   12.20
   8   6  -6   -3.20    8.50
   7  -6  -6  112.99   17.50
  -7  -6   6  145.99   20.00
  -7   6   6  164.58   25.70
   7   6  -6  134.89   24.30
  -6  -6   6  753.32   50.59
   6  -6  -6  647.74   48.00
  -6   6   6  737.73   49.30
   6   6  -6  718.33   52.39
   5  -6  -6  476.15   32.40
   5  -6  -6  490.55   35.60
  -5  -6   6  434.56   35.50
  -5   6   6  467.95   35.70
  -5   6   6  480.45   34.30
   5   6  -6  475.05   39.10
   4  -6  -6   46.30   11.30
   4  -6  -6   44.40   11.30
  -4  -6   6   34.90   10.40
  -4   6   6   38.60   11.10
   4   6  -6   30.30   10.80
  -4   6   6   35.80   10.30
  -4   6   6   23.20    8.00
   3  -6  -6  274.67   22.20
  -3  -6   6  203.68   21.40
   3  -6  -6  281.97   22.80
   3  -6  -6  238.28   20.40
   3   6  -6  257.67   25.60
  -3   6   6  261.17   21.10
  -3   6   6  243.78   22.10
  -3   6   6  248.18   23.50
   2  -6  -6   27.90    8.80
   2  -6  -6   21.50    7.90
  -2  -6   6   17.70    7.10
   2   6  -6   20.00    9.00
  -2   6   6   21.60    6.80
  -2   6   6   20.80    8.90
  -1  -6   6    1.30    2.10
   1  -6  -6    4.60    4.60
  -1  -6   6    0.20    4.50
   1  -6  -6    1.90    5.20
  -1   6   6    9.50    6.50
  -1   6   6    1.90    4.10
   1   6  -6    7.60    7.10
   0  -6   6  217.38   15.30
   0  -6  -6  213.98   18.90
   0  -6   6  198.38   19.90
   0  -6  -6  225.88   21.70
   0   6   6  184.68   21.60
   0   6  -6  234.38   22.90
   0   6   6  216.48   16.70
   1  -6   6  306.67   26.60
  -1  -6  -6  327.87   25.60
  -1  -6  -6  379.76   30.10
   1  -6   6  349.87   23.20
   1   6   6  341.87   30.20
   1   6   6  373.86   23.40
  -1   6  -6  327.77   27.90
   2  -6   6 1186.48   68.09
  -2  -6  -6 1113.29   65.19
   2  -6   6 1180.28   63.19
  -2   6  -6 1158.18   67.09
  -2   6  -6 1115.09   68.59
   2   6   6 1105.89   70.49
   2   6   6 1152.18   60.99
  -3  -6  -6  189.28   19.90
   3  -6   6  207.98   21.80
  -3   6  -6  239.28   23.50
  -3   6  -6  190.98   19.30
   3   6   6  190.88   22.30
  -4  -6  -6  109.99   15.80
   4  -6   6  174.98   18.10
   4  -6   6  143.39   18.60
   4   6   6  146.09   20.00
  -4   6  -6  153.38   20.30
  -5  -6  -6   -2.20    4.70
   5  -6   6    3.20    6.60
  -5   6  -6    2.20    7.20
   5   6   6   -3.50    6.60
  -6  -6  -6  262.57   26.80
   6  -6   6  259.17   25.70
  -6   6  -6  255.97   28.00
   6   6   6  226.58   26.50
  -7  -6  -6   78.79   18.10
   7  -6   6  114.89   21.70
  -7   6  -6   82.19   20.70
   7   6   6  120.19   22.20
  -8  -6  -6    8.00   10.20
   8  -6   6    7.70    8.00
  -8   6  -6   10.20   11.00
   9  -6   6   22.30   12.40
  -9  -6  -6   23.70   13.70
  -9   6  -6   35.40   15.30
  10  -7  -6   12.90   13.50
 -10  -7   6   21.10   12.80
 -10   7   6   48.90   19.70
  -9  -7   6   12.60    9.80
   9  -7  -6   17.50   10.80
   9   7  -6   10.70   13.70
  -9   7   6    5.80   12.50
  -8  -7   6    5.90    9.10
   8  -7  -6    8.40    8.10
   8   7  -6   15.10   12.10
  -8   7   6   13.40   12.20
  -7  -7   6  147.89   25.30
   7  -7  -6  157.18   21.20
   7   7  -6   91.19   20.70
  -7   7   6  132.29   23.60
   6  -7  -6   82.89   17.60
  -6  -7   6   77.99   17.80
   6   7  -6   47.90   15.20
  -6   7   6   60.29   15.00
   5  -7  -6  181.08   20.60
  -5  -7   6  185.78   21.90
  -5   7   6  201.98   21.70
  -5   7   6  216.48   23.50
  -5   7   6  249.28   23.40
   5   7  -6  185.38   25.10
  -4  -7   6   72.59   15.30
   4  -7  -6  111.39   15.40
   4  -7  -6  118.29   14.70
   4  -7  -6  125.39   16.20
  -4   7   6  104.99   14.20
   4   7  -6   93.49   20.70
  -4   7   6   65.89   14.10
  -4   7   6  108.39   18.60
   3  -7  -6   87.79   16.90
  -3  -7   6   50.49   12.90
   3  -7  -6  106.09   14.60
  -3   7   6  100.29   12.80
  -3   7   6  102.59   18.10
  -3   7   6   91.89   17.30
   3   7  -6   85.79   17.70
  -2  -7   6   -2.60    4.40
   2  -7  -6    0.20    5.50
   2  -7  -6    3.30    5.70
  -2   7   6    0.50    3.60
   2   7  -6   -6.90    4.30
  -2   7   6   -2.00    4.70
  -1  -7   6  144.49   17.70
   1  -7  -6  121.49   15.50
  -1   7   6  161.68   20.40
   1   7  -6  148.19   19.20
  -1   7   6  176.68   15.10
   0  -7   6  224.78   22.00
   0  -7  -6  224.78   21.30
   0   7  -6  231.58   24.10
   0   7   6  201.48   23.50
  -1  -7  -6  211.18   19.80
   1  -7   6  205.98   16.60
   1  -7   6  177.38   20.00
   1   7   6  166.28   21.70
  -1   7  -6  194.48   21.70
  -2  -7  -6   67.59   13.70
   2  -7   6   63.99   11.10
   2  -7   6   46.50   12.30
  -2   7  -6   40.70   11.70
  -2   7  -6   38.50   11.40
   2   7   6   46.20   13.80
   3  -7   6   21.10   10.00
   3  -7   6   29.80   12.60
  -3  -7  -6   69.49   14.00
   3   7   6   39.80   14.30
  -3   7  -6   34.40   12.40
  -3   7  -6   59.89   13.40
   4  -7   6    2.00    6.90
   4  -7   6    0.30    4.70
  -4  -7  -6    4.90    7.70
  -4   7  -6    2.20    7.10
   4   7   6    9.30    8.90
  -5  -7  -6    6.90    8.60
   5  -7   6    2.40    5.90
  -5   7  -6    9.30    8.80
   5   7   6   -8.20    7.20
   6  -7   6   30.10   10.70
  -6  -7  -6   55.09   15.40
   6   7   6   30.00   13.70
  -6   7  -6   23.60   11.50
   7  -7   6   28.30   11.50
  -7  -7  -6   48.60   15.30
  -7   7  -6   19.70   12.70
   7   7   6   53.59   16.90
  -8  -7  -6  201.88   27.00
   8  -7   6  211.48   25.60
  -8   7  -6  201.78   28.80
   8   7   6  197.78   27.00
   9  -7   6  173.58   24.70
  -9  -7  -6  132.19   26.20
  -9   7  -6  111.09   26.40
   9  -8  -6   89.99   21.30
  -9  -8   6   61.59   19.70
  -9   8   6   75.49   20.40
   9   8  -6   15.90   14.80
  -8  -8   6  132.39   24.80
   8  -8  -6  105.79   22.20
  -8   8   6  147.59   27.10
   8   8  -6  143.89   28.20
   7  -8  -6  151.28   21.10
  -7  -8   6   86.79   19.50
   7   8  -6  111.59   24.90
  -7   8   6   61.29   17.70
   6  -8  -6   48.80   13.50
  -6  -8   6   41.60   14.20
  -6   8   6   62.99   16.70
   6   8  -6   43.80   16.40
  -6   8   6   91.59   18.30
  -5  -8   6    3.50    7.20
   5  -8  -6   -2.30    5.60
   5  -8  -6    7.20    7.00
   5   8  -6    2.00    8.40
  -5   8   6    4.20    5.70
  -5   8   6    5.10    8.20
  -4  -8   6   11.00    8.90
   4  -8  -6    6.00    6.60
  -4   8   6    1.40    7.20
   4   8  -6   -3.30    7.70
  -4   8   6   -0.30    5.10
  -4   8   6    2.20    6.30
   3  -8  -6   12.40    7.20
  -3  -8   6   13.20    9.10
   3  -8  -6   12.00    8.10
  -3   8   6   10.50    8.80
  -3   8   6    5.80    7.90
  -3   8   6   24.10    9.30
   3   8  -6   12.80    9.10
   2  -8  -6    2.20    5.70
  -2  -8   6    0.70    6.00
  -2   8   6    6.00    7.50
   2   8  -6    0.10    7.20
   1  -8  -6   12.70    7.90
  -1  -8   6   14.80    8.20
   1   8  -6    7.10    8.10
  -1   8   6   16.30    9.60
   0  -8   6   17.30    9.00
   0  -8  -6   33.30   10.60
   0   8  -6   23.50   10.10
   0   8   6   30.00   12.10
  -1  -8  -6  121.09   19.90
   1  -8   6  136.79   18.00
   1   8   6   99.29   21.70
  -1   8  -6  112.19   20.60
   2  -8   6  175.18   21.50
  -2  -8  -6  165.48   19.60
  -2   8  -6  213.88   23.20
   2   8   6  167.98   24.80
  -2   8  -6  166.98   21.90
  -3  -8  -6  341.77   29.90
   3  -8   6  300.17   30.60
   3   8   6  374.26   35.80
  -3   8  -6  296.67   30.90
  -3   8  -6  335.17   30.00
  -4  -8  -6   -2.20    7.10
   4  -8   6   -0.60    6.00
  -4   8  -6   -5.70    7.20
   4   8   6    9.40    9.90
  -5  -8  -6    9.10    7.90
   5  -8   6   11.90    8.70
  -5   8  -6   -1.40    8.50
   5   8   6   -0.70   10.00
  -6  -8  -6   77.79   18.30
   6  -8   6   91.49   18.40
   6   8   6   67.39   19.30
  -6   8  -6   79.49   21.50
   7  -8   6    4.90    9.20
  -7  -8  -6   -8.20    8.10
   7   8   6    1.70    9.10
  -7   8  -6   -1.40   10.30
   8  -8   6   -6.90    8.80
  -8  -8  -6   -9.80   10.50
  -8   8  -6   -7.50   12.20
   8   8   6    8.20   11.60
   8  -9  -6   13.10   12.10
  -8  -9   6    1.20   10.40
  -8   9   6   -2.90   10.10
   8   9  -6   -3.60   12.10
  -8   9   6  -18.10   11.20
  -7  -9   6   17.90   13.00
   7  -9  -6   11.80   10.00
  -7   9   6   21.10   12.60
  -7   9   6    5.80    9.50
   7   9  -6    0.90   12.20
  -6  -9   6   33.10   14.70
   6  -9  -6   15.40    9.50
  -6   9   6    0.20   13.20
   6   9  -6   42.60   17.20
  -6   9   6   53.49   15.90
   5  -9  -6  283.07   26.80
   5  -9  -6  278.17   29.30
  -5  -9   6  258.07   29.40
   5   9  -6  304.87   35.00
  -5   9   6  217.88   27.20
   4  -9  -6   19.30   11.00
  -4  -9   6    4.30    7.20
  -4   9   6   30.60   11.70
  -4   9   6    9.20   10.30
   4   9  -6   14.30   11.30
   3  -9  -6  126.49   21.50
  -3  -9   6  164.28   21.20
  -3   9   6  150.18   22.30
  -3   9   6  138.29   21.50
   3   9  -6  143.59   26.10
   2  -9  -6    1.60    6.40
  -2  -9   6   -8.40    5.50
  -2   9   6    3.30    8.40
   2   9  -6   -1.30    7.20
   1  -9  -6    3.20    6.90
  -1  -9   6   25.40   10.30
  -1   9   6   15.50   10.10
   1   9  -6   -4.40    6.90
   0  -9  -6  432.86   34.40
   0  -9   6  417.06   34.90
   0   9   6  341.77   36.90
   0   9  -6  373.66   35.80
  -1  -9  -6   74.59   15.50
   1  -9   6   49.50   14.90
  -1   9  -6   74.49   18.20
   1   9   6   38.40   15.20
  -2  -9  -6    4.00    6.80
   2  -9   6    1.80    6.60
  -2   9  -6   -1.40    6.30
  -2   9  -6   -0.40    7.20
   2   9   6    0.60    8.50
  -3  -9  -6   71.89   15.80
   3  -9   6   71.39   18.10
  -3   9  -6   26.80   12.70
   3   9   6   35.90   15.00
   4  -9   6    6.00    8.60
  -4  -9  -6   -4.20    6.50
  -4   9  -6   -3.90    7.80
   4   9   6   -0.10    9.80
  -5  -9  -6    7.90    9.00
   5   9   6   -2.60   11.60
  -5   9  -6   13.40   12.80
  -6  -9  -6   22.40   12.50
  -6   9  -6   10.80   14.00
   6   9   6   44.20   18.30
   7  -9   6   53.79   16.10
  -7  -9  -6   32.90   14.70
  -7   9  -6   43.40   16.80
   7   9   6   49.00   18.60
  -7 -10   6    5.70   10.30
  -7  10   6   25.20   14.70
   7  10  -6   25.10   17.50
  -6 -10   6    1.40   10.20
  -6  10   6  -11.90   10.80
   6  10  -6   16.10   12.80
   5 -10  -6   27.70   13.40
  -5 -10   6   23.70   11.40
   5  10  -6   31.50   15.90
  -5  10   6   38.20   15.40
   4 -10  -6    2.60    9.20
  -4 -10   6   -3.50    8.50
  -4  10   6   19.70   12.10
   4  10  -6   -3.00    9.00
  -4  10   6   -1.20    9.50
  -3 -10   6   -1.00    7.10
   3 -10  -6   -0.40    7.40
  -3  10   6    6.00    9.70
  -3  10   6   -3.50    7.90
   3  10  -6    2.00    9.40
   2 -10  -6    5.40    8.30
  -2 -10   6    7.90    8.90
   2  10  -6    3.90    9.20
  -2  10   6   -3.10    9.10
  -1 -10   6   12.90   10.50
   1 -10  -6    9.60    7.60
   1  10  -6   -8.10    7.20
  -1  10   6   14.80   12.40
   0 -10  -6   25.40   12.10
   0 -10   6   39.90   14.60
   0  10   6   23.80   13.70
   0  10  -6   12.00   10.80
  -1 -10  -6  182.88   23.40
   1 -10   6  186.28   24.20
   1  10   6  211.18   29.10
  -1  10  -6  149.09   23.30
   2 -10   6  159.48   23.70
  -2 -10  -6  222.98   25.20
  -2  10  -6  209.78   26.80
  -2  10  -6  166.78   25.20
   2  10   6  246.98   33.00
   3 -10   6   94.79   23.50
  -3 -10  -6   85.79   18.40
   3  10   6   89.89   24.30
  -3  10  -6  114.79   24.90
  -4 -10  -6    1.30    7.70
   4 -10   6   17.20   11.70
  -4  10  -6   41.70   16.50
   4  10   6   20.90   14.30
   5 -10   6    2.50    9.50
  -5 -10  -6   12.40   11.60
   5  10   6    8.80   14.80
  -5  10  -6   12.30   13.00
  -6 -10  -6  -11.10    9.40
   6  10   6  -10.10   12.60
  -6  10  -6   -5.40   11.20
  -5 -11   6   29.80   15.20
   5 -11  -6   41.30   16.90
  -5  11   6   45.20   17.70
   5  11  -6   23.50   16.90
  -4 -11   6   58.89   17.70
   4 -11  -6   78.79   20.50
  -4  11   6   60.99   18.50
   4  11  -6   92.39   24.50
  -3 -11   6    6.10   10.90
   3 -11  -6   28.00   13.30
  -3  11   6   16.30   13.50
  -3  11   6   24.00   14.70
   3  11  -6   16.50   14.00
  -2 -11   6  129.89   24.70
   2 -11  -6  165.38   28.40
  -2  11   6  121.19   26.20
   2  11  -6  152.48   29.80
   1 -11  -6   50.89   16.40
  -1 -11   6   76.29   19.50
  -1  11   6   77.49   21.00
   1  11  -6   97.59   23.90
   0 -11  -6    6.70   10.10
   0 -11   6   -1.80    8.00
   0  11   6   17.30   13.40
   0  11  -6   38.00   16.20
   1 -11   6   -5.80    7.70
  -1 -11  -6    7.30    9.30
   1  11   6    3.10   13.30
  -1  11  -6    6.90   11.40
   2 -11   6   31.10   15.00
  -2 -11  -6    7.80    9.20
  -2  11  -6   28.30   15.60
   2  11   6   30.00   16.80
  -2  11  -6   33.90   22.30
  -3 -11  -6   93.29   20.90
   3 -11   6   89.19   22.30
   3  11   6  114.09   29.40
  -3  11  -6   61.49   19.50
   4 -11   6   13.10   12.90
  -4 -11  -6   27.40   14.50
  -4  11  -6   47.10   18.20
   4  11   6   14.80   14.80
   2 -12  -6   -6.40   10.20
  -2 -12   6   -5.10    8.10
  -2  12   6    4.50   12.20
   2  12  -6    1.20   13.40
  -1 -12   6    6.10    8.60
   1 -12  -6    1.00   11.10
   1  12  -6   -5.90   12.50
  -1  12   6    5.30   13.90
   0 -12   6    7.80   10.20
   0 -12  -6   -3.70    8.50
   0  12  -6   -4.40   11.40
   0  12   6    3.90   12.90
  -1 -12  -6    8.90   10.50
   1 -12   6    1.80   12.30
  -1  12  -6    5.40   13.00
   1  12   6   17.30   16.20
  12   0  -7    8.60   10.30
 -12   0   7   22.50   14.40
  11   0  -7    5.60    9.50
 -11   0   7   -7.60    9.20
  10   0  -7   -9.90    6.50
 -10   0   7    8.80   10.30
   9   0  -7   15.70    9.70
  -9   0   7    5.00    8.30
   8   0  -7    2.10    7.00
  -8   0   7    8.80    6.90
   7   0  -7   -3.70    4.10
  -7   0   7    1.40    5.10
   7   0  -7   -4.70    3.60
   6   0  -7   -0.80    4.50
   6   0  -7    3.60    4.40
  -6   0   7   -1.00    3.80
   5   0  -7   -6.20    2.90
  -5   0   7   -1.50    3.80
  -4   0   7   -1.50    3.50
   4   0  -7    3.20    4.20
  -4   0   7   -3.20    2.80
   4   0  -7   -4.70    2.30
  -3   0   7    1.30    2.60
   3   0  -7    1.10    4.00
   3   0  -7    0.50    3.30
  -3   0   7   -1.10    3.00
  -2   0   7    3.50    2.10
  -2   0   7    4.70    4.00
   2   0  -7    0.70    4.10
  -1   0   7   -0.90    1.00
   1   0  -7    1.00    4.30
  -1   0   7   -1.60    2.80
   0   0  -7   -4.00    1.30
   0   0  -7   -2.10    3.40
   0   0   7   -5.10    2.50
  -1   0  -7    4.30    3.90
   1   0   7    1.10    3.60
  -1   0  -7    2.10    2.50
   2   0   7    0.70    3.80
  -2   0  -7    1.10    3.00
  -3   0  -7    1.10    3.10
   3   0   7    0.20    3.90
  -3   0  -7    4.50    4.00
  -4   0  -7   -7.80    2.50
  -4   0  -7   -1.40    4.50
   4   0   7    4.20    4.30
  -5   0  -7    1.00    5.10
   5   0   7    1.50    4.60
  -5   0  -7    0.30    2.80
   5   0   7    0.80    3.00
  -6   0  -7    4.30    5.80
   6   0   7    0.90    4.80
   7   0   7   -4.80    4.90
  -7   0  -7    1.30    6.40
   8   0   7   -6.30    5.10
  -8   0  -7    9.00    8.70
   9   0   7    6.20    8.00
  -9   0  -7   -4.30    7.40
  10   0   7  -10.40    6.10
 -10   0  -7   -0.60    9.30
  11   0   7   11.50    9.80
 -11   0  -7    3.20    9.80
 -12  -1   7    5.40   10.80
  12  -1  -7   22.20   14.40
 -12   1   7   11.50   12.60
  12   1  -7    1.20   10.40
  11  -1  -7    8.50   10.80
 -11  -1   7   29.50   12.80
  11   1  -7   24.50   11.60
 -11   1   7   39.60   17.40
  10  -1  -7   15.00    9.80
 -10  -1   7    6.10    7.90
  10   1  -7   18.40   10.10
 -10   1   7   12.50    9.50
  -9  -1   7   28.00   11.60
   9  -1  -7    2.40    7.60
   9   1  -7   15.80    9.00
  -9   1   7   22.40   10.50
   8  -1  -7   94.69   17.70
  -8  -1   7  118.19   16.00
  -8   1   7   81.79   16.60
   8   1  -7   98.09   15.20
   8   1  -7   79.59   12.70
   7  -1  -7   -3.50    4.30
  -7  -1   7    0.40    4.90
   7  -1  -7    2.50    5.60
   7   1  -7    0.50    5.00
   7   1  -7   -4.20    4.80
  -7   1   7    2.00    5.50
   6  -1  -7    3.60    4.60
   6  -1  -7    5.40    4.90
  -6  -1   7   -2.70    3.40
   6   1  -7    4.70    5.60
  -6   1   7   -2.70    3.70
  -5  -1   7   23.80    7.00
   5  -1  -7   37.80    9.30
  -5  -1   7   36.80    7.70
   5  -1  -7   10.80    5.30
  -5   1   7   18.90    6.60
   5   1  -7   34.40    7.90
   4  -1  -7  508.95   33.20
  -4  -1   7  504.15   30.80
  -4  -1   7  521.45   31.90
  -4   1   7  526.25   33.20
   4   1  -7  509.45   33.70
   4   1  -7  523.15   32.20
  -4   1   7  533.95   31.10
   3  -1  -7  443.16   28.50
  -3  -1   7  445.36   25.50
  -3  -1   7  402.26   26.50
   3  -1  -7  454.05   28.40
   3   1  -7  422.76   28.90
  -3   1   7  446.76   28.20
  -3   1   7  422.26   24.90
   3   1  -7  426.96   26.80
  -2  -1   7  798.12   39.70
   2  -1  -7  739.33   43.80
  -2  -1   7  761.12   41.70
  -2   1   7  754.22   38.50
  -2   1   7  750.32   42.60
   2   1  -7  777.32   44.60
   1  -1  -7   84.79   11.00
  -1  -1   7  124.89    8.10
   1   1  -7  105.69   11.90
  -1   1   7   79.99    9.50
   0  -1  -7  123.99   12.80
   0  -1  -7  150.58    8.60
   0  -1   7  157.18   10.30
   0  -1   7  137.29   12.50
   0   1  -7  149.69   10.60
   0   1  -7  129.59   13.40
   0   1   7  157.88   13.00
  -1  -1  -7    4.60    2.80
   1  -1   7   -0.30    3.70
  -1  -1  -7   12.00    5.40
  -1   1  -7    2.20    3.30
  -1   1  -7    3.70    4.00
   1   1   7    8.50    4.70
  -2  -1  -7  345.27   24.20
   2  -1   7  363.16   25.50
  -2  -1  -7  377.96   23.20
   2   1   7  408.46   25.90
  -2   1  -7  401.56   24.60
  -3  -1  -7   87.49   10.20
   3  -1   7   88.79   12.00
  -3  -1  -7   91.99   10.60
  -3   1  -7   98.69    9.80
   3   1   7   98.29   11.60
  -3   1  -7  102.29   11.50
  -4  -1  -7   10.50    5.30
   4  -1   7    6.90    5.50
  -4  -1  -7    7.20    4.60
   4   1   7    7.70    5.30
  -4   1  -7    0.20    4.00
  -4   1  -7    8.10    3.90
  -5  -1  -7    1.30    3.30
  -5  -1  -7    3.40    5.00
   5  -1   7   -2.70    3.40
   5   1   7   -1.10    3.50
   5   1   7    2.90    3.70
  -5   1  -7   -3.40    4.00
   6  -1   7    2.60    4.90
  -6  -1  -7    6.00    5.30
   6   1   7   -0.70    4.00
   6   1   7   -3.10    4.40
  -6   1  -7    1.40    5.40
   7  -1   7   24.30    9.50
  -7  -1  -7   24.10    9.70
   7   1   7   10.50    7.20
  -7   1  -7    6.90    7.80
  -8  -1  -7   52.59   15.80
   8  -1   7   70.39   17.00
  -8   1  -7   62.19   15.80
   8   1   7   64.59   15.50
  -9  -1  -7   28.90   12.90
   9  -1   7   39.00   14.20
   9   1   7   26.30   11.80
  -9   1  -7   20.50   11.50
 -10  -1  -7    2.60    9.60
  10  -1   7   -2.50   10.20
 -10   1  -7  -10.40    7.90
  10   1   7    1.00    8.10
  11  -1   7   -7.40    9.20
 -11  -1  -7   -7.20    9.40
  11   1   7    5.80   12.10
 -11   1  -7  -10.00    8.50
 -12  -2   7   62.99   18.30
  12  -2  -7   82.29   20.50
 -12   2   7   71.59   19.80
  11  -2  -7   12.70   10.70
 -11  -2   7   22.70   13.10
  11   2  -7   25.00   12.80
 -11   2   7   45.70   16.70
 -10  -2   7  121.59   21.40
  10  -2  -7   90.39   19.70
  10   2  -7   80.49   17.40
 -10   2   7   92.99   19.70
   9  -2  -7   33.70   11.80
  -9  -2   7   24.50   10.60
  -9   2   7   26.70   12.00
   9   2  -7   31.40   10.80
   8  -2  -7   10.30    7.80
  -8  -2   7    1.30    6.70
  -8   2   7    6.70    8.00
   8   2  -7   10.20    7.20
   8   2  -7    8.60    6.20
  -7  -2   7   14.90    7.80
   7  -2  -7   34.70   10.10
  -7   2   7   27.80    8.70
   7   2  -7   31.60    9.10
   6  -2  -7   20.50    7.90
   6  -2  -7   20.60    6.40
  -6  -2   7   11.30    7.00
   6   2  -7   14.10    9.60
  -6   2   7   15.60    7.20
   6   2  -7   20.60    6.90
   5  -2  -7  283.47   24.20
  -5  -2   7  328.97   23.70
   5  -2  -7  320.27   22.60
   5   2  -7  281.27   22.10
  -5   2   7  364.66   24.50
   5   2  -7  301.87   24.80
  -4  -2   7   29.10    7.00
   4  -2  -7   22.70    7.50
   4   2  -7   34.80    7.30
  -4   2   7   33.00    7.50
   4   2  -7   16.00    7.30
  -4   2   7   20.70    6.80
  -3  -2   7  126.49   12.20
   3  -2  -7  182.88   15.00
   3  -2  -7  122.99   13.40
  -3   2   7  142.29   14.00
   3   2  -7  193.68   17.20
  -3   2   7  169.18   12.50
   2  -2  -7  341.97   23.60
  -2  -2   7  355.36   21.00
  -2   2   7  314.67   19.30
   2   2  -7  335.47   24.50
  -2   2   7  322.97   22.50
   1  -2  -7   14.00    5.90
  -1  -2   7   18.50    4.70
   1  -2  -7   14.90    3.40
  -1   2   7   25.40    6.20
   1   2  -7   25.00    7.80
   0  -2   7  316.97   19.70
   0  -2  -7  308.87   17.70
   0  -2   7  309.07   20.70
   0  -2  -7  314.37   22.50
   0   2   7  306.37   21.10
   0   2  -7  339.57   23.10
   1  -2   7  283.47   19.80
  -1  -2  -7  307.57   18.30
  -1  -2  -7  293.37   22.00
   1  -2   7  302.67   21.00
  -1   2  -7  281.97   20.80
   1   2   7  314.77   21.10
  -2  -2  -7  352.56   25.20
   2  -2   7  384.76   25.70
   2   2   7  354.56   24.80
  -2   2  -7  378.06   25.10
  -2   2  -7  373.36   24.20
  -3  -2  -7  340.87   25.60
  -3  -2  -7  422.86   25.90
   3   2   7  400.36   26.90
  -3   2  -7  376.66   26.80
  -3   2  -7  378.86   24.30
   4  -2   7  239.58   21.10
  -4  -2  -7  263.57   19.80
  -4  -2  -7  218.88   19.20
   4   2   7  233.88   19.70
  -4   2  -7  230.18   16.30
  -4   2  -7  234.18   21.00
   5  -2   7   21.40    7.90
  -5  -2  -7   28.30    6.90
  -5  -2  -7   11.80    5.80
   5   2   7   11.90    5.90
   5   2   7   10.00    6.20
  -5   2  -7   -0.90    4.30
   6  -2   7    4.70    6.30
  -6  -2  -7   -1.00    4.70
  -6   2  -7    0.40    5.90
   6   2   7    6.40    5.30
   6   2   7    3.80    5.10
  -7  -2  -7   16.50    8.90
   7  -2   7   31.80   10.60
   7   2   7   22.90    9.80
  -7   2  -7   33.60   11.70
   8  -2   7    6.90    8.30
  -8  -2  -7   -2.70    5.80
  -8   2  -7   -4.90    6.10
   8   2   7    3.10    6.70
   9  -2   7   23.90   10.90
  -9  -2  -7   64.09   16.80
  -9   2  -7   51.39   16.20
   9   2   7   42.20   13.40
 -10  -2  -7    9.90   11.50
  10  -2   7   26.80   12.40
 -10   2  -7    7.20   11.10
  10   2   7   15.80   10.90
 -11  -2  -7   27.90   13.70
  11  -2   7   28.30   15.30
  11   2   7   31.80   13.80
 -11   2  -7   23.50   15.60
  12  -3  -7   15.00   11.60
 -12  -3   7   13.60   13.70
 -12   3   7   11.20   14.80
  11  -3  -7    0.10   10.30
 -11  -3   7    5.40   10.40
 -11   3   7  -12.60   10.80
  10  -3  -7   13.00   10.30
 -10  -3   7   14.00   10.50
 -10   3   7   14.20   10.10
  -9  -3   7   32.50   11.80
   9  -3  -7   21.10   11.10
   9   3  -7   42.50   11.80
  -9   3   7   31.20   11.80
   8  -3  -7   59.79   14.80
  -8  -3   7   42.80   12.50
  -8   3   7   95.49   18.10
   8   3  -7   88.09   15.20
  -7  -3   7    6.50    7.40
   7  -3  -7    0.10    5.60
   7   3  -7    6.70    6.90
   7   3  -7    4.30    5.40
  -7   3   7    1.30    5.70
  -6  -3   7  152.78   16.40
   6  -3  -7  118.89   13.00
   6  -3  -7  120.29   16.00
  -6  -3   7  151.78   14.10
  -6   3   7  116.69   15.40
   6   3  -7  146.59   14.50
   6   3  -7  139.29   17.30
   5  -3  -7  164.38   17.50
  -5  -3   7  167.28   16.80
  -5  -3   7  180.08   14.80
   5  -3  -7  179.38   15.70
   5   3  -7  139.99   18.00
   5   3  -7  181.98   15.10
  -5   3   7  143.19   16.00
   4  -3  -7  727.83   44.70
  -4  -3   7  715.73   40.70
  -4  -3   7  715.43   43.20
  -4   3   7  705.43   42.40
   4   3  -7  758.92   46.90
  -4   3   7  768.42   45.00
   3  -3  -7  253.47   20.10
   3  -3  -7  251.77   19.80
  -3  -3   7  286.87   19.90
  -3  -3   7  236.68   16.60
   3   3  -7  198.38   20.40
  -3   3   7  281.87   20.80
  -3   3   7  257.87   18.30
  -2  -3   7  103.69    9.40
   2  -3  -7   83.09    9.00
   2  -3  -7  111.09   12.40
  -2  -3   7  107.49   10.90
  -2   3   7  114.69   10.00
   2   3  -7  109.69   13.60
  -2   3   7  108.09   11.40
   1  -3  -7  619.44   34.60
  -1  -3   7  649.64   35.70
  -1  -3   7  641.94   36.70
   1  -3  -7  682.83   39.90
  -1   3   7  639.74   37.40
   1   3  -7  656.83   40.40
   0  -3   7   63.29    8.10
   0  -3  -7   65.49    7.20
   0  -3  -7   50.89   10.10
   0   3  -7   57.59   10.40
   0   3   7   67.89    8.40
   1  -3   7 1558.24   81.79
  -1  -3  -7 1603.04   80.09
   1  -3   7 1593.84   82.19
  -1  -3  -7 1645.94   84.69
  -1   3  -7 1564.34   83.09
  -1   3  -7 1546.05   82.79
   1   3   7 1583.94   81.69
   2  -3   7  338.77   23.90
  -2  -3  -7  330.97   24.80
   2  -3   7  346.87   24.40
  -2   3  -7  310.07   22.80
   2   3   7  337.67   23.40
  -2   3  -7  330.97   24.30
   3  -3   7   10.00    5.40
  -3  -3  -7    8.90    5.80
  -3  -3  -7   16.80    6.10
  -3   3  -7    9.70    4.30
   3   3   7   11.50    5.60
  -3   3  -7    5.20    5.20
   3   3   7   27.60    8.60
   4  -3   7   66.99   13.10
  -4  -3  -7   77.39   12.80
  -4  -3  -7   53.19   10.90
  -4   3  -7   50.99    7.40
   4   3   7   43.20   10.60
  -4   3  -7   35.60    9.70
   4   3   7   61.09   10.70
  -5  -3  -7    9.60    6.10
   5  -3   7    8.20    6.20
  -5  -3  -7    9.30    6.10
   5   3   7   19.00    6.70
  -5   3  -7    7.10    6.50
   6  -3   7  137.39   18.10
  -6  -3  -7  185.68   19.30
   6   3   7  132.79   16.40
  -6   3  -7  154.78   19.80
   6   3   7  173.98   17.80
  -7  -3  -7   22.80    9.80
   7  -3   7   37.90   12.50
  -7   3  -7   37.00   12.70
   7   3   7   35.50    9.90
  -8  -3  -7   71.09   16.00
   8  -3   7   51.39   14.20
   8   3   7   71.29   15.80
  -8   3  -7   45.40   15.20
  -9  -3  -7   22.50   11.20
   9  -3   7   38.50   14.70
  -9   3  -7   56.39   18.50
   9   3   7   34.00   12.70
 -10  -3  -7    7.70   10.70
  10  -3   7   10.70   10.00
 -10   3  -7   -5.60   10.20
  10   3   7   -2.20    9.10
  11  -4  -7   -3.30    8.80
 -11  -4   7   14.00   12.10
 -11   4   7   -1.70   11.10
  10  -4  -7   29.70   13.70
 -10  -4   7   19.70   13.10
 -10   4   7    8.90   12.30
   9  -4  -7   31.20   13.00
  -9  -4   7   30.60   12.30
  -9   4   7   57.99   16.60
   8  -4  -7   63.19   15.70
  -8  -4   7   54.89   14.00
  -8   4   7   81.79   17.30
   8   4  -7   70.19   16.30
  -7  -4   7   61.89   13.30
  -7  -4   7   47.10    9.60
   7  -4  -7   44.80   12.80
  -7   4   7   62.99   14.90
   7   4  -7   44.50   13.40
   6  -4  -7    1.70    4.40
   6  -4  -7   10.90    6.70
  -6  -4   7   -0.40    4.30
  -6  -4   7    3.00    4.30
   6   4  -7    1.20    3.90
   6   4  -7   -4.20    5.20
  -6   4   7   -3.10    4.60
  -5  -4   7    5.20    4.90
  -5  -4   7   -1.70    2.80
   5  -4  -7    3.20    5.10
   5  -4  -7    2.00    4.00
  -5   4   7   -3.10    4.60
   5   4  -7   -2.10    5.30
   5   4  -7    7.20    4.10
  -4  -4   7  401.46   23.60
   4  -4  -7  362.96   28.00
  -4  -4   7  387.86   28.00
  -4   4   7  381.56   28.20
  -4   4   7  368.56   26.70
   4   4  -7  354.66   30.40
  -3  -4   7  653.33   40.40
   3  -4  -7  703.53   41.40
  -3  -4   7  666.53   36.20
   3  -4  -7  698.13   41.30
   3   4  -7  673.13   45.00
  -3   4   7  641.54   39.30
  -3   4   7  648.34   40.70
   2  -4  -7  110.19   11.20
  -2  -4   7  120.19   10.00
   2  -4  -7  100.99   12.70
  -2  -4   7  146.59   13.60
  -2   4   7  144.59   12.80
   2   4  -7  154.58   16.80
  -2   4   7  115.39   12.30
  -1  -4   7  907.41   48.50
   1  -4  -7  927.91   53.69
  -1  -4   7  935.31   51.79
   1  -4  -7  932.01   49.80
  -1   4   7  942.81   50.99
   1   4  -7  875.41   54.79
   0  -4   7  653.23   39.50
   0  -4  -7  658.03   41.90
   0  -4   7  638.94   37.20
   0  -4  -7  681.43   37.90
   0   4   7  652.63   38.30
   0   4  -7  714.43   42.60
   1  -4   7   21.10    6.80
  -1  -4  -7   12.50    6.80
   1   4   7   20.20    5.90
   1   4   7    7.60    7.10
  -1   4  -7   10.20    5.90
  -2  -4  -7  563.94   35.80
   2  -4   7  563.84   37.20
  -2  -4  -7  601.34   38.60
   2  -4   7  571.04   35.80
  -2   4  -7  616.84   38.60
  -2   4  -7  555.84   36.10
   2   4   7  584.44   35.20
   2   4   7  601.34   40.20
  -3  -4  -7   69.69   10.00
   3  -4   7   84.49   13.60
  -3  -4  -7   43.60   10.50
  -3   4  -7   46.30    9.40
  -3   4  -7   47.70   11.40
   3   4   7   49.00   12.70
   3   4   7   53.69    9.60
   4  -4   7   33.60    9.30
  -4  -4  -7   28.80    8.40
  -4  -4  -7   25.80    8.60
   4   4   7   25.10    9.20
   4   4   7   43.20    9.10
  -4   4  -7    6.60    6.40
  -4   4  -7   34.10    7.20
  -5  -4  -7  123.09   16.10
   5  -4   7  114.89   15.60
  -5   4  -7  123.49   17.20
   5   4   7  127.49   16.80
   5   4   7  150.78   15.30
   6  -4   7   33.30   12.00
  -6  -4  -7   36.90   11.10
   6   4   7   31.40    9.40
  -6   4  -7   36.50   12.20
   7  -4   7    3.10    7.00
  -7  -4  -7    1.80    6.80
  -7   4  -7   -9.10    5.90
   7   4   7    1.30    5.30
   7   4   7   -0.40    6.00
   8  -4   7   -4.70    7.10
  -8  -4  -7    1.70    7.00
   8   4   7    2.20    6.90
  -8   4  -7    3.20    9.50
   9  -4   7   -1.80    7.50
  -9  -4  -7   10.10   10.50
  -9   4  -7    1.90    9.80
  10  -4   7   -3.80   10.60
 -10  -4  -7   -2.90    9.60
 -10   4  -7  -12.80    8.70
 -11  -5   7   48.60   16.30
  11  -5  -7   50.79   17.60
 -11   5   7   56.99   18.80
  10  -5  -7   18.40   12.00
 -10  -5   7    0.00    8.80
 -10   5   7   23.50   13.20
   9  -5  -7   49.10   15.20
  -9  -5   7   15.10   11.30
  -9   5   7   34.80   14.50
   9   5  -7    4.80   10.00
   8  -5  -7  125.09   22.50
  -8  -5   7  147.39   20.30
  -8   5   7  120.69   21.10
   8   5  -7  123.39   23.00
  -7  -5   7   -2.00    6.10
   7  -5  -7    8.30    7.40
  -7   5   7    0.20    7.00
   7   5  -7    0.00    6.50
   6  -5  -7  168.48   16.30
  -6  -5   7  206.98   20.90
   6  -5  -7  181.78   20.70
  -6   5   7  181.98   20.20
   6   5  -7  153.58   21.40
   5  -5  -7  315.87   24.30
   5  -5  -7  324.17   27.20
  -5  -5   7  326.97   27.00
  -5   5   7  311.17   25.70
   5   5  -7  310.77   30.10
  -5   5   7  308.57   25.40
  -5   5   7  316.07   27.40
  -4  -5   7   83.39   14.70
   4  -5  -7  100.89   13.60
  -4  -5   7  113.09    9.30
  -4   5   7   70.89   13.10
  -4   5   7   82.69   14.30
   4   5  -7  101.59   18.40
  -3  -5   7  153.68   16.00
   3  -5  -7  155.28   15.80
   3  -5  -7  153.98   16.10
  -3  -5   7  168.18   11.50
  -3   5   7  145.09   15.40
   3   5  -7  142.49   18.80
  -3   5   7  157.08   17.60
  -3   5   7  168.08   16.30
   2  -5  -7  149.29   16.50
  -2  -5   7  206.28   17.40
  -2  -5   7  144.69   11.10
  -2   5   7  146.79   17.10
  -2   5   7  176.48   15.50
   2   5  -7  133.09   17.70
  -1  -5   7   61.89   11.10
   1  -5  -7   42.50    9.70
  -1  -5   7   53.69    6.70
  -1   5   7   73.39   13.80
   1   5  -7   65.69   13.80
  -1   5   7   54.19    8.40
   0  -5   7    7.20    5.30
   0  -5   7    5.20    3.70
   0  -5  -7   -2.60    3.70
   0   5   7   -1.10    5.20
   0   5   7    6.60    4.00
   0   5  -7    1.10    4.80
  -1  -5  -7  169.38   17.70
   1  -5   7  133.59   15.00
   1  -5   7  143.79   13.00
  -1  -5  -7  162.18   15.10
   1   5   7  133.89   17.40
   1   5   7  127.79   12.70
  -1   5  -7  133.79   15.70
  -2  -5  -7   -2.40    3.60
  -2  -5  -7   -1.30    3.80
   2  -5   7   -4.50    4.30
  -2   5  -7   -1.20    4.00
   2   5   7   -2.10    5.50
  -2   5  -7    3.70    5.20
   2   5   7   -1.30    3.20
  -3  -5  -7   -0.70    3.60
   3  -5   7    6.80    5.10
   3  -5   7    5.60    5.80
  -3  -5  -7    6.80    6.30
  -3   5  -7   -2.30    3.50
  -3   5  -7   -1.70    4.90
   3   5   7    5.30    6.50
   3   5   7   -0.50    3.90
   4  -5   7   30.30    8.80
  -4  -5  -7   40.80   10.20
  -4   5  -7   19.00    8.60
   4   5   7    8.20    7.10
   4   5   7   28.90    7.80
   5  -5   7  107.19   18.50
  -5  -5  -7  123.59   16.00
   5   5   7  104.29   19.10
   5   5   7  112.59   13.40
  -5   5  -7  128.79   17.70
   6  -5   7  150.68   19.30
  -6  -5  -7  132.49   18.10
   6   5   7  139.29   19.70
  -6   5  -7  173.88   21.90
  -7  -5  -7   -4.40    5.70
   7  -5   7   -3.00    6.50
  -7   5  -7    1.90    7.70
   8  -5   7   13.70   10.00
  -8  -5  -7   22.10   11.10
  -8   5  -7   16.00   12.70
   9  -5   7   -0.80    8.00
  -9  -5  -7   -1.50    8.80
  -9   5  -7    8.70   11.70
 -10  -5  -7    4.30   12.00
  10  -5   7   34.70   14.40
 -10   5  -7   35.40   16.80
  10  -6  -7   19.20   12.80
 -10  -6   7   -3.50    9.70
 -10   6   7   16.00   11.90
  -9  -6   7   73.79   18.50
   9  -6  -7   94.49   20.60
  -9   6   7   93.59   21.40
   9   6  -7   99.59   22.30
  -8  -6   7   61.89   16.10
   8  -6  -7   69.59   17.70
  -8   6   7   38.30   14.80
   8   6  -7   62.29   17.30
  -7  -6   7  287.67   28.40
   7  -6  -7  328.17   30.00
   7   6  -7  286.37   31.50
  -7   6   7  265.87   28.50
  -6  -6   7  463.35   38.20
   6  -6  -7  496.05   38.50
   6   6  -7  521.75   43.00
  -6   6   7  510.95   38.00
   5  -6  -7   90.29   12.70
  -5  -6   7  107.89   18.50
   5  -6  -7   55.79   13.10
  -5   6   7   91.79   16.60
  -5   6   7   97.99   17.00
  -5   6   7  100.69   14.40
   5   6  -7  139.69   23.70
   4  -6  -7   21.10    8.70
   4  -6  -7   10.90    6.20
   4  -6  -7   26.20    8.70
  -4  -6   7   26.40    9.90
  -4   6   7   23.50    7.80
  -4   6   7   17.10    7.20
   4   6  -7   23.20   10.40
  -4   6   7   33.70    9.80
  -3  -6   7   -1.10    4.50
   3  -6  -7    1.70    4.30
   3  -6  -7    4.30    5.00
   3  -6  -7   -0.10    4.50
  -3   6   7   -1.30    4.50
  -3   6   7   -6.40    3.40
   3   6  -7   -1.80    6.00
  -3   6   7   10.10    6.30
   2  -6  -7   12.70    6.10
  -2  -6   7    7.00    6.00
   2  -6  -7   10.00    5.70
  -2   6   7    5.60    4.30
   2   6  -7    2.20    5.60
  -2   6   7   18.60    8.10
   1  -6  -7    6.20    5.10
  -1  -6   7   -5.30    3.00
  -1  -6   7    2.80    2.50
   1  -6  -7   -1.90    3.50
   1   6  -7   13.70    7.10
  -1   6   7   -3.60    4.60
  -1   6   7    2.40    4.00
   0  -6  -7   82.59   13.30
   0  -6   7  110.19   10.30
   0  -6  -7   91.89   12.00
   0  -6   7   91.39   12.90
   0   6  -7  112.59   15.70
   0   6   7  116.09   16.90
   0   6   7   97.19   11.00
   1  -6   7  210.28   20.20
  -1  -6  -7  198.98   21.20
   1  -6   7  201.08   16.40
  -1  -6  -7  198.68   18.30
   1   6   7  175.08   21.50
   1   6   7  193.48   16.10
  -1   6  -7  179.68   20.00
  -2  -6  -7   25.60    8.30
   2  -6   7   22.40    7.10
  -2  -6  -7   21.10    9.30
   2  -6   7   15.40    7.80
  -2   6  -7   16.20    8.90
   2   6   7   18.70    9.10
  -2   6  -7   22.30    9.10
   2   6   7   25.80    6.80
  -3  -6  -7   94.59   13.70
   3  -6   7   61.39   14.30
  -3   6  -7   85.49   12.70
  -3   6  -7  119.39   19.70
   3   6   7   59.39   15.10
  -4  -6  -7    4.80    5.50
   4  -6   7    1.80    5.10
   4   6   7    6.40    7.50
  -4   6  -7   -3.20    6.40
   5  -6   7  147.09   18.00
  -5  -6  -7  116.59   16.60
   5   6   7  127.49   20.30
  -5   6  -7  139.99   20.20
   6  -6   7    0.20    5.50
  -6  -6  -7   17.20   10.20
  -6   6  -7    1.20    7.20
   6   6   7   -6.20    5.40
  -7  -6  -7   -2.90    7.20
   7  -6   7    2.00    7.20
  -7   6  -7   -5.40    9.20
   7   6   7   11.20    9.90
  -8  -6  -7   28.80   14.30
   8  -6   7   25.70   13.00
  -8   6  -7   31.20   14.70
   9  -6   7   -3.70    8.10
  -9  -6  -7    3.20   11.80
  -9   6  -7   -1.80   10.20
  10  -7  -7   35.70   15.30
 -10  -7   7   59.39   18.30
 -10   7   7   62.19   20.20
   9  -7  -7    3.20    9.60
  -9  -7   7   25.30   13.10
   9   7  -7   12.20   12.50
  -9   7   7   31.40   16.50
   8  -7  -7    1.90    8.70
  -8  -7   7   10.50    9.40
   8   7  -7   -2.40    9.20
  -8   7   7    9.90    9.20
  -7  -7   7    0.50    7.30
   7  -7  -7    3.40    7.60
  -7   7   7   -6.20    7.30
   7   7  -7   -0.20    9.70
  -6  -7   7    8.90    8.40
   6  -7  -7   17.30    9.90
  -6   7   7    4.00    7.90
  -6   7   7   11.40    8.90
   6   7  -7   12.70   11.20
   5  -7  -7  159.68   18.40
  -5  -7   7  134.59   18.40
  -5   7   7  143.89   19.10
   5   7  -7  104.79   21.10
  -5   7   7  169.28   18.70
  -5   7   7  149.09   18.90
   4  -7  -7  332.27   26.70
   4  -7  -7  329.07   27.80
  -4  -7   7  295.27   27.70
   4  -7  -7  309.17   26.60
  -4   7   7  291.77   25.70
   4   7  -7  345.87   32.80
  -4   7   7  304.37   27.60
  -4   7   7  346.57   29.70
   3  -7  -7  332.47   28.20
   3  -7  -7  366.86   28.40
  -3  -7   7  288.47   27.20
   3   7  -7  370.86   33.30
  -3   7   7  351.36   28.80
  -3   7   7  287.37   24.80
  -3   7   7  400.46   32.10
   2  -7  -7   23.80    8.40
  -2  -7   7   58.19   13.10
   2  -7  -7   26.10    9.70
  -2   7   7   50.49   13.50
   2   7  -7   49.30   13.90
  -2   7   7   72.49   10.50
   1  -7  -7  376.16   32.50
  -1  -7   7  385.86   32.10
   1  -7  -7  446.76   31.50
  -1   7   7  403.86   35.10
   1   7  -7  432.76   36.10
  -1   7   7  455.05   28.90
   0  -7  -7  108.09   14.50
   0  -7   7   73.99   14.90
   0  -7  -7  114.79   16.80
   0   7  -7  108.79   16.60
   0   7   7  119.69   17.80
   1  -7   7  103.19   14.80
   1  -7   7   75.59   16.20
  -1  -7  -7   96.99   13.50
   1   7   7  113.19   21.70
  -1   7  -7  107.99   19.40
  -2  -7  -7    6.70    7.10
   2  -7   7   17.00    7.20
   2  -7   7   14.90    8.00
  -2   7  -7   10.50    7.90
   2   7   7   13.70    9.10
  -2   7  -7    1.60    6.70
  -3  -7  -7   76.99   15.60
   3  -7   7  115.09   17.20
  -3   7  -7  104.59   19.60
   3   7   7   86.29   20.70
  -3   7  -7  124.19   16.40
   4  -7   7    4.70    7.40
   4  -7   7   -3.50    4.50
  -4  -7  -7   -8.40    4.10
   4   7   7    3.00    9.00
  -4   7  -7   18.20    8.60
  -5  -7  -7    3.90    7.70
   5  -7   7    0.20    6.10
  -5   7  -7   -1.90    7.40
   5   7   7    4.90    8.60
   6  -7   7   13.50    8.40
  -6  -7  -7   77.89   17.50
  -6   7  -7   54.99   16.10
   6   7   7   35.50   14.80
   7  -7   7    9.20    8.10
  -7  -7  -7    2.70    9.30
  -7   7  -7   10.60   11.20
   7   7   7   -2.60    8.90
  -8  -7  -7   55.89   17.70
   8  -7   7   51.89   15.70
  -8   7  -7   30.10   14.90
   8   7   7   67.89   22.00
  -9  -7  -7   89.99   22.00
   9  -7   7  102.29   23.00
  -9   7  -7   58.89   21.30
  -9  -8   7   28.30   15.30
   9  -8  -7   55.19   16.90
   9   8  -7   38.80   18.00
  -9   8   7   35.10   16.40
   8  -8  -7   59.89   17.10
  -8  -8   7   77.89   20.00
  -8   8   7   89.39   21.30
  -8   8   7  119.19   25.20
   8   8  -7  103.19   25.40
   7  -8  -7  124.09   22.00
  -7  -8   7  150.28   25.20
   7   8  -7   86.89   21.90
  -7   8   7  127.49   22.90
  -7   8   7   97.89   21.90
  -6  -8   7   82.89   18.00
   6  -8  -7  129.79   18.70
   6   8  -7   72.89   19.90
  -6   8   7  114.59   20.90
  -6   8   7  139.99   22.40
   5  -8  -7   -2.00    5.20
  -5  -8   7   -4.90    6.20
   5  -8  -7   12.30    7.70
  -5   8   7   -7.00    5.50
   5   8  -7    2.40    9.50
  -5   8   7    1.30    5.90
   4  -8  -7   44.10   13.20
  -4  -8   7   30.30   10.80
  -4   8   7   31.10   10.40
  -4   8   7   56.39   14.70
  -4   8   7   27.50   11.60
   4   8  -7   54.19   15.70
   3  -8  -7  158.68   17.30
   3  -8  -7  175.48   20.00
  -3  -8   7  127.89   18.30
  -3   8   7  126.49   19.50
  -3   8   7  173.38   21.50
  -3   8   7  177.28   17.90
   3   8  -7  200.58   24.90
   2  -8  -7   16.40    8.30
  -2  -8   7   16.40    9.70
   2   8  -7   13.10    9.90
  -2   8   7   -0.30    8.10
  -1  -8   7   10.40    8.00
   1  -8  -7   17.90    7.70
  -1   8   7    9.70   10.70
   1   8  -7   22.00   10.90
   0  -8  -7   84.29   16.00
   0  -8   7   59.39   14.60
   0   8   7   57.09   15.80
   0   8  -7   53.49   14.40
  -1  -8  -7  287.97   26.00
   1  -8   7  325.27   28.80
  -1   8  -7  283.67   28.30
   1   8   7  254.07   29.40
   2  -8   7  216.48   24.40
  -2  -8  -7  220.98   23.10
  -2   8  -7  214.98   25.30
   2   8   7  201.48   26.90
  -2   8  -7  271.07   26.90
  -3  -8  -7  323.47   28.40
   3  -8   7  240.68   28.50
  -3   8  -7  307.97   31.40
   3   8   7  256.07   31.50
  -4  -8  -7  240.08   25.00
   4  -8   7  230.18   27.80
   4   8   7  268.97   31.20
  -4   8  -7  239.38   28.10
   5  -8   7   18.80    9.40
  -5  -8  -7   20.20   10.20
   5   8   7   48.70   18.60
  -5   8  -7   20.50   12.60
  -6  -8  -7   21.50   11.30
   6  -8   7    6.40    8.30
   6   8   7   13.60   10.80
  -6   8  -7   13.20   11.80
  -7  -8  -7   10.80   11.80
   7  -8   7    6.90    7.90
  -7   8  -7  -12.50   11.10
   7   8   7   -3.20    9.60
   8  -8   7    7.80    9.70
  -8  -8  -7   -0.40   10.40
   8   8   7   -4.00   11.00
  -8   8  -7   -3.20   13.40
   8  -9  -7   -6.60    7.20
  -8  -9   7  -11.20    8.30
  -8   9   7    2.10   13.10
   8   9  -7    3.10   12.90
  -8   9   7    0.10    9.20
   7  -9  -7   24.50   12.20
  -7  -9   7   30.20   14.70
  -7   9   7   27.00   13.00
  -7   9   7   55.59   17.90
   7   9  -7   33.00   17.60
   6  -9  -7    5.70    8.00
  -6  -9   7    0.00    8.00
  -6   9   7   -2.90    9.70
  -6   9   7   14.10   14.10
   6   9  -7  -11.70   10.00
   5  -9  -7   32.40   10.80
  -5  -9   7   35.50   14.60
   5  -9  -7   29.80   12.80
  -5   9   7   36.50   12.40
   5   9  -7   15.00   13.80
  -4  -9   7  110.49   22.00
   4  -9  -7  101.49   19.50
  -4   9   7  117.49   22.20
  -4   9   7  133.79   23.40
   4   9  -7  109.39   24.60
  -3  -9   7  182.58   22.80
   3  -9  -7  140.49   19.60
   3   9  -7  184.78   26.10
  -3   9   7  171.88   23.60
  -3   9   7  168.18   22.30
  -2  -9   7    9.90    8.80
   2  -9  -7   41.00   12.80
  -2   9   7   36.00   14.60
   2   9  -7   45.90   16.10
  -1  -9   7   27.50   12.10
   1  -9  -7   23.90   10.10
  -1   9   7   37.30   14.60
   1   9  -7   12.30   10.10
   0  -9   7  160.48   21.40
   0  -9  -7  140.69   19.30
   0   9  -7  160.58   23.30
   0   9   7  150.48   23.70
  -1  -9  -7  401.16   33.70
   1  -9   7  422.86   36.00
  -1   9  -7  369.56   35.40
   1   9   7  374.96   38.70
   2  -9   7    4.60    7.60
  -2  -9  -7   -3.70    4.60
   2   9   7    7.90   10.00
  -2   9  -7    1.00    7.70
  -2   9  -7    3.10    7.60
   3  -9   7   92.99   21.20
  -3  -9  -7  120.69   20.90
  -3   9  -7   89.29   20.50
   3   9   7  108.49   24.10
  -4  -9  -7   -0.10    7.10
   4  -9   7   10.10   10.60
   4   9   7   12.00   13.40
  -4   9  -7    7.10    9.70
  -5  -9  -7  101.49   20.50
   5   9   7   81.99   23.00
  -5   9  -7   93.19   22.90
  -6  -9  -7  180.28   26.20
  -6   9  -7  196.78   28.40
   6   9   7  177.38   33.20
   7  -9   7   86.59   20.50
  -7  -9  -7  124.69   24.80
  -7   9  -7   94.99   25.30
   7   9   7   88.39   22.50
  -7 -10   7   50.19   18.00
   7  10  -7   46.20   21.00
  -7  10   7   36.70   18.30
  -6 -10   7   13.30   11.00
  -6  10   7   15.20   13.70
   6  10  -7   -2.50   12.10
  -5 -10   7   39.00   13.20
   5 -10  -7   12.70   12.20
   5  10  -7   44.60   18.10
  -5  10   7   48.10   15.60
   4 -10  -7    8.60   10.70
  -4 -10   7    9.20   10.50
   4  10  -7    8.20   12.70
  -4  10   7   10.80   10.80
  -4  10   7   13.70   12.00
  -3 -10   7   24.10   12.30
   3 -10  -7   32.20   12.50
  -3  10   7    4.00   10.70
  -3  10   7    7.00    9.30
   3  10  -7   44.70   18.20
   2 -10  -7    0.10    7.90
  -2 -10   7   -0.80    7.00
   2  10  -7   -5.40    8.90
  -2  10   7    3.60    9.70
  -1 -10   7   75.59   18.50
   1 -10  -7   74.99   17.40
   1  10  -7   58.59   19.40
  -1  10   7   29.60   15.60
   0 -10  -7   10.20    8.70
   0 -10   7   14.00   10.40
   0  10   7   -7.60    8.50
   0  10  -7   36.80   15.70
   1 -10   7    3.30    8.10
  -1 -10  -7   18.80   11.50
  -1  10  -7   26.60   13.00
   1  10   7   48.60   18.00
  -2 -10  -7  229.28   25.60
   2 -10   7  212.68   26.80
  -2  10  -7  259.17   31.10
  -2  10  -7  243.08   29.30
   2  10   7  140.79   29.40
   3 -10   7   49.60   16.50
  -3 -10  -7   25.20   11.30
  -3  10  -7   35.60   14.30
   3  10   7   87.39   22.70
   4 -10   7   19.20   12.90
  -4 -10  -7   40.20   13.60
  -4  10  -7   32.70   15.00
   4  10   7   48.60   19.40
  -5 -10  -7   79.39   20.20
   5 -10   7   67.99   19.60
   5  10   7  165.38   31.70
  -5  10  -7   40.60   17.30
  -6 -10  -7   40.80   16.70
   6  10   7   17.30   15.50
  -6  10  -7   56.99   21.30
  -5 -11   7   24.80   13.70
   5 -11  -7   47.10   16.40
  -5  11   7   44.30   16.10
   5  11  -7   47.10   20.50
  -4 -11   7   23.20   12.60
   4 -11  -7   42.30   16.50
  -4  11   7   62.99   18.70
   4  11  -7   41.60   18.70
   3 -11  -7  216.58   26.90
  -3 -11   7  214.98   28.80
   3  11  -7  211.98   33.30
  -3  11   7  206.08   28.50
  -3  11   7  179.68   30.60
  -2 -11   7  284.17   32.10
   2 -11  -7  267.97   30.60
  -2  11   7  294.87   35.40
   2  11  -7  260.17   34.60
   1 -11  -7  135.29   24.50
  -1 -11   7  166.28   24.90
  -1  11   7  154.68   29.50
   1  11  -7  143.69   29.40
   0 -11   7   21.10   12.40
   0 -11  -7    6.30    9.50
   0  11   7    6.80   11.40
   0  11  -7    9.20   11.10
  -1 -11  -7   38.70   14.70
   1 -11   7   47.20   17.20
  -1  11  -7   11.60   13.00
   1  11   7   70.79   22.20
  -2 -11  -7   15.70   11.60
   2 -11   7    9.20   11.60
   2  11   7    4.00   12.50
  -2  11  -7   14.60   12.70
  -3 -11  -7   29.60   12.70
   3 -11   7   46.80   18.40
   3  11   7   49.30   19.80
  -3  11  -7   29.20   16.70
  -4 -11  -7   35.90   16.00
   4 -11   7   24.00   13.20
   4  11   7   10.80   15.00
  -4  11  -7    4.20   11.80
  -2 -12   7   -8.10    9.50
   2 -12  -7    6.40   11.40
  -2  12   7   11.50   13.80
   2  12  -7    1.10   12.30
   1 -12  -7    1.40    8.90
  -1 -12   7   -5.70    9.80
   1  12  -7   16.80   16.20
  -1  12   7   -2.40   10.80
   0 -12  -7   89.19   21.90
   0 -12   7   40.40   15.50
   0  12   7   52.89   19.60
   0  12  -7   50.29   20.00
  -1 -12  -7   47.50   18.10
   1 -12   7   31.50   15.60
   1  12   7   26.40   16.60
  -1  12  -7   35.80   16.70
  12   0  -8   -6.80    8.30
 -12   0   8    7.30   11.90
 -11   0   8   25.60   13.20
  11   0  -8   28.20   13.50
  10   0  -8  331.87   32.60
 -10   0   8  341.27   32.70
   9   0  -8  307.77   28.60
  -9   0   8  252.97   26.30
   8   0  -8  136.29   18.90
  -8   0   8  215.18   20.90
   7   0  -8   23.10    8.20
   7   0  -8   48.30   11.50
  -7   0   8   36.70   10.20
   6   0  -8 1100.09   62.29
  -6   0   8 1095.29   61.69
   6   0  -8 1090.49   63.69
  -5   0   8 1164.18   64.09
  -5   0   8 1131.69   61.79
   5   0  -8 1134.59   64.29
   4   0  -8  741.33   42.50
  -4   0   8  672.83   39.10
  -4   0   8  705.03   42.00
   4   0  -8  717.03   43.10
  -3   0   8  300.77   21.60
  -3   0   8  311.67   18.20
   3   0  -8  275.17   22.20
  -2   0   8  691.73   35.40
  -2   0   8  707.13   40.10
   2   0  -8  736.53   42.70
   1   0  -8  350.86   25.20
  -1   0   8  368.96   23.80
  -1   0   8  360.76   18.20
   0   0   8  772.52   43.60
   0   0  -8  758.02   38.60
   0   0  -8  827.52   45.50
  -1   0  -8  736.53   42.50
  -1   0  -8  742.63   38.60
   1   0   8  712.13   42.20
   2   0   8 3182.48  160.38
  -2   0  -8 3281.47  157.48
  -2   0  -8 3202.58  158.78
  -3   0  -8 2291.07  115.29
   3   0   8 2305.87  118.59
  -4   0  -8   69.19    9.30
   4   0   8  107.39   13.40
  -4   0  -8  127.59   13.80
   5   0   8  284.97   25.60
  -5   0  -8  340.97   22.00
  -5   0  -8  347.27   26.90
   6   0   8  835.22   53.69
  -6   0  -8  828.62   53.59
   7   0   8    2.80    6.80
  -7   0  -8   27.50   11.10
  -8   0  -8    2.10    6.60
   8   0   8   11.90    9.00
  -9   0  -8   16.30   11.00
   9   0   8    8.80    8.80
 -10   0  -8    1.30    9.40
  10   0   8    2.60   10.10
  11   0   8   10.30   10.60
 -11   0  -8    9.30   13.50
  12  -1  -8  216.98   30.00
 -12  -1   8  248.78   31.50
 -12   1   8  343.57   35.20
  12   1  -8  265.67   31.80
  11  -1  -8   74.69   18.90
 -11  -1   8   70.79   19.20
 -11   1   8   64.39   19.20
  11   1  -8   38.10   13.70
 -10  -1   8   99.29   20.50
  10  -1  -8  141.49   21.30
 -10   1   8  130.69   23.20
  10   1  -8  153.98   21.30
   9  -1  -8  161.58   21.40
  -9  -1   8  180.28   21.30
  -9   1   8  162.98   20.70
   9   1  -8  165.88   20.50
  -8  -1   8    5.40    6.50
   8  -1  -8   -2.50    4.30
  -8   1   8   -2.30    6.00
   8   1  -8    1.50    5.70
   8   1  -8    4.30    6.10
  -7  -1   8    0.70    5.10
   7  -1  -8    0.00    4.80
   7  -1  -8   -4.40    4.50
   7   1  -8    8.20    6.00
  -7   1   8    8.20    7.00
   7   1  -8    0.70    5.00
   6  -1  -8    4.30    4.50
  -6  -1   8    5.30    5.40
  -6  -1   8   -0.90    3.60
   6  -1  -8    9.00    6.00
  -6   1   8    1.70    5.50
   6   1  -8    2.20    4.10
   5  -1  -8  326.17   25.20
  -5  -1   8  289.17   22.90
  -5  -1   8  327.77   22.90
   5   1  -8  319.57   25.00
   5   1  -8  336.57   24.00
  -5   1   8  325.17   23.00
  -5   1   8  299.87   24.30
  -4  -1   8 1319.97   69.89
   4  -1  -8 1421.06   73.49
  -4  -1   8 1310.47   71.29
   4  -1  -8 1339.67   72.79
   4   1  -8 1347.57   73.89
  -4   1   8 1307.47   69.29
  -4   1   8 1317.07   72.79
   4   1  -8 1404.76   72.19
   3  -1  -8 2771.72  138.99
  -3  -1   8 2667.53  134.89
  -3  -1   8 2799.12  137.59
   3  -1  -8 2780.32  139.69
  -3   1   8 2767.82  138.79
   3   1  -8 2826.72  140.59
  -3   1   8 2827.12  134.29
   2  -1  -8 2342.67  121.39
  -2  -1   8 2399.66  118.79
  -2  -1   8 2414.26  115.79
  -2   1   8 2390.46  119.79
   2   1  -8 2395.26  121.89
  -2   1   8 2404.26  114.19
   1  -1  -8 2891.01  141.59
  -1  -1   8 2845.02  135.29
  -1   1   8 2776.12  139.39
   1   1  -8 2788.02  141.49
   0  -1  -8   20.90    6.80
   0  -1  -8   25.70    3.00
   0  -1   8   22.70    6.50
   0  -1   8   30.20    4.50
   0   1  -8   24.60    4.60
   0   1   8   28.50    6.90
   0   1  -8   10.20    6.00
   1  -1   8   58.99   10.50
  -1  -1  -8   75.99    6.90
  -1  -1  -8   85.79   10.40
  -1   1  -8   75.69   10.00
  -1   1  -8   68.09    7.70
   1   1   8   81.49   10.00
  -2  -1  -8    9.40    4.10
  -2  -1  -8    7.50    4.80
   2  -1   8    4.70    4.80
  -2   1  -8    7.40    4.20
   2   1   8    3.40    4.40
  -3  -1  -8  333.97   24.10
   3  -1   8  314.47   25.50
  -3   1  -8  371.36   25.10
  -3   1  -8  377.56   23.80
   3   1   8  368.16   26.50
  -4  -1  -8   21.90    6.70
  -4  -1  -8   11.40    5.50
   4  -1   8   16.90    7.50
  -4   1  -8   23.10    5.30
  -4   1  -8   13.30    6.90
   4   1   8    8.30    5.70
  -5  -1  -8   17.60    7.00
  -5  -1  -8    5.40    4.20
   5  -1   8   19.40    7.60
  -5   1  -8   11.20    6.90
   5   1   8   13.80    5.90
   5   1   8    9.40    6.10
  -6  -1  -8   15.60    8.30
   6  -1   8    7.60    6.60
   6   1   8   25.10    9.40
  -6   1  -8    3.80    6.50
   7  -1   8    2.90    6.80
  -7  -1  -8   10.20    7.80
  -7   1  -8   -0.40    7.60
   7   1   8   -3.70    5.60
   8  -1   8   90.39   18.50
  -8  -1  -8   98.39   19.20
  -8   1  -8   69.39   16.70
   8   1   8   93.99   19.20
   9  -1   8  186.48   23.90
  -9  -1  -8  105.09   21.60
   9   1   8  148.49   24.90
  -9   1  -8  143.29   26.30
  10  -1   8  171.78   26.20
 -10  -1  -8  191.88   27.50
 -10   1  -8  181.98   26.50
  10   1   8  208.08   27.40
  11  -1   8   97.29   22.50
 -11  -1  -8   71.09   19.60
  11   1   8   98.19   22.20
 -11   1  -8   52.09   19.00
 -12  -2   8    9.90   12.40
  12  -2  -8    8.90   10.50
 -12   2   8   18.40   14.10
  11  -2  -8  177.98   25.90
 -11  -2   8  204.18   26.40
 -11   2   8  214.18   28.10
  11   2  -8  213.48   26.30
 -10  -2   8  220.98   26.90
  10  -2  -8  287.07   30.80
  10   2  -8  297.37   29.20
 -10   2   8  322.77   32.10
  -9  -2   8  230.68   25.10
   9  -2  -8  264.77   28.30
   9   2  -8  252.77   25.40
  -9   2   8  243.58   26.30
   8  -2  -8   14.20    7.60
  -8  -2   8    3.50    6.00
   8   2  -8    7.10    6.60
   8   2  -8   -0.50    6.90
  -8   2   8    9.60    7.80
  -7  -2   8  187.08   19.40
  -7  -2   8  184.28   18.60
   7  -2  -8  170.58   19.90
   7  -2  -8  160.48   16.10
   7   2  -8  163.38   17.90
  -7   2   8  194.28   19.60
   6  -2  -8  111.49   15.00
  -6  -2   8  137.69   15.20
  -6  -2   8  125.29   13.60
   6  -2  -8   91.59   12.10
   6   2  -8  122.49   15.50
  -6   2   8  130.59   14.60
   6   2  -8  114.39   13.70
  -5  -2   8  230.98   19.00
  -5  -2   8  206.38   19.40
   5  -2  -8  236.58   20.70
   5  -2  -8  244.18   19.40
   5   2  -8  216.08   18.20
  -5   2   8  213.58   18.30
   5   2  -8  196.08   19.60
  -5   2   8  203.08   19.60
  -4  -2   8   31.40    7.40
   4  -2  -8   29.80    8.20
   4  -2  -8   24.20   10.20
   4   2  -8   22.20    6.40
  -4   2   8   30.00    6.50
   4   2  -8   18.80    7.50
  -4   2   8   28.70    7.90
  -3  -2   8 1535.65   81.49
   3  -2  -8 1604.14   84.79
   3  -2  -8 1700.63   85.39
  -3   2   8 1654.83   80.79
  -3   2   8 1536.45   84.29
   3   2  -8 1628.44   86.79
   2  -2  -8   55.49   10.40
  -2  -2   8   43.50    7.20
  -2   2   8   42.80    5.20
  -2   2   8   35.00    8.00
   2   2  -8   31.60    8.80
  -1  -2   8   10.00    4.90
   1  -2  -8   20.00    6.50
   1  -2  -8   22.30    3.50
  -1  -2   8   20.20    4.70
   1   2  -8   26.90    8.40
  -1   2   8   16.60    5.50
   0  -2   8  290.87   18.70
   0  -2  -8  295.57   16.60
   0  -2  -8  254.67   21.40
   0  -2   8  313.37   20.70
   0   2  -8  287.37   22.00
   0   2   8  280.57   20.50
   1  -2   8  201.78   16.00
  -1  -2  -8  217.68   14.50
  -1  -2  -8  215.58   18.70
   1  -2   8  211.48   17.60
   1   2   8  233.78   17.80
  -1   2  -8  255.57   18.80
  -2  -2  -8 3267.87  166.38
  -2  -2  -8 3358.06  162.98
   2  -2   8 3359.26  166.68
  -2   2  -8 3324.17  165.08
   2   2   8 3398.56  166.38
  -2   2  -8 3373.26  165.18
  -3  -2  -8  452.55   30.10
   3  -2   8  471.45   31.40
  -3   2  -8  429.76   28.10
  -3   2  -8  461.15   30.50
   3   2   8  424.36   30.20
  -4  -2  -8  807.22   47.50
   4  -2   8  798.32   49.50
  -4  -2  -8  857.51   47.60
   4   2   8  784.42   48.30
  -4   2  -8  835.92   49.50
  -4   2  -8  738.63   43.70
  -5  -2  -8  500.45   35.00
   5  -2   8  489.95   36.20
  -5  -2  -8  499.95   32.60
   5   2   8  511.75   34.00
  -5   2  -8  491.85   36.20
   5   2   8  502.55   35.00
  -6  -2  -8  586.04   41.50
   6  -2   8  559.74   42.30
   6   2   8  624.64   38.90
   6   2   8  581.14   40.70
  -6   2  -8  593.04   43.00
  -7  -2  -8   39.30   12.00
   7  -2   8   37.10   12.20
   7   2   8   43.20   12.00
  -7   2  -8   32.40   11.40
   8  -2   8    6.70    8.30
  -8  -2  -8   21.80   10.20
   8   2   8    0.30    6.60
  -8   2  -8   17.30   10.10
   9  -2   8   24.20   11.10
  -9  -2  -8   33.80   12.90
  -9   2  -8   14.40   10.80
   9   2   8   26.40   12.00
  10  -2   8    5.60    9.60
 -10  -2  -8    3.90   10.40
 -10   2  -8    8.50   12.10
  10   2   8   18.00   12.00
  11  -3  -8  109.19   24.50
 -11  -3   8  129.99   25.20
 -11   3   8  121.09   24.60
  10  -3  -8   98.19   21.30
 -10  -3   8   84.29   18.30
 -10   3   8   66.09   17.60
   9  -3  -8   52.39   15.80
  -9  -3   8  117.19   20.10
   9   3  -8   85.39   16.30
  -9   3   8   72.89   17.10
   8  -3  -8   23.00   10.80
  -8  -3   8   25.20   10.10
  -8   3   8   31.80   11.80
   8   3  -8   39.60   11.60
   7  -3  -8  103.19   16.00
  -7  -3   8  175.38   18.70
  -7   3   8  120.39   16.60
   7   3  -8   99.09   14.00
   7   3  -8  102.39   16.20
   6  -3  -8  252.87   20.20
  -6  -3   8  230.68   19.30
  -6  -3   8  225.88   20.80
   6  -3  -8  238.88   22.70
  -6   3   8  235.58   21.50
   6   3  -8  245.38   23.70
   6   3  -8  207.18   18.80
  -5  -3   8   67.39    9.00
   5  -3  -8   52.79   11.90
  -5  -3   8   61.79   11.10
   5  -3  -8   78.79   11.10
   5   3  -8   69.69   14.10
   5   3  -8   57.09   10.10
  -5   3   8   44.30   11.00
  -5   3   8   60.09   11.00
   4  -3  -8 2858.21  148.79
   4  -3  -8 2891.31  145.69
  -4  -3   8 2812.92  141.29
  -4  -3   8 2963.20  143.69
   4   3  -8 2884.81  147.99
  -4   3   8 2843.62  145.59
  -4   3   8 2801.42  142.49
  -3  -3   8 1387.96   73.19
  -3  -3   8 1532.75   75.79
   3  -3  -8 1366.96   76.79
   3  -3  -8 1449.76   77.29
  -3   3   8 1529.05   77.69
   3   3  -8 1314.77   78.79
  -3   3   8 1450.55   73.89
  -2  -3   8  941.71   50.69
   2  -3  -8  923.91   54.49
   2  -3  -8  973.00   49.99
  -2  -3   8 1021.00   52.49
  -2   3   8  966.00   53.59
   2   3  -8  945.21   56.29
  -2   3   8  922.51   49.99
   1  -3  -8 1148.89   58.69
  -1  -3   8 1133.19   61.09
   1  -3  -8 1167.98   64.79
  -1  -3   8 1140.89   60.69
  -1   3   8 1245.88   62.89
   1   3  -8 1139.69   65.39
   0  -3  -8  851.11   50.89
   0  -3   8  807.72   47.70
   0  -3  -8  868.01   45.70
   0   3   8  917.01   49.10
   0   3  -8  939.71   51.89
   1  -3   8  222.48   18.10
  -1  -3  -8  229.18   16.20
  -1  -3  -8  218.78   19.50
   1  -3   8  228.58   17.90
  -1   3  -8  247.08   18.70
  -1   3  -8  234.98   19.50
   1   3   8  239.98   18.50
  -2  -3  -8  713.83   44.10
   2  -3   8  738.53   43.10
  -2  -3  -8  694.23   42.60
   2  -3   8  693.53   42.40
  -2   3  -8  731.23   42.50
  -2   3  -8  750.02   43.30
   2   3   8  676.03   42.00
   3  -3   8   23.60    7.90
  -3  -3  -8   21.00    9.10
  -3  -3  -8   14.10    6.30
   3   3   8   22.40    7.30
  -3   3  -8   14.40    6.90
  -3   3  -8   17.60    5.60
   3   3   8   23.00    8.10
  -4  -3  -8   28.60    8.20
  -4  -3  -8   17.40    7.10
   4  -3   8   26.20    8.70
   4   3   8   30.30    8.50
  -4   3  -8   27.70    9.40
   4   3   8   27.20    8.60
  -4   3  -8   30.90    7.00
  -5  -3  -8   18.40    7.60
  -5  -3  -8   24.10    8.20
   5  -3   8   52.39   12.10
  -5   3  -8   20.90    9.00
   5   3   8   52.09   10.90
  -6  -3  -8  108.79   15.60
   6  -3   8  130.79   17.40
   6   3   8  119.19   15.60
  -6   3  -8  116.39   19.90
   6   3   8   83.99   15.30
  -7  -3  -8  675.73   47.30
   7  -3   8  602.94   46.90
   7   3   8  713.43   46.50
  -7   3  -8  648.44   48.80
  -8  -3  -8  116.29   21.50
   8  -3   8  149.88   20.80
   8   3   8  114.89   17.80
  -8   3  -8  125.39   23.60
   9  -3   8  239.08   28.80
  -9  -3  -8  241.48   28.10
  -9   3  -8  276.97   32.30
   9   3   8  234.08   26.30
  10  -3   8  181.28   25.80
 -10  -3  -8  140.19   27.00
  10   3   8  147.89   22.70
 -10   3  -8  130.49   27.70
  11  -4  -8   73.89   20.40
 -11  -4   8   68.89   18.80
 -11   4   8   69.19   21.50
  10  -4  -8  124.89   24.20
 -10  -4   8   99.49   20.70
 -10   4   8  123.39   24.30
  -9  -4   8   55.29   15.90
   9  -4  -8   67.79   17.10
  -9   4   8   73.59   17.30
  -8  -4   8   64.09   15.20
   8  -4  -8   72.29   17.30
  -8   4   8   82.79   17.00
   8   4  -8   66.79   16.10
  -7  -4   8  499.55   34.00
  -7  -4   8  542.85   39.00
   7  -4  -8  506.65   40.10
   7   4  -8  533.05   40.80
  -7   4   8  533.45   38.80
  -6  -4   8  181.88   17.40
   6  -4  -8  239.68   23.30
   6  -4  -8  257.47   20.20
  -6  -4   8  236.88   22.50
   6   4  -8  248.58   25.30
  -6   4   8  204.48   21.30
   6   4  -8  267.27   19.90
   5  -4  -8  485.15   31.60
  -5  -4   8  453.25   32.40
  -5  -4   8  452.55   28.70
   5  -4  -8  504.85   35.00
   5   4  -8  428.36   35.60
  -5   4   8  450.05   33.70
  -5   4   8  461.65   32.20
   4  -4  -8   60.09   11.00
   4  -4  -8   53.19   11.00
  -4  -4   8   52.69   10.90
  -4  -4   8   57.49    7.40
  -4   4   8   51.09   10.80
   4   4  -8   40.00   11.40
  -4   4   8   71.69   10.00
   3  -4  -8   90.39   12.10
  -3  -4   8  133.99   13.60
   3  -4  -8  106.99   13.00
   3  -4  -8  101.29   11.60
  -3  -4   8  138.59   10.80
  -3   4   8   94.29   12.20
   3   4  -8  117.69   15.60
  -3   4   8   97.79   11.20
   2  -4  -8   17.80    7.20
  -2  -4   8   13.00    5.80
  -2  -4   8   13.20    4.20
   2  -4  -8    7.20    4.50
  -2   4   8   10.00    4.90
   2   4  -8   10.60    6.80
  -2   4   8   11.10    5.60
   1  -4  -8    3.50    3.70
  -1  -4   8    1.00    3.90
  -1  -4   8    8.20    4.10
   1  -4  -8    7.40    5.80
   1   4  -8   18.40    7.60
  -1   4   8    4.70    4.30
   0  -4   8  181.58   16.10
   0  -4  -8  166.48   14.00
   0  -4   8  175.08   14.70
   0  -4  -8  205.68   19.00
   0   4  -8  210.28   19.30
   0   4   8  182.58   15.70
  -1  -4  -8  398.96   25.10
   1  -4   8  358.76   26.40
  -1  -4  -8  375.26   28.80
   1   4   8  378.56   25.80
  -1   4  -8  399.36   28.40
   2  -4   8  645.34   40.20
   2  -4   8  641.64   38.90
  -2  -4  -8  626.54   41.00
   2   4   8  606.94   42.30
   2   4   8  618.74   38.00
  -2   4  -8  657.93   40.90
  -2   4  -8  570.74   38.30
   3  -4   8  759.92   45.40
  -3  -4  -8  668.63   45.50
  -3  -4  -8  718.93   43.50
  -3   4  -8  654.53   45.20
   3   4   8  767.12   44.10
  -3   4  -8  775.12   43.60
   3   4   8  701.63   47.50
  -4  -4  -8  912.11   53.99
   4  -4   8  901.21   55.69
  -4  -4  -8  850.71   54.79
  -4   4  -8  895.11   56.49
   4   4   8  900.01   53.09
   4   4   8 1016.10   59.09
   5  -4   8  968.70   60.59
  -5  -4  -8 1011.30   59.59
   5   4   8  950.50   57.29
  -5   4  -8  997.10   61.79
   5   4   8  955.90   60.59
   6  -4   8  516.45   39.70
  -6  -4  -8  556.44   39.40
   6   4   8  529.45   36.80
  -6   4  -8  488.75   40.10
   7  -4   8   51.89   13.70
  -7  -4  -8   59.09   14.60
   7   4   8   49.00   13.60
  -7   4  -8   66.49   17.30
   7   4   8   59.09   13.40
  -8  -4  -8   40.00   12.60
   8  -4   8   25.70   11.80
   8   4   8   37.00   11.30
  -8   4  -8   28.40   13.20
  -9  -4  -8    6.00   10.40
   9  -4   8    1.80    8.40
  -9   4  -8   20.70   12.40
 -10  -4  -8   15.00   13.90
  10  -4   8   17.40   13.80
 -10   4  -8   30.30   15.10
  11  -5  -8   15.50   11.20
 -11  -5   8   10.10   12.10
 -11   5   8   25.90   15.90
  10  -5  -8    0.80   10.60
 -10  -5   8   14.80   11.50
 -10   5   8   11.30   11.70
  -9  -5   8   55.09   16.00
   9  -5  -8   79.29   18.00
   9   5  -8   60.59   17.30
  -9   5   8   89.49   20.10
   8  -5  -8   16.50    9.80
  -8  -5   8   -7.60    7.30
  -8   5   8    0.40    6.10
   8   5  -8    3.10    9.10
  -7  -5   8    1.00    5.90
   7  -5  -8   -3.30    5.70
  -7   5   8   -3.00    7.60
   7   5  -8   -2.50    6.30
  -6  -5   8    0.80    4.90
   6  -5  -8    0.30    5.40
   6  -5  -8   -2.00    4.80
  -6   5   8    7.90    7.00
  -6   5   8    3.70    6.60
   6   5  -8    9.10    7.90
  -5  -5   8  269.47   24.30
   5  -5  -8  280.47   24.40
   5   5  -8  238.78   25.90
  -5   5   8  254.47   23.50
  -5   5   8  238.08   21.90
   4  -5  -8  396.36   29.90
   4  -5  -8  428.76   31.30
  -4  -5   8  456.55   25.90
  -4  -5   8  395.66   30.50
   4   5  -8  407.46   34.90
  -4   5   8  433.16   30.30
  -4   5   8  421.56   31.00
  -3  -5   8  315.37   18.80
   3  -5  -8  261.67   23.20
   3  -5  -8  289.97   23.20
  -3  -5   8  280.27   23.20
  -3   5   8  310.77   23.60
  -3   5   8  297.77   22.90
   3   5  -8  258.67   26.40
  -2  -5   8  835.72   44.90
   2  -5  -8  842.12   48.40
  -2  -5   8  882.51   50.69
   2  -5  -8  832.22   52.09
  -2   5   8  877.31   49.80
   2   5  -8  818.02   54.69
  -1  -5   8  456.35   27.10
   1  -5  -8  452.35   29.20
  -1  -5   8  449.46   31.00
   1  -5  -8  476.65   33.50
  -1   5   8  451.95   34.60
  -1   5   8  434.56   29.30
   1   5  -8  454.65   34.70
   0  -5   8  612.74   36.20
   0  -5  -8  507.45   36.60
   0  -5   8  510.15   31.30
   0   5  -8  463.15   36.20
   0   5   8  541.85   39.00
   0   5   8  546.25   33.30
   1  -5   8  144.19   14.20
  -1  -5  -8  175.48   18.60
   1  -5   8  163.78   17.30
  -1   5  -8  209.08   19.60
   1   5   8  180.68   15.50
   1   5   8  153.48   19.00
  -2  -5  -8   18.60    8.20
  -2  -5  -8   14.00    6.80
   2  -5   8   23.10    8.50
  -2   5  -8   10.70    6.40
  -2   5  -8   26.10    8.30
   2   5   8   34.60   11.40
   2   5   8   21.90    6.70
   3  -5   8   75.29   13.90
  -3  -5  -8   95.39   16.50
   3  -5   8  108.49   14.70
  -3  -5  -8   50.99   10.50
   3   5   8   81.39   16.70
   3   5   8   79.19   10.70
  -3   5  -8   81.29   11.90
  -3   5  -8   72.49   14.30
  -4  -5  -8   -1.00    5.10
  -4  -5  -8    8.30    7.00
   4  -5   8    4.30    5.80
   4   5   8    2.60    4.00
  -4   5  -8   -3.50    5.20
   4   5   8   11.10    7.50
  -5  -5  -8    6.90    6.30
   5  -5   8   15.90    7.50
   5   5   8    8.30    5.60
  -5   5  -8   38.70   12.10
   5   5   8   11.90    8.80
   6  -5   8    3.30    7.00
  -6  -5  -8    6.20    6.90
  -6   5  -8   14.00    9.10
   6   5   8   12.70    9.50
   7  -5   8   81.49   18.30
  -7  -5  -8   61.39   15.30
  -7   5  -8   53.99   16.10
  -8  -5  -8   35.10   12.70
   8  -5   8   22.80   11.10
  -8   5  -8   44.30   16.10
   9  -5   8  209.98   27.90
  -9  -5  -8  183.88   26.90
  -9   5  -8  242.48   32.40
  10  -5   8  106.69   25.00
 -10  -5  -8   91.29   22.10
 -10   5  -8  167.38   31.00
  10  -6  -8   -1.30    9.50
 -10  -6   8   46.40   17.70
 -10   6   8   11.00   13.70
   9  -6  -8   66.89   18.30
  -9  -6   8   74.59   17.80
   9   6  -8   44.30   16.20
  -9   6   8  103.59   22.10
  -8  -6   8  401.26   34.50
   8  -6  -8  292.07   31.00
   8   6  -8  259.67   31.90
  -8   6   8  339.97   32.60
  -7  -6   8  237.78   25.00
   7  -6  -8  195.28   23.10
  -7   6   8  191.18   23.60
  -7   6   8  163.68   22.00
   7   6  -8  208.48   26.90
   6  -6  -8  276.37   23.30
   6  -6  -8  254.07   25.80
  -6  -6   8  227.58   25.00
   6   6  -8  280.27   30.50
  -6   6   8  238.08   24.80
  -6   6   8  290.37   27.10
   5  -6  -8  338.97   29.20
  -5  -6   8  339.97   29.50
  -5   6   8  382.56   30.30
  -5   6   8  345.37   29.20
   5   6  -8  402.76   36.10
  -5   6   8  362.26   29.60
   4  -6  -8   11.00    6.00
   4  -6  -8   10.70    6.50
   4  -6  -8   14.30    6.70
  -4  -6   8   13.70    7.70
  -4   6   8    9.20    5.70
  -4   6   8    2.40    6.50
   4   6  -8   10.70    9.00
  -4   6   8    2.00    5.20
  -3  -6   8   26.00    8.80
   3  -6  -8   12.50    5.60
   3  -6  -8   13.50    7.00
  -3   6   8   24.60    9.50
   3   6  -8   17.90    9.20
  -3   6   8   10.90    6.50
  -3   6   8   26.10    7.60
   2  -6  -8   17.20    7.60
  -2  -6   8    0.60    4.90
  -2   6   8    8.40    4.90
   2   6  -8    7.70    7.00
  -2   6   8   10.40    7.70
   1  -6  -8   -5.60    4.20
  -1  -6   8   -1.50    4.80
  -1  -6   8    0.20    3.10
  -1   6   8    1.20    4.00
   1   6  -8    3.10    7.10
  -1   6   8    3.20    6.40
   0  -6  -8  112.39   16.10
   0  -6   8  160.48   12.90
   0  -6   8  129.49   15.30
   0   6   8  125.69   13.40
   0   6   8  162.38   19.80
   0   6  -8  105.09   16.80
  -1  -6  -8  609.64   38.50
   1  -6   8  569.24   40.20
   1  -6   8  580.04   36.00
  -1  -6  -8  619.34   42.60
   1   6   8  578.94   36.20
  -1   6  -8  627.74   42.70
   1   6   8  556.74   43.60
  -2  -6  -8  250.07   21.80
   2  -6   8  284.77   24.50
  -2  -6  -8  213.28   23.30
   2  -6   8  225.38   20.50
  -2   6  -8  304.67   26.10
   2   6   8  228.88   25.80
   2   6   8  265.07   20.30
  -2   6  -8  231.98   22.70
  -3  -6  -8  118.29   15.30
   3  -6   8  131.99   15.40
  -3  -6  -8  128.09   18.60
   3  -6   8  157.08   18.80
  -3   6  -8  149.69   16.80
   3   6   8   81.19   17.80
  -3   6  -8  166.18   20.00
   4  -6   8    2.80    6.00
  -4  -6  -8    9.70    7.50
  -4   6  -8   24.00   10.10
   4   6   8   12.80    9.20
  -5  -6  -8    1.10    6.20
   5  -6   8   17.40    9.00
  -5   6  -8    5.90    7.90
   5   6   8   17.00    9.70
  -6  -6  -8  118.19   20.50
   6  -6   8  109.39   20.00
   6   6   8   95.99   20.40
  -6   6  -8  102.59   20.80
  -7  -6  -8   30.70   11.30
   7  -6   8   31.00   12.50
  -7   6  -8   24.60   12.20
   7   6   8   27.80   13.30
   8  -6   8    9.70   10.20
  -8  -6  -8    9.60   10.90
  -8   6  -8   15.80   12.60
   9  -6   8   -7.90    7.40
  -9  -6  -8   10.60   11.70
  -9   6  -8    1.70   11.10
  10  -7  -8   31.50   15.40
 -10  -7   8   33.80   14.40
 -10   7   8   55.29   18.10
  -9  -7   8    7.60   11.70
   9  -7  -8   15.80   12.20
  -9   7   8    8.00   12.50
   9   7  -8   15.90   13.00
  -8  -7   8  155.58   26.60
   8  -7  -8  128.39   24.00
  -8   7   8  156.48   27.30
   8   7  -8  142.39   28.60
  -8   7   8  174.18   24.20
   7  -7  -8   72.29   16.50
  -7  -7   8   63.79   16.30
  -7   7   8   37.70   13.90
  -7   7   8   54.69   15.60
   7   7  -8   39.30   16.70
  -6  -7   8   73.59   17.20
   6  -7  -8   48.50   13.70
  -6   7   8   39.50   13.10
  -6   7   8   59.29   14.50
   6   7  -8  103.69   22.40
   5  -7  -8  391.96   30.70
  -5  -7   8  339.57   30.50
  -5   7   8  307.97   29.00
  -5   7   8  337.17   29.20
   5   7  -8  293.47   33.10
  -5   7   8  364.76   30.50
  -4  -7   8  102.49   18.40
   4  -7  -8   90.39   16.00
   4  -7  -8   75.49   15.30
   4  -7  -8   84.39   16.20
  -4   7   8   86.99   16.10
  -4   7   8   92.49   18.40
   4   7  -8  115.49   22.40
  -4   7   8  105.29   17.60
   3  -7  -8  310.47   25.80
  -3  -7   8  340.57   28.20
   3  -7  -8  317.07   27.50
   3   7  -8  274.27   29.90
  -3   7   8  313.77   29.30
  -3   7   8  276.77   25.90
  -3   7   8  298.87   25.30
  -2  -7   8  131.89   16.50
   2  -7  -8  123.29   15.50
   2  -7  -8  144.39   17.80
   2   7  -8  144.09   24.20
  -2   7   8  129.49   19.20
  -2   7   8  115.49   14.30
   1  -7  -8  218.78   24.30
   1  -7  -8  292.17   24.10
  -1  -7   8  306.07   26.50
  -1   7   8  306.17   22.80
  -1   7   8  271.47   28.50
   1   7  -8  302.27   29.60
   0  -7  -8   65.59   14.70
   0  -7  -8   54.59   12.10
   0  -7   8   82.09   14.80
   0   7   8   54.89   14.90
   0   7  -8   56.29   14.70
   0   7   8   64.69   15.70
  -1  -7  -8  241.58   21.60
   1  -7   8  220.28   18.50
   1  -7   8  219.08   22.90
  -1  -7  -8  231.48   24.50
  -1   7  -8  187.68   23.30
   1   7   8  239.18   26.20
   2  -7   8  117.39   17.10
  -2  -7  -8  166.18   17.90
   2  -7   8  150.08   15.50
  -2   7  -8  121.89   17.90
   2   7   8  145.29   21.00
  -2   7  -8  106.99   20.60
  -3  -7  -8    5.70    6.50
   3  -7   8    3.00    6.10
   3   7   8   24.70   10.70
  -3   7  -8   12.20    8.70
  -3   7  -8    5.80    7.10
   4  -7   8    8.80    6.50
   4  -7   8    3.80    8.10
  -4  -7  -8    1.30    6.40
   4   7   8    6.90   10.20
  -4   7  -8   -5.10    7.10
   5  -7   8   -5.60    4.90
  -5  -7  -8   -1.70    6.80
   5   7   8   -0.40    6.90
  -5   7  -8   -7.90    6.50
  -6  -7  -8  207.48   23.60
   6  -7   8  164.08   22.20
  -6   7  -8  171.38   25.20
   6   7   8  201.68   27.20
  -7  -7  -8    3.50    9.40
   7  -7   8   12.60    9.70
  -7   7  -8   -1.30    9.40
   7   7   8   -3.60    9.60
  -8  -7  -8  125.29   23.60
   8  -7   8   68.49   17.80
  -8   7  -8   97.69   22.80
   9  -8  -8   20.30   14.20
  -9  -8   8   -5.30   10.90
   9   8  -8   17.50   13.70
  -9   8   8   -1.30   10.10
  -9   8   8   29.80   15.00
  -8  -8   8   22.70   13.50
   8  -8  -8   22.70   11.60
  -8   8   8   40.20   15.10
  -8   8   8   63.49   18.60
   8   8  -8    4.90   10.70
  -7  -8   8   65.29   17.60
   7  -8  -8   64.39   17.10
  -7   8   8   70.09   19.00
  -7   8   8   60.09   16.20
   7   8  -8   82.29   23.30
   6  -8  -8  119.99   21.00
  -6  -8   8  139.49   24.50
  -6   8   8  110.89   20.10
  -6   8   8  105.09   20.90
   6   8  -8  145.79   29.90
   5  -8  -8    8.70    7.80
  -5  -8   8   17.80    9.90
   5  -8  -8   14.40    8.60
  -5   8   8   28.30   10.60
   5   8  -8   26.70   13.30
  -5   8   8   26.30   11.20
   4  -8  -8   58.99   14.30
  -4  -8   8   64.09   15.70
   4  -8  -8   48.30   13.70
   4  -8  -8   41.50   11.60
  -4   8   8   42.20   13.10
  -4   8   8   36.30   12.80
   4   8  -8   56.29   17.40
  -4   8   8   61.89   12.80
  -3  -8   8   20.10    9.50
   3  -8  -8   26.10   10.40
   3  -8  -8   17.30   10.70
  -3   8   8   28.00   10.80
  -3   8   8   16.40    7.30
  -3   8   8   19.90    9.60
   3   8  -8   28.80   13.60
   2  -8  -8  238.08   26.30
  -2  -8   8  225.68   24.20
   2  -8  -8  230.38   22.90
   2   8  -8  269.07   29.80
  -2   8   8  289.87   29.30
   1  -8  -8   33.60   12.20
   1  -8  -8   44.20   11.70
  -1  -8   8   43.20   12.60
   1   8  -8   39.70   13.80
  -1   8   8   66.29   16.60
   0  -8   8   55.69   14.30
   0  -8  -8   32.90   10.70
   0   8   8   62.79   17.70
   0   8  -8   40.00   13.40
  -1  -8  -8   21.80    9.50
   1  -8   8   37.90   12.30
   1   8   8   32.80   13.40
  -1   8  -8   15.10   10.00
   2  -8   8  331.77   31.00
  -2  -8  -8  367.76   29.90
  -2   8  -8  333.57   32.30
  -2   8  -8  341.97   31.90
   2   8   8  293.37   33.30
   3  -8   8   95.29   20.90
  -3  -8  -8  110.89   19.30
  -3   8  -8  101.09   21.60
   3   8   8  104.39   23.50
  -4  -8  -8  108.09   19.40
   4  -8   8   57.99   17.30
   4   8   8   68.29   19.60
  -4   8  -8   81.79   19.30
   5  -8   8  106.89   18.70
  -5  -8  -8   81.89   18.10
   5   8   8   82.29   21.50
  -5   8  -8  118.19   23.70
  -6  -8  -8   53.59   15.60
   6  -8   8   87.69   18.00
   6   8   8   72.99   21.30
  -6   8  -8   85.69   20.80
   7  -8   8   -1.40    7.90
  -7  -8  -8    0.20   10.90
   7   8   8   12.10   11.80
  -7   8  -8   15.70   12.90
  -8  -8  -8   -2.90   10.90
   8  -8   8   22.00   12.80
   8   8   8    8.90   12.70
  -8   8  -8    4.10   13.90
  -8  -9   8    3.20   10.70
   8  -9  -8    0.40    8.40
  -8   9   8   -8.30    7.50
  -8   9   8   -0.70   11.80
   8   9  -8   -0.40   12.30
  -7  -9   8  -10.10    9.80
   7  -9  -8    7.80    9.40
   7   9  -8  -13.10   10.30
  -7   9   8    2.70   11.00
  -7   9   8   -2.30    8.40
   6  -9  -8   44.50   13.10
  -6  -9   8   60.19   16.80
  -6   9   8   57.59   17.70
   6   9  -8   77.59   22.10
  -6   9   8   41.30   12.90
   5  -9  -8   24.10   11.90
   5  -9  -8   34.20   11.50
  -5  -9   8   24.70   11.30
   5   9  -8   15.50   14.00
  -5   9   8   49.60   14.60
   4  -9  -8  122.49   21.90
  -4  -9   8  111.59   21.60
   4   9  -8  153.48   28.80
  -4   9   8  141.49   21.20
  -4   9   8   91.29   20.30
  -3  -9   8   10.50    8.30
   3  -9  -8    8.90    8.50
  -3   9   8    4.30    9.00
   3   9  -8   -4.60    6.80
  -3   9   8   12.50    9.40
  -2  -9   8   66.49   16.60
   2  -9  -8   72.59   16.10
   2   9  -8   60.49   17.90
  -2   9   8   66.39   17.60
  -1  -9   8   -1.90    6.40
   1  -9  -8   -3.20    6.70
   1   9  -8    3.90    8.50
  -1   9   8   -0.20    7.50
   0  -9  -8  271.77   26.10
   0  -9   8  277.77   28.30
   0   9  -8  258.37   29.80
   0   9   8  251.17   30.60
   1  -9   8   41.50   14.50
  -1  -9  -8   36.70   12.20
   1   9   8   29.60   15.10
  -1   9  -8   30.40   13.50
  -2  -9  -8   30.00   10.90
   2  -9   8   22.50   11.10
  -2   9  -8   26.70   12.20
   2   9   8   42.00   16.10
  -2   9  -8   26.20   12.10
  -3  -9  -8   53.39   14.40
   3  -9   8   67.59   18.00
  -3   9  -8   81.59   19.20
   3   9   8   59.39   18.70
   4  -9   8   -5.70    7.70
  -4  -9  -8    4.10    8.10
  -4   9  -8   -2.10    9.90
   4   9   8    9.30   12.10
  -5  -9  -8   -3.50    7.10
  -5   9  -8   -2.40    8.70
   5   9   8    6.20   12.00
  -6  -9  -8    7.00   10.90
   6   9   8   10.80   12.40
  -6   9  -8   -8.70   10.50
   7  -9   8   38.50   16.10
  -7  -9  -8   20.20   13.40
   7   9   8   53.89   20.30
  -7   9  -8   74.39   22.40
  -7 -10   8   50.19   17.60
   7  10  -8   50.09   21.30
  -7  10   8   44.70   17.10
  -6 -10   8   55.29   17.40
   6  10  -8   69.29   23.10
  -6  10   8   46.70   17.90
  -5 -10   8   22.20   11.90
   5 -10  -8   19.90   11.40
   5  10  -8   24.80   16.20
  -5  10   8   18.70   11.20
  -4 -10   8    8.20    9.70
   4 -10  -8    3.60    8.50
  -4  10   8   -3.60    8.80
   4  10  -8   -1.00   11.10
  -4  10   8    4.30   10.20
   3 -10  -8    3.10    8.30
  -3 -10   8    8.90   10.30
   3  10  -8    1.90   10.30
  -3  10   8    4.00   10.10
  -3  10   8   -1.60    9.60
   2 -10  -8    0.60    7.80
  -2 -10   8   18.20   10.70
   2  10  -8   -3.80   10.90
  -2  10   8   -2.90    8.40
   1 -10  -8   13.40    8.50
  -1 -10   8    3.10    8.50
  -1  10   8   -4.90    8.40
   1  10  -8    4.20   10.90
   0 -10   8   17.40   10.10
   0 -10  -8   46.90   14.20
   0  10   8   61.89   19.10
   0  10  -8   93.79   22.70
  -1 -10  -8  156.38   21.00
   1 -10   8   91.39   20.70
  -1  10  -8  162.08   28.20
   1  10   8  165.78   30.20
  -2 -10  -8   40.30   13.20
   2 -10   8   54.59   17.00
  -2  10  -8    9.20   11.40
  -2  10  -8    5.80   11.40
   2  10   8   28.10   15.40
   3 -10   8  -10.00    8.00
  -3 -10  -8    4.30    9.20
   3  10   8    6.40   11.40
  -3  10  -8   -1.40    8.80
  -4 -10  -8  223.68   26.80
   4 -10   8  180.38   26.80
  -4  10  -8  212.98   29.40
   4  10   8  139.49   30.00
  -5 -10  -8   83.69   20.20
  -5  10  -8   77.79   23.50
   5  10   8   81.49   24.50
   5 -11  -8  124.89   24.20
  -5 -11   8  107.89   23.70
  -5  11   8  155.48   27.40
   5  11  -8  160.38   32.90
   4 -11  -8    8.30   11.90
  -4 -11   8   23.90   13.20
  -4  11   8   30.20   15.00
   4  11  -8   19.40   16.50
   3 -11  -8   20.00   12.20
  -3 -11   8   31.80   15.80
  -3  11   8   19.90   13.60
  -3  11   8    9.40   11.80
   3  11  -8   36.10   18.70
   2 -11  -8   29.10   14.30
  -2 -11   8   32.00   14.00
   2  11  -8   11.20   13.20
  -2  11   8   24.50   14.60
  -1 -11   8   13.10   10.10
   1 -11  -8    1.00    9.00
   1  11  -8   -5.60    9.70
  -1  11   8   11.50   12.30
   0 -11   8   45.90   15.60
   0 -11  -8   36.20   13.80
   0  11  -8   57.69   20.40
   0  11   8   30.50   16.40
   1 -11   8   18.20   12.70
  -1 -11  -8    7.20    8.50
   1  11   8    8.30   13.50
  -1  11  -8    2.70   11.60
  -2 -11  -8    4.90   11.00
   2 -11   8   15.00   12.40
   2  11   8   -2.80   11.70
  -2  11  -8  -12.70   10.30
  -3 -11  -8    2.00    9.40
   3 -11   8  -11.80    9.20
  -3  11  -8   -6.80    9.40
   3  11   8   -7.30   10.60
   4 -11   8    7.30   11.30
  -4 -11  -8  -11.70    6.90
   4  11   8   -4.10   11.20
  -4  11  -8    7.60   12.90
 -12   0   9  -17.80   10.90
  12   0  -9   -5.20   10.30
 -11   0   9    2.30    9.50
  11   0  -9   17.20   10.70
 -10   0   9    1.70    9.00
  10   0  -9    1.60    7.00
   9   0  -9   -0.30    5.80
  -9   0   9   -4.80    6.10
   8   0  -9    3.00    6.90
   8   0  -9    0.00    5.40
  -8   0   9   -2.50    5.90
   7   0  -9    3.00    6.20
  -7   0   9   -3.40    4.50
   7   0  -9   -6.70    4.20
  -7   0   9    0.50    5.80
  -6   0   9   -1.00    3.40
  -6   0   9    2.40    5.40
   6   0  -9   -1.60    5.40
   5   0  -9    0.00    4.00
   5   0  -9    3.70    5.50
  -5   0   9   -2.40    3.20
  -5   0   9    5.90    5.20
  -4   0   9    0.60    4.00
  -4   0   9   -0.60    2.80
   4   0  -9    1.50    4.30
   4   0  -9   -1.40    3.60
   3   0  -9    2.00    4.60
  -3   0   9   -4.50    3.00
  -3   0   9    5.30    2.70
   2   0  -9   -4.70    3.20
  -2   0   9    0.30    1.60
  -2   0   9    6.60    4.10
   1   0  -9   -2.40    4.50
  -1   0   9   -0.30    3.80
   0   0   9   -0.80    3.50
   0   0  -9   -2.90    4.00
   0   0  -9   -0.30    1.60
  -1   0  -9   -1.80    3.30
  -1   0  -9   -2.20    2.10
   1   0   9   -0.30    4.00
   2   0   9    1.50    4.10
  -2   0  -9   -2.00    3.10
  -2   0  -9   -5.50    2.10
  -3   0  -9    2.40    3.70
   3   0   9    4.80    4.80
  -4   0  -9    0.90    3.30
  -4   0  -9   -2.30    3.80
   4   0   9    3.60    4.70
  -5   0  -9   -3.80    3.00
   5   0   9   -4.70    3.80
  -5   0  -9    1.90    5.60
  -6   0  -9   -4.60    4.20
   6   0   9   -6.90    4.30
   7   0   9    2.30    7.80
  -7   0  -9  -11.00    5.40
  -8   0  -9   -4.40    6.40
   8   0   9    1.20    7.20
   9   0   9    0.10    8.60
  -9   0  -9   -7.50    5.90
  10   0   9    5.30    9.80
 -10   0  -9    1.80    8.90
  12  -1  -9   20.20   14.90
 -12  -1   9   19.70   12.80
 -12   1   9   21.40   14.70
  12   1  -9    9.30   11.70
 -11  -1   9   -1.60   10.20
  11  -1  -9    0.20    9.10
  11   1  -9    1.30    9.20
 -11   1   9   -5.80    8.80
  10  -1  -9   63.89   16.30
 -10  -1   9   86.09   18.50
 -10   1   9   84.49   19.00
  10   1  -9  127.29   19.30
   9  -1  -9    9.40    8.60
  -9  -1   9    9.90    7.80
   9   1  -9    6.70    7.30
  -9   1   9   14.00    8.30
  -8  -1   9    6.50    6.40
  -8  -1   9    5.00    6.20
   8  -1  -9   -1.10    4.70
   8   1  -9    0.60    6.20
   8   1  -9    2.30    6.10
  -8   1   9   -7.80    5.10
   7  -1  -9   13.40    7.00
   7  -1  -9    6.20    6.30
  -7  -1   9    3.90    6.10
  -7  -1   9    9.90    6.80
   7   1  -9    4.80    5.30
  -7   1   9   10.60    6.40
  -6  -1   9   15.80    7.20
   6  -1  -9    5.20    5.90
   6  -1  -9   11.20    6.20
  -6  -1   9   15.10    6.40
   6   1  -9    7.60    6.10
   6   1  -9   11.40    6.80
  -6   1   9    4.80    5.40
  -6   1   9   18.10    7.40
  -5  -1   9  172.68   15.20
  -5  -1   9  174.48   16.50
   5  -1  -9  190.88   18.20
  -5   1   9  149.09   14.70
  -5   1   9  136.89   16.10
   5   1  -9  166.28   16.50
   5   1  -9  187.48   18.30
  -4  -1   9  526.05   30.70
   4  -1  -9  552.74   34.80
  -4  -1   9  522.35   33.10
   4  -1  -9  532.35   34.70
   4   1  -9  480.65   32.60
  -4   1   9  472.25   33.30
  -4   1   9  530.85   30.40
   4   1  -9  514.35   35.00
  -3  -1   9  873.01   46.90
   3  -1  -9  892.71   52.29
  -3  -1   9  861.81   49.80
  -3   1   9  954.30   51.69
   3   1  -9  944.91   53.29
  -3   1   9  887.21   46.00
   2  -1  -9   48.70   10.40
  -2  -1   9   45.60    5.30
  -2  -1   9   36.40    8.00
   2   1  -9   32.80    8.70
  -2   1   9   42.10    3.70
  -2   1   9   43.00    9.10
  -1  -1   9   27.40    6.90
   1  -1  -9   21.20    7.30
  -1  -1   9   34.30    4.50
   1   1  -9   31.40    8.30
  -1   1   9   37.40    8.00
   0  -1  -9   97.99   11.80
   0  -1  -9   93.59    6.10
   0  -1   9   70.99    9.90
   0  -1   9   85.89    7.70
   0   1  -9   88.29    8.10
   0   1  -9  116.89   12.70
   0   1   9  110.39   11.50
   1  -1   9   10.20    6.10
  -1  -1  -9    8.90    3.40
  -1  -1  -9    4.50    4.40
  -1   1  -9   -1.60    3.40
  -1   1  -9    2.30    3.20
   1   1   9    2.80    4.30
   2  -1   9  120.79   13.70
  -2  -1  -9  111.09   13.30
  -2  -1  -9  138.59   11.50
  -2   1  -9  115.89   13.30
  -2   1  -9  119.39   13.00
   2   1   9  123.09   13.80
  -3  -1  -9    8.80    5.20
   3  -1   9    3.10    5.50
  -3   1  -9    4.00    4.40
  -3   1  -9    8.60    4.80
   3   1   9    0.90    4.40
  -4  -1  -9   91.39   12.00
  -4  -1  -9  109.19   12.10
   4  -1   9   94.59   13.40
   4   1   9   88.09   13.10
  -4   1  -9  103.89   12.90
  -4   1  -9   80.29    9.90
  -5  -1  -9    2.20    4.10
   5  -1   9    3.70    5.20
  -5  -1  -9    0.90    4.80
   5   1   9    4.00    5.20
   5   1   9    3.70    4.90
  -5   1  -9    2.10    4.80
  -6  -1  -9   29.20    9.50
   6  -1   9   31.00   10.60
  -6   1  -9   36.50   11.20
   6   1   9   11.70    7.00
   7  -1   9    5.90    7.30
  -7  -1  -9    7.10    7.20
   7   1   9   -6.30    4.70
  -7   1  -9   -5.90    6.60
   8  -1   9  104.69   21.10
  -8  -1  -9  112.89   21.50
  -8   1  -9   83.19   18.90
   8   1   9   97.99   19.20
   9  -1   9    7.70    9.30
  -9  -1  -9   16.00   10.50
  -9   1  -9   20.90   10.90
   9   1   9   17.70   10.30
 -10  -1  -9   19.10   12.50
  10  -1   9   11.30   12.30
  10   1   9   25.20   13.00
 -10   1  -9    6.40   10.30
  12  -2  -9   38.90   16.40
 -12  -2   9   10.90   12.40
 -12   2   9   -3.40   13.20
 -11  -2   9   -1.00    9.40
  11  -2  -9   -1.30    8.40
 -11   2   9   14.40   12.00
  11   2  -9   -7.90    7.30
 -10  -2   9   17.40   11.00
  10  -2  -9   31.80   14.30
 -10   2   9    6.50    9.80
  10   2  -9   11.60    9.90
   9  -2  -9  -10.70    7.10
  -9  -2   9    4.90    7.10
  -9  -2   9    1.40    6.40
   9   2  -9    2.40    6.70
  -9   2   9    6.90    9.10
  -8  -2   9   48.20   13.00
  -8  -2   9   58.89   13.10
   8  -2  -9   32.20   11.30
  -8   2   9   55.49   13.60
   8   2  -9   54.29   12.90
  -7  -2   9   78.29   13.90
   7  -2  -9   89.99   12.60
   7  -2  -9  100.79   15.50
  -7  -2   9   78.89   15.00
   7   2  -9   90.19   13.40
   7   2  -9  118.09   22.90
  -7   2   9  100.89   16.30
  -6  -2   9   30.30    8.30
   6  -2  -9   10.60    6.70
   6  -2  -9   16.90    7.00
  -6  -2   9   12.30    6.00
   6   2  -9   30.40    8.50
   6   2  -9   13.70    7.60
  -6   2   9   14.30    6.90
  -6   2   9   15.00    7.20
   5  -2  -9  163.78   16.60
  -5  -2   9  122.89   13.30
  -5  -2   9  129.69   13.60
   5   2  -9  119.39   13.60
  -5   2   9  134.59   13.70
   5   2  -9  144.59   16.90
  -5   2   9  135.49   15.40
  -4  -2   9   61.39   11.80
  -4  -2   9   59.59    8.50
   4  -2  -9   81.39   11.20
   4  -2  -9   67.49   10.50
  -4   2   9   58.59    8.30
  -4   2   9   57.09   10.80
   4   2  -9   48.50   10.80
   3  -2  -9   16.80    6.70
  -3  -2   9   36.70    6.80
  -3   2   9   22.90    4.70
  -3   2   9    8.90    5.10
   3   2  -9   20.00    7.70
  -2  -2   9   25.60    5.50
   2  -2  -9   30.90    8.10
  -2  -2   9   24.00    6.00
  -2   2   9   18.10    6.40
   2   2  -9   14.00    7.00
  -2   2   9   23.10    4.00
  -1  -2   9    7.30    4.30
   1  -2  -9    9.60    2.40
  -1  -2   9   11.30    4.00
   1  -2  -9    6.40    4.90
  -1   2   9    7.70    4.50
   1   2  -9   11.90    6.10
   0  -2   9  372.16   23.10
   0  -2   9  405.26   25.70
   0  -2  -9  386.06   20.70
   0  -2  -9  386.36   27.40
   0   2   9  336.27   25.00
   0   2  -9  393.76   27.30
  -1  -2  -9  764.52   40.10
   1  -2   9  733.23   42.20
  -1  -2  -9  759.82   45.70
   1  -2   9  739.53   44.60
  -1   2  -9  754.82   43.30
   1   2   9  791.12   45.00
  -1   2  -9  787.22   45.40
  -2  -2  -9   51.79   10.20
   2  -2   9   78.29   11.30
  -2  -2  -9   65.19    8.00
   2   2   9   67.39   10.20
  -2   2  -9   79.99   10.30
  -3  -2  -9   19.30    6.50
   3  -2   9   19.70    7.70
  -3   2  -9   21.50    6.60
  -3   2  -9   13.00    6.20
   3   2   9   17.90    6.60
  -4  -2  -9  175.48   16.30
  -4  -2  -9  156.78   15.90
   4  -2   9  140.89   16.40
  -4   2  -9  159.18   17.30
  -4   2  -9  129.49   13.20
   4   2   9  180.28   17.80
  -5  -2  -9  227.08   20.30
   5  -2   9  178.28   20.50
  -5  -2  -9  225.78   19.00
   5   2   9  212.78   19.70
   5   2   9  171.58   19.00
  -5   2  -9  177.48   19.70
  -6  -2  -9    3.40    5.50
   6  -2   9    5.00    6.90
   6   2   9   -1.70    4.80
   6   2   9    1.20    5.90
  -6   2  -9   -2.60    5.50
   7  -2   9  128.09   22.10
   7   2   9  129.99   17.70
  -7   2  -9  146.19   20.20
   8  -2   9  102.89   20.10
  -8  -2  -9   93.99   19.00
   8   2   9  106.89   19.90
  -8   2  -9   89.99   19.80
  -9  -2  -9   -7.70    8.60
   9  -2   9  -14.40    6.60
   9   2   9    2.10    8.20
  -9   2  -9   -1.10    8.70
  10  -2   9   -1.20    8.10
 -10  -2  -9    4.90    9.80
  10   2   9    4.10    8.80
 -10   2  -9   -6.60    9.90
 -11  -3   9    7.00    9.40
  11  -3  -9   15.20   11.10
 -11   3   9   -2.80    9.20
 -10  -3   9   -6.50    6.90
 -10  -3   9   -4.50    6.80
  10  -3  -9   -3.70    7.70
 -10   3   9   -2.00    8.60
   9  -3  -9   17.80   10.90
  -9  -3   9   22.00   11.60
  -9  -3   9   15.40    9.70
  -9   3   9   15.20   11.40
   9   3  -9   -0.30    5.90
   8  -3  -9    7.60    7.70
  -8  -3   9    1.50    6.60
  -8   3   9    2.90    6.80
   8   3  -9    8.30    6.80
   8   3  -9    2.50    7.00
  -7  -3   9    6.10    6.70
   7  -3  -9   -2.00    5.30
   7  -3  -9    4.40    5.20
   7   3  -9    3.10    5.10
   7   3  -9   -1.40    5.20
  -7   3   9    9.10    7.30
  -6  -3   9    6.90    5.60
  -6  -3   9   13.60    7.60
   6  -3  -9    5.10    5.70
   6  -3  -9   -0.30    5.40
   6   3  -9   10.70    6.20
  -6   3   9    5.80    5.70
   6   3  -9    8.80    8.10
  -6   3   9    7.60    7.10
  -5  -3   9   97.89   11.90
   5  -3  -9   95.19   13.60
  -5  -3   9  139.09   14.20
  -5   3   9  122.19   14.90
  -5   3   9  115.49   13.20
   5   3  -9  116.39   15.80
   4  -3  -9  133.99   15.00
   4  -3  -9  141.79   15.30
  -4  -3   9  129.89   13.40
  -4  -3   9  126.99   12.40
   4   3  -9  131.49   16.40
  -4   3   9  106.49   13.80
  -4   3   9  125.09   12.40
   3  -3  -9  358.86   25.40
   3  -3  -9  302.77   24.80
  -3  -3   9  320.67   21.80
  -3  -3   9  337.97   22.90
   3   3  -9  357.16   27.90
  -3   3   9  314.57   21.00
  -3   3   9  311.87   24.50
  -2  -3   9   27.30    6.40
   2  -3  -9   14.10    6.80
  -2  -3   9   25.40    6.10
   2  -3  -9   37.90    6.10
  -2   3   9   27.90    7.50
  -2   3   9   34.10    6.00
   2   3  -9   27.40    9.40
  -1  -3   9    8.10    4.70
   1  -3  -9    9.60    5.60
   1  -3  -9   12.30    3.60
  -1   3   9   18.30    6.20
   1   3  -9    2.20    4.80
   0  -3   9  121.09   12.00
   0  -3  -9  132.29   10.10
   0  -3   9  119.69   12.90
   0  -3  -9  109.49   14.20
   0   3  -9  119.69   14.50
   0   3   9  125.49   13.10
  -1  -3  -9    7.20    5.60
   1  -3   9    9.00    5.50
  -1  -3  -9   12.00    4.30
   1  -3   9    2.20    3.50
  -1   3  -9    3.70    4.40
  -1   3  -9    6.70    4.80
   1   3   9    3.60    4.70
  -2  -3  -9   49.80   11.00
   2  -3   9   65.09   11.70
  -2  -3  -9   44.40    8.20
  -2   3  -9   50.49   10.20
  -2   3  -9   62.79    9.70
   2   3   9   44.90   10.10
  -3  -3  -9   88.49   13.00
   3  -3   9   85.39   12.70
   3   3   9   95.59   12.60
  -3   3  -9  100.59   12.80
  -3   3  -9   91.89   11.30
  -4  -3  -9   11.10    5.90
  -4  -3  -9   12.90    6.70
   4  -3   9   17.60    7.50
   4   3   9    5.50    5.70
  -4   3  -9   22.20    6.70
  -4   3  -9    5.10    5.80
   4   3   9    3.60    5.80
   5  -3   9    6.90    6.40
  -5  -3  -9    3.40    5.40
  -5  -3  -9   -3.10    4.30
   5   3   9   -3.00    4.00
  -5   3  -9   -5.00    3.70
   6  -3   9   11.10    8.00
  -6  -3  -9    1.20    6.00
  -6   3  -9   -1.10    7.00
   6   3   9    9.00    7.20
   6   3   9    4.20    5.80
  -7  -3  -9   40.20   11.60
   7  -3   9   28.90   11.00
  -7   3  -9   39.20   14.30
   7   3   9    3.80    6.30
   8  -3   9   20.10   10.10
  -8  -3  -9   20.30   10.80
  -8   3  -9   12.90   10.80
   8   3   9   27.40   11.20
   9  -3   9   33.50   14.10
  -9  -3  -9   18.00   11.90
   9   3   9   15.30   10.20
  -9   3  -9    7.30   12.00
  10  -3   9   22.10   13.00
 -10  -3  -9   -8.90    7.90
  10   3   9   13.40   11.20
 -10   3  -9    2.80   12.90
  11  -4  -9   -2.50    9.50
 -11  -4   9   -1.70    9.00
 -11   4   9   -6.50   10.70
  10  -4  -9    3.00   10.90
 -10  -4   9    4.20    9.00
 -10   4   9    2.80   12.00
   9  -4  -9   14.00   10.30
  -9  -4   9    8.40    7.60
  -9   4   9    1.60    9.10
   9   4  -9    8.40    9.30
  -8  -4   9   -2.60    6.90
   8  -4  -9    2.10    7.50
   8   4  -9   -0.80    7.70
  -8   4   9   -8.90    7.30
  -7  -4   9  108.19   13.90
  -7  -4   9  132.39   16.90
   7  -4  -9  121.29   17.60
  -7   4   9  100.99   19.70
  -7   4   9  107.39   16.00
   7   4  -9  118.69   21.60
   6  -4  -9   75.79   12.00
  -6  -4   9   80.09   11.20
  -6  -4   9   90.29   13.50
   6  -4  -9   78.49   15.60
   6   4  -9   63.39   14.60
  -6   4   9   87.79   16.40
  -6   4   9   95.79   15.90
  -5  -4   9   25.60    8.40
   5  -4  -9   15.80    7.00
  -5  -4   9   14.20    5.50
   5   4  -9   19.30    9.30
  -5   4   9   22.70    7.70
  -5   4   9   14.00    7.00
   4  -4  -9   16.30    6.50
  -4  -4   9   14.90    5.00
  -4  -4   9    8.60    5.30
   4  -4  -9    8.80    6.00
  -4   4   9   25.30    6.80
  -4   4   9   10.70    6.30
   4   4  -9    7.50    6.90
   3  -4  -9  541.15   35.90
   3  -4  -9  515.45   36.20
  -3  -4   9  555.64   32.10
  -3  -4   9  555.94   35.00
   3  -4  -9  539.15   32.90
   3   4  -9  557.34   39.60
  -3   4   9  558.24   36.40
  -3   4   9  543.35   33.20
   2  -4  -9    3.30    3.30
   2  -4  -9   -1.50    3.80
  -2  -4   9    3.40    3.60
  -2  -4   9    1.10    2.90
   2   4  -9   -2.20    4.50
  -2   4   9   -2.60    3.30
  -2   4   9    2.70    3.60
   1  -4  -9   60.19   11.80
  -1  -4   9   49.80    8.60
  -1  -4   9   52.69    9.60
   1  -4  -9   44.60    7.70
  -1   4   9   59.19   10.50
   1   4  -9   59.09   12.50
   0  -4  -9  136.89   15.50
   0  -4  -9  122.19   11.20
   0  -4   9  161.98   14.50
   0   4   9  106.39   12.50
   0   4  -9   91.69   14.10
   1  -4   9  188.98   17.00
  -1  -4  -9  178.28   18.20
   1  -4   9  169.28   15.90
  -1  -4  -9  163.28   14.20
  -1   4  -9  154.68   16.90
   1   4   9  153.58   15.30
  -1   4  -9  186.18   17.50
   2  -4   9    1.80    4.50
   2  -4   9   10.10    5.40
  -2  -4  -9    7.60    5.80
  -2  -4  -9    0.00    3.00
  -2   4  -9   -3.60    4.00
  -2   4  -9   -2.50    3.40
   2   4   9   -2.00    5.00
   2   4   9   -1.90    3.40
  -3  -4  -9  187.88   19.80
   3  -4   9  226.88   20.10
  -3   4  -9  204.18   18.20
   3   4   9  215.88   19.10
   3   4   9  212.68   21.80
  -3   4  -9  187.08   20.00
  -4  -4  -9   27.70    9.30
  -4  -4  -9   41.00    9.80
   4  -4   9   39.60   10.50
  -4   4  -9   69.89   14.20
   4   4   9   51.09   13.00
   4   4   9   39.80   10.00
  -5  -4  -9  170.28   19.20
   5  -4   9  174.08   20.10
  -5  -4  -9  173.38   19.70
   5   4   9  176.38   18.70
  -5   4  -9  200.88   22.30
   5   4   9  204.28   21.70
  -6  -4  -9  115.19   16.00
   6  -4   9   87.29   17.30
   6   4   9  134.69   15.90
  -6   4  -9  103.89   19.10
   7  -4   9   25.20   12.30
  -7  -4  -9   26.80   10.10
   7   4   9   13.00    7.80
  -7   4  -9   28.20   11.50
  -8  -4  -9   23.20   11.60
   8  -4   9   59.99   16.90
   8   4   9   53.09   13.70
  -8   4  -9   81.99   19.80
  -9  -4  -9   -5.50    9.50
   9  -4   9   -1.60    8.10
  -9   4  -9    0.80   10.10
  10  -4   9    1.30   10.60
 -10  -4  -9    1.10   10.10
 -10   4  -9   -2.50   11.70
  11  -5  -9    8.60   10.20
 -11  -5   9    5.30   10.50
 -11   5   9   25.30   16.80
 -10  -5   9    4.90   11.40
  10  -5  -9   -6.20    7.90
 -10   5   9   11.40   10.90
   9  -5  -9   68.19   18.30
  -9  -5   9   39.30   14.40
   9   5  -9   28.70   13.10
  -9   5   9   67.39   17.10
  -8  -5   9   12.40   10.00
   8  -5  -9    3.00    8.30
   8   5  -9  -12.60    6.40
  -8   5   9   -6.20    5.80
  -7  -5   9   21.10    9.30
   7  -5  -9   18.00    9.30
  -7   5   9   30.40   11.50
   7   5  -9   30.30   12.90
  -7   5   9   24.30    9.90
   6  -5  -9    0.70    4.90
  -6  -5   9   12.10    8.10
   6  -5  -9    1.50    5.50
   6   5  -9   -3.10    6.50
  -6   5   9    8.50    7.00
  -6   5   9   -1.80    5.70
  -5  -5   9   36.50   10.80
   5  -5  -9   16.80    8.20
   5   5  -9   52.89   14.20
  -5   5   9   43.70   10.90
  -5   5   9   55.39   12.80
  -4  -5   9  380.56   27.90
  -4  -5   9  382.76   22.90
   4  -5  -9  332.97   27.10
   4  -5  -9  316.07   27.20
  -4   5   9  311.07   25.20
  -4   5   9  373.16   28.60
   4   5  -9  321.47   30.40
  -3  -5   9   86.59   12.50
   3  -5  -9   95.09   13.70
   3  -5  -9   79.89   11.10
  -3  -5   9   82.69    8.90
  -3   5   9   59.89   11.20
  -3   5   9  100.19   13.20
   3   5  -9  121.29   16.80
   2  -5  -9   11.90    5.30
  -2  -5   9    8.60    6.20
   2  -5  -9   18.20    8.00
  -2  -5   9    8.40    3.90
  -2   5   9    1.30    3.60
   2   5  -9   18.70    8.90
   1  -5  -9  135.69   13.30
  -1  -5   9  154.18   13.00
  -1  -5   9  150.98   15.70
   1  -5  -9  172.98   18.70
  -1   5   9  132.79   14.10
   1   5  -9  125.19   16.90
   0  -5  -9  159.98   18.90
   0  -5   9  254.87   20.20
   0  -5  -9  191.78   16.30
   0  -5   9  210.98   16.60
   0   5   9  185.68   17.00
   0   5   9  209.58   22.00
   0   5  -9  187.38   20.60
  -1  -5  -9   13.90    6.50
   1  -5   9   -1.00    6.00
  -1  -5  -9    5.40    4.80
   1  -5   9    2.50    4.50
   1   5   9   10.20    5.00
   1   5   9   12.00    6.80
  -1   5  -9    5.80    5.80
  -2  -5  -9  105.19   15.50
   2  -5   9  129.49   14.00
   2  -5   9  137.39   16.60
  -2   5  -9  149.88   16.90
   2   5   9  137.09   14.30
  -2   5  -9  147.39   16.40
   2   5   9  106.99   16.40
  -3  -5  -9    0.20    4.20
   3  -5   9    2.20    4.50
  -3  -5  -9    1.40    4.80
   3  -5   9    4.10    4.90
   3   5   9    0.50    6.20
   3   5   9   -5.50    3.50
  -3   5  -9   -4.10    3.50
  -3   5  -9    4.40    4.70
  -4  -5  -9    2.50    5.30
  -4  -5  -9   -6.60    4.20
   4  -5   9    0.40    5.30
   4   5   9    1.60    5.00
   4   5   9   -3.90    5.40
  -4   5  -9   -5.00    5.10
  -5  -5  -9  279.17   25.60
   5  -5   9  283.97   27.10
   5   5   9  302.87   29.00
   5   5   9  294.97   24.70
  -5   5  -9  299.97   28.40
  -6  -5  -9   24.60    9.60
   6  -5   9   19.10    9.20
   6   5   9   15.30   10.00
  -6   5  -9   25.90   11.60
  -7  -5  -9  105.69   19.40
   7  -5   9   73.39   18.30
  -7   5  -9   98.39   21.00
  -8  -5  -9   22.10   10.70
   8  -5   9   12.80   10.80
  -8   5  -9   16.00   11.70
   9  -5   9   17.70   12.80
  -9  -5  -9   -2.10    8.60
  -9   5  -9   14.80   14.30
 -10  -6   9    9.30   11.80
  10  -6  -9    1.30    8.50
 -10   6   9   -3.80    9.10
   9  -6  -9   -1.90    7.50
  -9  -6   9   -3.90    7.00
  -9   6   9   -0.10    8.30
  -9   6   9   -2.30    9.70
   9   6  -9   19.70   12.70
   8  -6  -9   28.30   12.70
  -8  -6   9   52.19   14.60
   8   6  -9    3.10   10.50
  -8   6   9   30.10   12.90
  -8   6   9   43.90   14.70
   7  -6  -9  520.55   41.00
  -7  -6   9  503.35   40.40
  -7   6   9  528.05   41.10
   7   6  -9  497.85   44.10
  -7   6   9  491.75   39.10
   6  -6  -9   93.49   17.80
  -6  -6   9  111.09   19.60
   6  -6  -9   97.19   13.70
  -6   6   9  102.09   17.20
  -6   6   9   88.29   17.50
   6   6  -9  120.59   22.70
  -5  -6   9    1.20    5.80
   5  -6  -9   -3.50    4.60
  -5   6   9    7.70    6.90
  -5   6   9    1.10    5.80
  -5   6   9    4.20    6.50
   5   6  -9   10.10    9.10
   4  -6  -9   56.19   12.00
  -4  -6   9   37.40   11.00
   4  -6  -9   39.30   10.70
   4   6  -9   34.30   12.80
  -4   6   9   45.40   10.30
  -4   6   9   45.20   11.70
  -4   6   9   36.20   10.80
  -3  -6   9   89.99   15.70
   3  -6  -9   78.59   14.80
  -3   6   9   89.49   12.70
   3   6  -9   82.89   17.60
  -3   6   9   85.29   12.30
  -3   6   9  113.39   16.20
  -2  -6   9   35.70    9.90
   2  -6  -9   46.40   11.80
  -2   6   9   42.30    9.50
   2   6  -9   80.99   17.90
  -2   6   9   47.80   13.50
   1  -6  -9   18.40    8.00
  -1  -6   9   22.60    5.80
  -1  -6   9   12.00    6.20
  -1   6   9   16.30    6.40
   1   6  -9    8.70    7.10
  -1   6   9   12.00    8.50
   0  -6   9   45.30    8.10
   0  -6   9   36.10    9.90
   0  -6  -9   32.50   10.20
   0   6  -9   35.30   11.20
   0   6   9   61.29   10.90
   0   6   9   47.80   13.90
  -1  -6  -9    6.40    5.40
   1  -6   9    1.70    5.40
   1  -6   9    1.90    3.60
  -1   6  -9    2.60    5.60
   1   6   9   -1.20    6.20
   1   6   9   -2.50    3.60
   2  -6   9  177.88   19.20
  -2  -6  -9  176.28   17.40
  -2  -6  -9  227.48   22.90
   2   6   9  154.18   21.30
  -2   6  -9  175.58   19.90
   2   6   9  160.28   16.10
  -2   6  -9  122.49   17.10
   3  -6   9   31.70    9.20
  -3  -6  -9   36.70   11.40
  -3  -6  -9   21.90    9.40
   3  -6   9   50.59   13.30
  -3   6  -9   24.10   10.90
  -3   6  -9   15.30    7.50
   3   6   9   28.10   11.50
   4  -6   9   14.30    7.40
  -4  -6  -9   18.80    7.90
   4   6   9   22.10   10.80
  -4   6  -9    4.90    8.00
  -5  -6  -9  380.26   30.60
   5  -6   9  328.07   30.00
   5   6   9  318.97   32.70
  -5   6  -9  350.96   32.60
  -6  -6  -9   55.09   14.80
   6  -6   9   43.40   13.20
  -6   6  -9   49.60   15.30
   6   6   9   65.79   17.30
  -7  -6  -9    7.50    7.60
   7  -6   9    4.50    8.90
   7   6   9    4.60    9.00
  -7   6  -9    8.70   11.30
  -8  -6  -9    2.90    8.20
   8  -6   9  -12.40    7.20
  -8   6  -9    7.40   12.50
   9  -6   9    1.80    9.30
  -9  -6  -9   11.50   12.00
  -9   6  -9   -5.70    9.60
  10  -7  -9   21.50   13.00
 -10  -7   9   -3.40   10.90
 -10   7   9   48.60   18.10
  10   7  -9   -3.00   13.00
 -10   7   9   42.20   17.60
   9  -7  -9   34.00   15.00
  -9  -7   9   41.00   15.60
   9   7  -9    3.70   12.30
  -9   7   9   37.30   16.20
  -9   7   9    6.30   12.10
  -8  -7   9    1.90    9.20
   8  -7  -9   -5.70    7.30
  -8   7   9    5.60    9.50
   8   7  -9   -2.60   10.50
  -8   7   9    9.40    9.70
   7  -7  -9   27.60   11.50
  -7  -7   9    1.80    7.80
   7   7  -9    2.60   10.60
  -7   7   9   19.60   11.70
  -7   7   9   11.60    9.50
  -6  -7   9   -1.40    6.30
   6  -7  -9    0.20    5.80
   6   7  -9   10.00   10.80
  -6   7   9    7.20    7.80
  -6   7   9   -1.80    6.60
  -5  -7   9   92.09   17.60
   5  -7  -9   69.39   13.70
   5  -7  -9   43.60   12.30
  -5   7   9   49.70   13.10
  -5   7   9   51.29   13.10
   5   7  -9  117.49   24.00
  -5   7   9   57.49   13.60
  -4  -7   9  391.86   35.00
   4  -7  -9  508.75   36.00
   4  -7  -9  527.85   36.60
   4  -7  -9  497.65   36.60
   4   7  -9  531.25   44.20
  -4   7   9  480.25   38.40
  -4   7   9  465.75   35.00
  -4   7   9  450.25   35.30
   3  -7  -9  404.06   32.20
  -3  -7   9  389.66   31.60
  -3   7   9  363.86   33.70
  -3   7   9  411.26   31.20
   3   7  -9  338.97   35.00
  -3   7   9  404.86   29.90
  -2  -7   9   10.80    7.60
   2  -7  -9    7.20    6.60
  -2   7   9    9.30    5.70
   2   7  -9    2.00    7.50
  -2   7   9    6.10    7.80
  -1  -7   9  156.88   18.70
   1  -7  -9  168.78   20.70
   1   7  -9  176.48   23.60
  -1   7   9  184.48   17.30
  -1   7   9  175.58   22.40
   0  -7   9  561.94   38.80
   0  -7  -9  503.15   39.60
   0   7   9  533.95   43.20
   0   7   9  478.15   33.90
   0   7  -9  471.95   39.60
  -1  -7  -9  125.59   19.10
   1  -7   9  187.18   19.20
   1  -7   9  207.28   21.40
  -1  -7  -9  154.88   17.30
  -1   7  -9  186.08   21.60
   1   7   9  169.98   23.90
   2  -7   9   25.50    7.90
  -2  -7  -9   19.90   10.30
  -2  -7  -9   34.00   10.50
   2  -7   9   38.40   11.60
  -2   7  -9   26.20   10.80
   2   7   9   32.20   12.90
  -2   7  -9   28.30    9.80
  -3  -7  -9   37.90   11.30
   3  -7   9   23.70   11.10
  -3   7  -9   26.00   11.10
  -3   7  -9   24.20   11.00
   3   7   9   16.50   10.50
   4  -7   9    2.40    8.10
  -4  -7  -9    6.50    7.60
   4  -7   9    0.10    5.40
   4   7   9    7.70   10.30
  -4   7  -9    4.70    9.00
  -5  -7  -9   40.00   12.40
   5  -7   9   70.69   15.40
  -5   7  -9   27.60   12.90
   5   7   9   22.10   12.20
   6  -7   9   -5.70    5.90
  -6  -7  -9   -6.50    5.10
   6   7   9    4.10    9.20
  -6   7  -9    1.90    8.60
   7  -7   9   25.90   13.50
  -7  -7  -9   21.30   10.90
  -7   7  -9   23.60   13.10
   7   7   9   47.80   16.10
   8  -7   9  166.78   25.10
  -8  -7  -9  152.38   27.20
  -8   7  -9  201.28   29.50
  -9  -8   9   12.60   11.80
   9  -8  -9   40.70   16.10
   9   8  -9   32.40   16.10
  -9   8   9   29.50   13.50
  -9   8   9   63.39   23.60
  -8  -8   9  222.48   27.90
   8  -8  -9  132.79   24.30
  -8   8   9  141.79   25.20
  -8   8   9  182.88   25.20
   8   8  -9  190.48   33.50
   7  -8  -9  146.59   24.80
  -7  -8   9  125.59   23.10
  -7   8   9  117.99   22.30
   7   8  -9  171.28   32.50
  -7   8   9  119.79   22.40
   6  -8  -9   24.30   11.00
  -6  -8   9   52.99   15.20
  -6   8   9   47.80   13.90
  -6   8   9   20.20   10.40
   6   8  -9   52.39   20.40
   5  -8  -9   11.60    8.60
   5  -8  -9   -1.40    6.80
  -5  -8   9    8.50    7.90
   5   8  -9    7.60   12.00
  -5   8   9    6.20    8.70
  -5   8   9   10.30    9.10
  -5   8   9   18.40    9.40
   4  -8  -9    2.90    7.70
   4  -8  -9   21.20    8.60
   4  -8  -9   14.00    8.90
  -4  -8   9   27.40   10.50
   4   8  -9    8.50   11.60
  -4   8   9   16.10   10.00
  -4   8   9   24.40   10.30
  -4   8   9   28.90    9.50
   3  -8  -9    5.90    6.90
   3  -8  -9    2.80    6.20
  -3  -8   9    2.60    7.50
   3   8  -9    2.00    9.30
  -3   8   9    2.60    7.40
  -3   8   9    2.20    5.30
  -3   8   9   11.50    8.70
  -2  -8   9    1.90    6.40
   2  -8  -9    2.60    5.80
   2  -8  -9    4.10    6.00
   2   8  -9    7.60    9.90
  -2   8   9    8.60    9.30
  -1  -8   9   13.00    8.60
   1  -8  -9   34.90   12.50
   1  -8  -9   31.40    9.50
   1   8  -9   57.19   16.50
  -1   8   9   34.20   13.80
   0  -8   9  164.38   20.90
   0  -8  -9  153.68   18.80
   0  -8  -9  166.18   23.10
   0   8   9  161.08   23.10
   0   8  -9  154.58   22.20
  -1  -8  -9   99.69   15.50
   1  -8   9  175.98   20.80
   1   8   9  136.39   26.00
  -1   8  -9  157.48   21.70
  -2  -8  -9   31.80   11.10
   2  -8   9   30.00   11.40
  -2   8  -9   51.79   15.40
  -2   8  -9   38.80   13.00
   2   8   9   49.99   16.00
  -3  -8  -9   21.00    9.00
   3  -8   9    1.60    7.00
  -3   8  -9    0.80    9.60
   3   8   9   -4.40    8.70
   4  -8   9  229.38   26.70
  -4  -8  -9  214.28   23.70
  -4   8  -9  217.18   26.30
   4   8   9  160.08   26.10
  -5  -8  -9  308.27   29.90
   5  -8   9  278.47   28.30
  -5   8  -9  294.77   32.90
   5   8   9  345.07   37.20
   6  -8   9   36.00   12.90
  -6  -8  -9   52.99   16.20
   6   8   9   56.29   18.00
  -6   8  -9   47.80   16.30
  -7  -8  -9   -2.20    9.10
   7  -8   9   26.80   12.00
  -7   8  -9   13.80   11.60
   7   8   9   21.60   15.10
   8  -9  -9   -7.20    8.90
  -8  -9   9   13.00   10.70
   8   9  -9   -2.60   12.90
  -8   9   9    5.60   10.90
  -7  -9   9   -2.80    8.70
   7  -9  -9    2.90    9.50
  -7   9   9    8.80   10.20
   7   9  -9   12.70   13.90
  -7   9   9    0.10    8.70
   6  -9  -9    1.90    8.30
  -6  -9   9   -0.10    9.30
  -6   9   9    4.10    8.50
  -6   9   9   12.10   11.10
   6   9  -9   -2.20   10.90
  -5  -9   9   16.40   11.90
   5  -9  -9    8.60    9.40
   5  -9  -9    1.70    7.30
   5   9  -9   34.70   17.80
  -5   9   9   -3.90    8.50
   4  -9  -9   82.09   18.10
  -4  -9   9   71.69   17.70
  -4   9   9   73.89   17.10
   4   9  -9   63.39   19.40
  -4   9   9   76.09   18.70
  -3  -9   9  184.38   24.20
   3  -9  -9  181.68   22.00
  -3   9   9  156.18   23.70
  -3   9   9  218.38   25.30
   3   9  -9  285.27   32.80
  -2  -9   9  246.68   27.20
   2  -9  -9  257.37   25.20
  -2   9   9  250.67   30.10
   2   9  -9  184.18   28.00
   1  -9  -9   83.79   18.00
  -1  -9   9  103.09   20.70
   1   9  -9   96.49   21.80
  -1   9   9   88.09   21.00
   0  -9   9  251.97   27.80
   0  -9  -9  287.67   27.00
   0   9   9  237.88   30.00
   0   9  -9  235.28   29.30
  -1  -9  -9  132.99   18.50
   1  -9   9  167.98   22.10
  -1   9  -9  156.38   24.10
   1   9   9  124.99   25.10
  -2  -9  -9   60.09   15.40
   2  -9   9   92.09   19.90
  -2   9  -9   77.59   19.50
   2   9   9   76.59   21.20
  -2   9  -9   95.99   21.10
   3  -9   9    4.60    9.30
  -3  -9  -9   18.00    9.40
  -3   9  -9   16.10   11.80
   3   9   9    5.10   11.20
   4  -9   9   39.30   15.40
  -4  -9  -9   43.20   13.90
   4   9   9   36.30   18.20
  -4   9  -9   25.60   13.30
  -5  -9  -9   46.00   15.60
  -5   9  -9   47.70   18.00
   5   9   9   56.59   20.00
  -6  -9  -9   16.00   12.10
  -6   9  -9   62.29   19.70
   6   9   9   13.40   13.60
  -6 -10   9   72.89   19.20
   6  10  -9   69.19   24.40
  -5 -10   9    6.00    9.70
   5 -10  -9    7.20    9.30
   5  10  -9   13.80   14.80
  -5  10   9   17.00   16.80
   4 -10  -9   75.59   17.90
  -4 -10   9   41.30   13.70
  -4  10   9   78.99   18.70
  -4  10   9   49.30   15.80
   4  10  -9   55.09   20.00
   3 -10  -9   13.40    9.70
  -3 -10   9    3.50    8.40
   3  10  -9   13.50   13.20
  -3  10   9   -4.20    7.20
  -3  10   9   27.60   14.10
   2 -10  -9    4.20    9.20
  -2 -10   9    3.70    7.10
  -2  10   9    2.50   11.00
   2  10  -9    2.90   11.00
  -1 -10   9   17.30   10.50
   1 -10  -9   -2.40    7.60
  -1  10   9   -2.10    9.30
   1  10  -9   15.00   13.70
   0 -10  -9   -6.90    7.00
   0 -10   9   -2.10    6.80
   0  10  -9   10.80   11.70
   0  10   9   -0.60    9.20
  -1 -10  -9  171.98   22.90
   1 -10   9  143.99   26.00
  -1  10  -9  155.08   28.30
   1  10   9  218.08   32.40
  -2 -10  -9   19.20   10.10
   2 -10   9   10.70   10.40
   2  10   9   17.90   15.80
  -2  10  -9   -0.20   12.20
  -3 -10  -9  193.48   25.50
   3 -10   9  252.57   30.50
  -3  10  -9  279.27   33.40
   3  10   9  244.78   35.00
  -4 -10  -9  197.08   25.80
   4 -10   9  251.87   31.30
  -4  10  -9  205.58   30.10
   4  10   9  206.38   32.70
  -5 -10  -9   79.59   18.80
   5  10   9   89.69   26.60
  -5  10  -9   56.69   18.60
   5 -11  -9    5.60    9.90
   4 -11  -9   61.99   18.20
  -4 -11   9   58.19   19.00
   4  11  -9   50.29   21.20
   3 -11  -9  104.09   21.50
  -3 -11   9  155.38   28.40
  -3  11   9   96.99   23.90
   3  11  -9  131.59   29.30
  -2 -11   9  154.58   27.30
   2 -11  -9  183.78   25.80
   2  11  -9  192.48   35.30
  -2  11   9  212.48   30.90
  -1 -11   9   87.39   22.40
   1 -11  -9  109.79   21.90
  -1  11   9  167.68   32.20
   1  11  -9   97.49   24.30
   0 -11  -9   99.09   20.50
   0 -11   9   59.59   18.20
   0  11   9  119.79   27.60
   0  11  -9   86.89   24.60
  -1 -11  -9   23.70   12.10
   1 -11   9    4.40    9.80
  -1  11  -9   48.30   19.70
   1  11   9   -7.90   10.90
   2 -11   9   14.60   11.30
  -2 -11  -9   47.20   16.20
  -2  11  -9   23.50   16.50
   2  11   9   31.50   19.00
   3 -11   9   -1.90    9.90
  -3 -11  -9    5.20    9.60
   3  11   9   -4.60   11.40
  -3  11  -9    1.10   11.00
  12   0 -10  -13.30   10.00
 -12   0  10  -20.70    9.30
 -11   0  10  155.58   26.40
  11   0 -10  140.09   26.40
 -10   0  10   -2.30    7.90
  10   0 -10   -8.30    5.80
 -10   0  10    1.50    8.40
  -9   0  10   81.79   16.80
   9   0 -10  113.69   20.60
  -9   0  10   79.99   17.60
   8   0 -10  167.58   18.70
   8   0 -10  151.88   19.60
  -8   0  10  129.89   18.30
  -8   0  10  131.19   17.10
  -7   0  10  203.88   19.30
   7   0 -10  196.58   28.80
  -7   0  10  166.98   18.90
   7   0 -10  175.78   19.60
  -6   0  10 1121.99   67.19
  -6   0  10 1197.68   64.79
   6   0 -10 1174.68   67.89
   5   0 -10  157.88   17.60
   5   0 -10  156.28   16.90
  -5   0  10  156.68   14.10
  -5   0  10  207.28   18.30
  -4   0  10  909.01   48.60
   4   0 -10  940.81   55.29
  -4   0  10  908.41   53.29
   3   0 -10 1009.90   55.89
  -3   0  10  885.21   52.29
  -3   0  10  909.41   47.10
  -2   0  10   18.00    6.20
  -2   0  10    6.00    2.00
   2   0 -10    4.50    5.00
   1   0 -10  101.89   13.20
  -1   0  10  114.69   12.20
   0   0  10  525.75   32.40
   0   0 -10  489.55   33.30
   0   0 -10  484.25   25.70
   1   0  10 1985.80  102.49
  -1   0 -10 1948.41   96.89
  -1   0 -10 1985.70  102.89
  -2   0 -10  587.84   35.80
   2   0  10  647.64   40.30
  -2   0 -10  657.03   39.20
   3   0  10  522.65   37.00
  -3   0 -10  581.64   35.40
  -4   0 -10    8.90    4.80
   4   0  10    5.60    5.50
  -4   0 -10   10.00    5.50
  -5   0 -10  232.88   22.20
  -5   0 -10  238.48   25.30
   5   0  10  222.48   22.70
  -6   0 -10    7.90    7.30
   6   0  10   12.10    8.10
  -7   0 -10   12.90    9.00
   7   0  10   20.90    9.50
  -8   0 -10   36.20   12.80
   8   0  10   68.79   17.50
  -9   0 -10   56.29   16.50
   9   0  10   63.99   17.30
  10   0  10    1.10    9.00
 -10   0 -10   -8.30   10.10
 -12  -1  10  169.98   25.20
  12  -1 -10  156.38   29.30
 -12  -1  10  103.59   22.80
 -12   1  10  100.59   23.00
  12   1 -10  120.39   24.20
 -11  -1  10  224.58   27.60
 -11  -1  10  215.08   27.00
  11  -1 -10  179.28   25.90
  11   1 -10  204.08   26.80
 -11   1  10  188.08   25.50
  10  -1 -10   62.79   17.70
 -10  -1  10   41.10   14.30
 -10  -1  10   75.09   17.50
 -10   1  10   39.00   14.20
  10   1 -10   33.20   13.40
   9  -1 -10  268.77   28.70
  -9  -1  10  293.97   27.70
  -9  -1  10  293.97   27.90
   9   1 -10  299.37   28.30
  -9   1  10  227.28   25.40
  -9   1  10  396.16   33.10
   8  -1 -10  118.59   18.50
  -8  -1  10  144.89   18.10
  -8  -1  10  142.19   18.10
  -8   1  10  180.68   18.90
  -8   1  10  126.19   19.20
   8   1 -10  151.38   19.10
   8   1 -10  149.19   18.60
  -7  -1  10  143.19   17.40
   7  -1 -10  165.48   18.30
   7  -1 -10  159.78   18.90
  -7  -1  10  164.28   17.50
  -7   1  10  164.18   18.70
   7   1 -10  169.08   18.60
  -7   1  10  144.89   16.70
  -6  -1  10  152.08   15.70
  -6  -1  10  120.29   13.80
   6  -1 -10  136.69   16.20
  -6   1  10  116.89   15.10
  -6   1  10  130.19   13.80
   6   1 -10   92.59   13.50
   6   1 -10  106.39   15.20
  -5  -1  10   18.90    6.80
   5  -1 -10    4.60    5.30
  -5  -1  10   10.00    5.40
   5  -1 -10   18.90    7.30
  -5   1  10   24.70    8.10
   5   1 -10   15.10    7.80
  -5   1  10   26.30    6.60
   5   1 -10    8.20    5.90
  -4  -1  10  186.28   14.00
   4  -1 -10  190.48   17.40
   4  -1 -10  195.58   18.50
  -4  -1  10  154.08   15.60
  -4   1  10  159.68   12.70
  -4   1  10  169.38   16.70
   4   1 -10  135.79   16.50
  -3  -1  10  332.07   19.70
  -3  -1  10  315.37   22.80
   3  -1 -10  298.77   24.60
  -3   1  10  319.37   23.90
   3   1 -10  313.77   25.60
  -3   1  10  323.07   18.40
  -2  -1  10  407.36   23.60
  -2  -1  10  454.75   28.30
   2  -1 -10  454.65   31.00
  -2   1  10  442.96   28.70
  -2   1  10  413.96   21.30
   2   1 -10  450.25   31.20
  -1  -1  10 1034.00   50.79
   1  -1 -10 1016.70   58.59
  -1  -1  10  980.30   55.79
   1   1 -10 1007.10   58.79
  -1   1  10 1027.80   56.59
   0  -1 -10   38.60    9.50
   0  -1  10   44.40    9.20
   0  -1 -10   42.60    3.80
   0   1 -10   57.89   11.40
   0   1 -10   47.30    5.90
   0   1  10   52.69   10.10
   1  -1  10  481.75   31.60
  -1  -1 -10  429.46   30.90
  -1  -1 -10  472.25   25.90
  -1   1 -10  487.15   27.60
  -1   1 -10  523.65   32.70
   1   1  10  414.06   30.50
  -2  -1 -10   38.10    9.10
  -2  -1 -10   44.80    7.60
   2  -1  10   35.60    8.90
  -2   1 -10   52.69    9.00
  -2   1 -10   38.30    8.90
   2   1  10   44.70    9.90
  -3  -1 -10   14.40    5.30
   3  -1  10   16.40    7.00
  -3  -1 -10    9.30    5.50
  -3   1 -10   12.40    5.60
   3   1  10   -0.70    5.00
  -4  -1 -10    1.10    4.60
   4  -1  10    5.50    5.80
  -4   1 -10    3.20    3.90
  -4   1 -10    2.00    3.90
   4   1  10    2.60    4.20
   5  -1  10    4.10    5.90
  -5  -1 -10   -0.30    5.20
  -5  -1 -10   11.50    5.90
   5   1  10   14.00    7.60
  -5   1 -10    8.70    7.00
   6  -1  10   -0.40    5.40
  -6  -1 -10   -3.80    4.70
  -6   1 -10   -3.30    5.80
   6   1  10   -3.80    4.30
   7  -1  10  149.59   20.90
  -7  -1 -10  187.58   22.00
   7   1  10  177.38   22.20
  -7   1 -10  193.28   22.40
  -8  -1 -10   68.19   17.30
   8  -1  10  112.09   22.10
   8   1  10   99.09   20.00
  -8   1 -10   81.09   17.80
  -9  -1 -10  146.39   26.00
   9  -1  10  179.58   24.50
  -9   1 -10  161.38   27.90
   9   1  10  159.88   22.60
  10  -1  10  184.08   27.00
 -10  -1 -10  157.58   27.90
 -10   1 -10  138.69   27.40
  10   1  10  223.58   28.60
 -12  -2  10   -3.70    9.60
  12  -2 -10   11.30   11.40
 -12  -2  10   12.80   11.50
 -12   2  10   13.90   13.60
 -11  -2  10    5.40    8.70
 -11  -2  10   -5.40    8.70
  11  -2 -10    4.90   10.70
 -11   2  10    0.50    9.10
  11   2 -10    6.20    9.70
 -10  -2  10  215.18   25.90
  10  -2 -10  158.58   24.00
 -10  -2  10  198.28   23.10
 -10   2  10  218.58   25.40
  10   2 -10  231.28   25.50
  -9  -2  10   54.09   12.60
  -9  -2  10   73.89   15.60
   9  -2 -10   45.50   15.60
  -9   2  10   92.59   18.30
   9   2 -10   73.39   15.40
  -8  -2  10  206.78   20.80
  -8  -2  10  182.48   19.60
   8  -2 -10  164.98   20.90
  -8   2  10  178.18   20.80
  -8   2  10  143.29   20.10
   8   2 -10  161.18   19.10
  -7  -2  10  304.27   25.40
  -7  -2  10  321.17   25.70
   7  -2 -10  323.67   25.70
   7  -2 -10  263.77   26.60
   7   2 -10  328.77   28.30
  -7   2  10  317.17   25.80
  -7   2  10  284.87   26.80
   7   2 -10  287.07   25.20
   6  -2 -10  295.27   25.70
   6  -2 -10  333.87   35.60
  -6  -2  10  291.67   23.40
  -6  -2  10  244.18   22.10
   6   2 -10  326.47   27.20
   6   2 -10  275.97   23.30
  -6   2  10  309.27   23.50
  -6   2  10  286.77   25.40
   5  -2 -10  295.67   24.00
  -5  -2  10  294.07   21.70
   5  -2 -10  259.37   23.50
  -5  -2  10  298.77   22.70
  -5   2  10  276.77   20.90
  -5   2  10  263.27   23.50
   5   2 -10  276.77   25.30
   4  -2 -10  161.38   16.90
   4  -2 -10  155.48   16.60
  -4  -2  10  159.78   14.00
  -4  -2  10  156.08   14.90
  -4   2  10  157.38   13.10
  -4   2  10  164.98   16.60
   4   2 -10  180.08   19.10
  -3  -2  10  290.47   21.40
  -3  -2  10  296.87   20.10
   3  -2 -10  301.77   24.30
   3   2 -10  304.37   25.60
  -3   2  10  350.86   24.50
  -3   2  10  290.27   18.30
  -2  -2  10  578.54   33.70
   2  -2 -10  534.75   36.00
  -2  -2  10  518.65   30.80
  -2   2  10  544.45   34.80
  -2   2  10  557.44   28.40
   2   2 -10  554.54   37.40
   1  -2 -10   70.89    5.20
   1  -2 -10   84.59   11.70
  -1  -2  10   85.99   10.30
  -1  -2  10   64.49    7.60
  -1   2  10   67.09    5.20
   1   2 -10   77.79   11.60
  -1   2  10   75.79   10.30
   0  -2  10   -2.00    3.30
   0  -2  10    2.10    2.70
   0  -2 -10    3.10    5.40
   0  -2 -10    0.90    1.90
   0   2  10    1.10    4.30
   0   2 -10    1.90    4.90
   0   2 -10    3.00    3.60
   1  -2  10  209.28   18.80
  -1  -2 -10  243.28   15.10
  -1  -2 -10  251.07   20.80
   1   2  10  233.98   19.40
  -1   2 -10  214.98   19.50
  -1   2 -10  204.68   16.70
  -2  -2 -10  382.56   24.50
  -2  -2 -10  390.16   28.80
   2  -2  10  413.46   29.10
   2   2  10  402.26   28.70
  -2   2 -10  389.26   27.80
   3  -2  10 1036.50   59.49
  -3  -2 -10 1007.90   54.99
  -3  -2 -10 1003.90   57.99
  -3   2 -10  974.30   56.09
  -3   2 -10  958.30   56.69
   3   2  10 1000.30   58.69
   4  -2  10  405.36   31.60
  -4  -2 -10  395.06   29.40
  -4   2 -10  413.06   27.50
  -4   2 -10  462.35   31.90
   4   2  10  375.36   30.40
  -5  -2 -10 1273.17   70.39
  -5  -2 -10 1276.67   71.99
   5  -2  10 1202.08   73.89
   5   2  10 1205.08   72.99
  -5   2 -10 1328.77   74.29
   5   2  10 1276.47   71.89
   6  -2  10   97.29   18.20
  -6  -2 -10   97.29   17.00
   6   2  10  115.19   15.10
   6   2  10   83.09   16.00
  -6   2 -10   97.49   18.30
  -7  -2 -10  120.39   20.10
   7  -2  10   78.29   17.60
   7   2  10   89.79   17.20
  -7   2 -10   79.19   18.20
   8  -2  10    8.90    9.00
  -8  -2 -10   10.10    9.70
   8   2  10   15.20   10.60
  -8   2 -10   27.60   12.80
   9  -2  10   -4.50    8.70
  -9  -2 -10    2.80    9.80
  -9   2 -10   -0.60    8.90
   9   2  10   18.00   10.20
  10  -2  10    4.70   10.60
 -10  -2 -10   19.20   12.30
 -10   2 -10   11.90   12.70
  10   2  10   18.00   10.80
 -11  -3  10   29.20   14.70
  11  -3 -10   23.10   12.70
 -11   3  10   29.30   14.80
 -10  -3  10  289.17   35.70
 -10  -3  10  295.77   30.70
  10  -3 -10  334.97   34.60
 -10   3  10  292.37   31.90
  -9  -3  10    5.20    8.50
  -9  -3  10   29.90   10.50
   9  -3 -10   22.30   11.30
  -9   3  10   14.30   10.30
  -9   3  10    4.20    9.20
   9   3 -10   23.20   11.20
   8  -3 -10   23.20   10.10
  -8  -3  10   12.70    8.70
   8   3 -10   15.40    9.70
   8   3 -10   11.60    6.60
  -8   3  10    5.20    8.10
  -8   3  10   -3.70    6.20
  -7  -3  10   10.70    7.50
   7  -3 -10   35.20   11.40
   7  -3 -10   15.00    7.60
  -7   3  10   21.10    8.70
  -7   3  10   25.10   10.10
   7   3 -10   20.50    8.20
   7   3 -10   21.50   10.20
  -6  -3  10   -4.60    4.70
   6  -3 -10    9.20    6.60
   6  -3 -10    3.60    5.40
  -6   3  10   -2.50    4.60
   6   3 -10   -0.20    6.70
  -6   3  10    5.50    6.40
   6   3 -10    2.30    4.70
  -5  -3  10  517.45   34.90
  -5  -3  10  563.84   36.80
   5  -3 -10  501.65   37.40
   5   3 -10  531.55   39.60
  -5   3  10  536.45   34.30
  -5   3  10  594.24   39.10
   4  -3 -10  125.29   14.70
   4  -3 -10  100.39   13.80
  -4  -3  10  128.59   12.40
  -4  -3  10  125.39   13.00
  -4   3  10   98.19   11.00
   4   3 -10  101.49   15.00
  -4   3  10  114.49   14.10
  -3  -3  10   49.60    8.80
   3  -3 -10   52.59   11.80
  -3  -3  10   57.89    9.80
  -3   3  10   37.20    7.00
   3   3 -10   43.10   11.70
  -3   3  10   49.40   10.50
   2  -3 -10   10.00    6.00
  -2  -3  10   24.70    6.10
   2  -3 -10   14.40    4.00
   2   3 -10   17.30    7.50
  -2   3  10   14.80    6.20
  -2   3  10   20.20    4.50
  -1  -3  10 1011.30   54.39
   1  -3 -10  963.00   51.09
   1  -3 -10 1104.59   60.19
   1   3 -10  950.70   59.19
  -1   3  10 1057.39   57.19
   0  -3 -10  933.31   53.89
   0  -3  10  858.11   48.70
   0  -3  10  870.81   50.39
   0  -3 -10  892.91   45.90
   0   3 -10  850.61   52.99
   0   3  10  892.41   51.09
  -1  -3 -10  717.13   39.30
   1  -3  10  704.13   41.90
  -1  -3 -10  745.03   45.70
   1  -3  10  728.93   43.50
   1   3  10  703.83   43.30
  -1   3 -10  698.23   44.50
   2  -3  10  252.77   20.40
  -2  -3 -10  179.78   15.20
  -2  -3 -10  200.88   19.30
   2   3  10  211.08   19.00
  -2   3 -10  178.98   17.80
  -2   3 -10  195.38   17.60
  -3  -3 -10  247.48   23.00
   3  -3  10  290.17   24.30
  -3   3 -10  240.88   21.90
  -3   3 -10  299.77   22.40
   3   3  10  292.67   23.80
   4  -3  10    9.40    7.00
  -4  -3 -10    4.90    5.70
  -4   3 -10    2.50    4.80
   4   3  10   15.50    7.10
   4   3  10    5.30    6.30
  -4   3 -10    0.90    5.20
  -5  -3 -10   92.29   13.70
  -5  -3 -10  135.99   15.60
   5  -3  10   99.89   17.70
  -5   3 -10   94.29   17.40
   5   3  10  135.39   16.50
  -6  -3 -10   38.70   11.30
  -6  -3 -10   65.59   13.10
   6  -3  10   52.19   14.70
  -6   3 -10   43.90   13.40
   6   3  10   62.89   13.70
   6   3  10   67.39   14.70
  -7  -3 -10   -3.40    6.00
   7  -3  10   -0.10    7.30
   7   3  10    4.20    5.80
  -7   3 -10   12.20    9.20
  -8  -3 -10  257.97   28.40
   8  -3  10  291.47   30.30
   8   3  10  248.68   26.50
  -8   3 -10  250.27   29.20
  -9  -3 -10  132.79   25.10
   9  -3  10  128.59   24.10
   9   3  10  104.69   20.20
  -9   3 -10  117.59   25.30
 -10  -3 -10   38.10   16.80
  10  -3  10   38.50   16.10
 -10   3 -10   25.80   15.10
  10   3  10   54.29   16.40
  11  -4 -10   39.70   15.10
 -11  -4  10   63.59   18.80
 -11   4  10   79.49   21.00
  10  -4 -10   24.40   13.30
 -10  -4  10   17.50   11.60
 -10   4  10   22.80   12.50
  -9  -4  10   99.09   18.80
   9  -4 -10  110.59   21.90
   9   4 -10  117.29   21.40
  -9   4  10   96.09   21.00
  -9   4  10   47.30   14.70
   8  -4 -10  158.38   21.00
  -8  -4  10  152.38   19.20
   8   4 -10  138.59   21.30
  -8   4  10  161.28   20.70
  -8   4  10  125.89   20.00
  -7  -4  10  195.38   18.70
  -7  -4  10  188.98   21.20
   7  -4 -10  206.38   23.10
  -7   4  10  199.48   22.80
   7   4 -10  169.08   22.30
  -7   4  10  222.18   22.30
  -6  -4  10  148.59   17.30
   6  -4 -10  149.29   16.80
   6  -4 -10  140.99   18.50
  -6  -4  10  185.58   16.30
  -6   4  10  156.58   17.50
  -6   4  10  156.48   19.40
   6   4 -10  117.39   18.40
  -5  -4  10   25.10    8.30
  -5  -4  10   38.50    8.40
   5  -4 -10   25.40    8.50
  -5   4  10   33.10    8.40
   5   4 -10   34.00   12.10
  -5   4  10   21.40    8.70
   4  -4 -10  269.47   24.00
   4  -4 -10  265.27   24.40
  -4  -4  10  308.07   21.30
  -4  -4  10  287.07   23.10
  -4   4  10  325.87   22.60
  -4   4  10  312.47   25.20
   4   4 -10  316.27   28.60
  -3  -4  10 1013.20   55.89
   3  -4 -10  991.90   58.59
  -3  -4  10  937.21   52.99
  -3   4  10 1002.00   53.49
   3   4 -10  929.51   60.59
  -3   4  10  985.80   57.39
  -2  -4  10  125.99   11.80
  -2  -4  10  125.69   12.90
   2  -4 -10  100.89   10.00
   2  -4 -10  106.79   14.30
   2   4 -10  124.29   16.60
  -2   4  10   91.89   10.30
  -2   4  10  124.49   13.60
   1  -4 -10   40.90   10.70
  -1  -4  10   51.79    9.40
  -1  -4  10   35.00    7.60
   1  -4 -10   47.40    6.50
  -1   4  10   35.90    8.50
   1   4 -10   46.90   11.60
   0  -4 -10   92.59   13.50
   0  -4  10  105.79   11.90
   0  -4 -10  110.49   10.20
   0   4  10   92.89   12.10
   0   4 -10   91.79   14.00
   1  -4  10  340.47   25.40
  -1  -4 -10  402.66   29.60
   1  -4  10  364.96   26.00
  -1  -4 -10  359.56   23.40
   1   4  10  295.77   24.70
  -1   4 -10  342.17   26.10
  -1   4 -10  387.96   28.50
   2  -4  10  347.97   26.60
  -2  -4 -10  340.37   23.60
   2  -4  10  325.17   25.80
  -2  -4 -10  333.27   28.10
  -2   4 -10  330.37   26.60
   2   4  10  375.86   26.60
  -2   4 -10  332.47   26.40
  -3  -4 -10  416.46   32.40
   3  -4  10  465.25   32.00
  -3   4 -10  405.26   31.80
  -3   4 -10  375.76   29.00
   3   4  10  431.76   34.40
   3   4  10  445.56   31.20
  -4  -4 -10  422.96   31.80
   4  -4  10  374.36   30.50
  -4  -4 -10  445.16   29.70
  -4   4 -10  331.27   29.60
   4   4  10  395.76   32.70
   4   4  10  347.47   28.70
   5  -4  10  515.85   39.30
  -5  -4 -10  577.84   38.50
  -5  -4 -10  491.75   37.60
   5   4  10  532.95   40.50
  -5   4 -10  511.15   40.10
   5   4  10  532.15   37.50
  -6  -4 -10  405.46   33.10
   6  -4  10  386.06   34.80
   6   4  10  413.26   32.50
  -6   4 -10  458.85   37.20
   7  -4  10   35.90   12.40
  -7  -4 -10   18.10   10.40
  -7   4 -10   12.70   10.10
   7   4  10   32.50   11.10
   8  -4  10   85.09   20.20
  -8  -4 -10   57.79   16.50
   8   4  10   72.59   16.30
  -8   4 -10   56.89   16.60
   9  -4  10   62.89   18.00
  -9  -4 -10   14.10   11.00
  -9   4 -10   10.00   12.20
  11  -5 -10   56.39   18.40
 -11  -5  10   39.00   16.70
 -11   5  10   46.60   17.60
  10  -5 -10   38.70   16.80
 -10  -5  10   35.60   13.40
 -10   5  10   49.00   17.00
 -10   5  10   43.80   17.80
  -9  -5  10  158.28   22.50
   9  -5 -10  175.28   24.10
   9   5 -10  185.68   26.90
  -9   5  10  225.18   26.60
  -9   5  10  162.58   24.10
   8  -5 -10  266.47   28.10
  -8  -5  10  251.37   26.50
  -8   5  10  252.17   27.40
   8   5 -10  192.68   26.70
  -8   5  10  205.28   24.60
   7  -5 -10  136.69   19.10
  -7  -5  10   87.19   17.00
  -7   5  10  126.19   18.50
   7   5 -10   91.09   19.60
  -7   5  10  141.29   18.60
  -6  -5  10   -0.20    6.10
   6  -5 -10    6.20    6.10
   6  -5 -10   -0.40    6.50
  -6   5  10    4.00    6.00
   6   5 -10   -4.10    7.10
  -6   5  10   -1.20    6.10
   5  -5 -10   94.29   14.40
  -5  -5  10  119.49   15.70
   5  -5 -10  112.29   17.60
   5   5 -10  128.69   22.60
  -5   5  10  108.29   15.20
  -5   5  10   88.49   15.00
   4  -5 -10  473.75   33.50
  -4  -5  10  488.85   28.30
   4  -5 -10  375.86   31.70
  -4  -5  10  488.45   33.10
   4   5 -10  322.57   33.50
  -4   5  10  453.75   30.80
  -4   5  10  455.45   33.20
  -3  -5  10  498.25   30.30
   3  -5 -10  493.15   36.10
   3  -5 -10  503.85   32.40
  -3  -5  10  489.65   34.30
  -3   5  10  545.25   35.80
   3   5 -10  480.65   38.90
  -3   5  10  509.95   32.80
  -2  -5  10 1151.78   61.19
   2  -5 -10  943.11   62.09
   2  -5 -10 1029.30   57.29
  -2  -5  10 1067.49   56.79
   2   5 -10 1052.59   65.99
  -2   5  10 1088.09   60.89
   1  -5 -10  494.55   31.30
   1  -5 -10  480.45   36.50
  -1  -5  10  564.44   32.30
  -1  -5  10  515.35   34.20
  -1   5  10  521.05   34.10
   1   5 -10  476.45   37.70
   0  -5 -10  720.13   53.19
   0  -5  10  947.21   52.79
   0  -5 -10  870.81   48.70
   0  -5  10  914.61   49.90
   0   5 -10  938.41   56.19
   0   5  10  823.82   50.59
  -1  -5 -10    7.10    4.80
  -1  -5 -10    0.60    4.70
   1  -5  10    9.40    6.50
   1   5  10   18.20    8.60
  -1   5 -10   14.30    7.90
  -1   5 -10    8.60    6.70
   1   5  10    7.10    5.00
  -2  -5 -10   84.59   16.10
  -2  -5 -10  124.99   23.00
   2  -5  10  135.69   14.60
   2  -5  10  117.59   15.20
  -2   5 -10   88.29   13.50
   2   5  10  119.29   14.00
   2   5  10  112.79   17.50
  -2   5 -10   89.49   16.60
   3  -5  10    4.10    5.30
   3  -5  10    9.60    6.20
  -3  -5 -10    0.90    6.10
   3   5  10    4.10    5.80
   3   5  10   -5.40    5.00
  -3   5 -10   11.70    7.10
  -3   5 -10    1.00    6.50
  -4  -5 -10   -0.80    5.90
  -4  -5 -10   -3.50    4.10
   4  -5  10    0.20    5.50
  -4   5 -10    3.30    6.80
   4   5  10    3.60    4.90
   4   5  10    3.10    7.50
   5  -5  10   25.70   10.30
  -5  -5 -10   21.30   10.70
  -5  -5 -10   18.80    8.80
   5   5  10   29.10   11.50
   5   5  10   14.30    7.40
  -5   5 -10   23.40   10.80
  -6  -5 -10   89.09   17.00
   6  -5  10  118.29   17.70
   6   5  10   95.19   18.80
  -6   5 -10   98.39   20.60
  -7  -5 -10   75.49   16.90
   7  -5  10   89.69   19.60
  -7   5 -10  109.89   22.30
   8  -5  10   40.40   14.60
  -8  -5 -10   32.30   13.00
  -8   5 -10   52.89   16.50
  -9  -5 -10  135.99   25.10
   9  -5  10   76.69   20.60
  -9   5 -10  118.59   25.50
  10  -6 -10   10.70   11.90
 -10  -6  10    5.60   10.20
 -10   6  10   25.00   15.10
   9  -6 -10   42.40   15.10
  -9  -6  10   29.20   14.00
  -9   6  10   25.70   13.70
  -9   6  10   19.20   12.40
   9   6 -10   15.90   13.30
  -8  -6  10  190.08   24.50
   8  -6 -10  206.28   25.60
   8   6 -10  283.07   31.80
  -8   6  10  176.78   24.50
  -8   6  10  208.58   25.60
  -7  -6  10   57.79   15.30
   7  -6 -10   64.99   15.90
   7   6 -10   54.09   16.60
  -7   6  10   73.19   16.80
  -7   6  10   71.49   16.00
   6  -6 -10  288.97   35.20
   6  -6 -10  270.17   25.90
  -6  -6  10  225.58   24.20
  -6   6  10  265.87   26.20
  -6   6  10  211.78   23.10
   6   6 -10  223.08   28.80
   5  -6 -10    1.80    5.60
  -5  -6  10    3.20    6.50
   5  -6 -10    4.10    6.50
  -5   6  10    4.10    7.10
   5   6 -10    8.70    9.20
  -5   6  10    1.50    5.80
   4  -6 -10  127.29   16.30
  -4  -6  10  165.18   18.50
   4  -6 -10  152.48   18.20
   4  -6 -10  125.89   15.40
  -4   6  10  140.09   16.10
   4   6 -10  164.98   21.70
  -4   6  10   91.99   14.50
   3  -6 -10   19.20    8.10
   3  -6 -10   32.80    9.10
  -3  -6  10   32.00   10.40
  -3   6  10   39.70   10.40
  -3   6  10   37.50    9.70
  -3   6  10   20.80    9.50
   3   6 -10   34.20   11.90
   2  -6 -10    2.00    4.40
  -2  -6  10    2.30    4.70
   2  -6 -10   10.90    7.00
  -2   6  10   -2.00    4.10
   2   6 -10   14.40    8.80
  -2   6  10   -4.20    4.70
   1  -6 -10   61.99   11.10
  -1  -6  10   66.29    9.20
  -1  -6  10   56.89   12.50
   1  -6 -10   90.69   16.70
  -1   6  10   81.29   17.20
   1   6 -10   67.09   16.10
  -1   6  10   56.19   10.90
   0  -6  10    7.70    5.80
   0  -6 -10    8.80    5.80
   0  -6  10    7.40    5.30
   0  -6 -10   19.30    8.80
   0   6  10   12.50    6.10
   0   6 -10   15.10    9.30
   0   6  10   20.40    9.50
   1  -6  10   97.89   14.10
   1  -6  10  101.59   12.50
  -1  -6 -10  118.69   20.40
   1   6  10  103.49   20.30
  -1   6 -10  102.59   17.80
   1   6  10   87.49   12.20
   2  -6  10    4.80    6.10
  -2  -6 -10   37.50   12.40
  -2   6 -10   20.40    8.50
   2   6  10   41.90   13.80
   2   6  10   26.30    8.20
  -2   6 -10   14.30    7.80
   3  -6  10   32.20   10.80
  -3  -6 -10   18.60    9.20
   3  -6  10   17.80    7.30
  -3  -6 -10   40.40   10.40
  -3   6 -10   18.90    9.00
   3   6  10   12.80   10.00
   3   6  10   22.70    8.50
  -3   6 -10   34.00   10.50
  -4  -6 -10  107.59   16.00
  -4  -6 -10   97.59   19.90
   4  -6  10  119.99   16.50
  -4   6 -10  141.49   19.60
   4   6  10  122.09   19.10
  -5  -6 -10  253.97   24.40
   5  -6  10  210.68   23.80
  -5   6 -10  219.58   25.40
   5   6  10  239.88   27.20
  -6  -6 -10   50.49   14.60
   6  -6  10   72.09   16.50
   6   6  10   67.19   17.50
  -6   6 -10   83.69   20.50
   7  -6  10    9.60    9.80
  -7  -6 -10   10.30    9.90
  -7   6 -10   10.10   10.70
   7   6  10   37.80   14.30
   8  -6  10    0.40    9.50
  -8  -6 -10    1.50   10.30
  -8   6 -10    2.40   13.10
  -9  -6 -10   -5.50    9.70
   9  -7 -10   22.60   14.50
  -9  -7  10    5.30    9.80
  -9   7  10   34.10   14.90
   9   7 -10   23.30   15.60
  -8  -7  10  109.39   22.00
   8  -7 -10  137.49   21.30
   8   7 -10  204.98   28.70
  -8   7  10  139.09   21.70
  -7  -7  10   50.59   14.50
   7  -7 -10   83.39   18.20
  -7   7  10   59.29   15.50
  -7   7  10   10.50    9.50
   7   7 -10   67.69   19.90
  -6  -7  10   13.80   10.30
   6  -7 -10   -1.80    7.50
  -6   7  10    4.20    8.40
  -6   7  10   11.10    8.90
   6   7 -10   -1.80    9.30
   5  -7 -10    6.80    5.90
   5  -7 -10    7.60    7.50
  -5  -7  10    9.20    8.50
  -5   7  10    0.30    5.10
  -5   7  10   -4.70    5.00
  -5   7  10   -0.30    6.70
   5   7 -10   -6.40    7.60
   4  -7 -10   -0.30    6.10
  -4  -7  10    4.60    6.40
   4   7 -10    4.70    8.90
  -4   7  10    0.60    7.00
  -4   7  10    0.40    6.20
  -4   7  10    6.60    5.90
  -3  -7  10  104.69   17.80
   3  -7 -10   79.09   15.80
  -3   7  10   99.89   14.70
  -3   7  10   83.89   17.50
  -3   7  10  103.79   14.20
   3   7 -10   77.59   19.20
   2  -7 -10  273.37   27.50
  -2  -7  10  284.07   26.60
   2   7 -10  297.47   30.80
  -2   7  10  357.86   32.20
  -2   7  10  303.87   24.80
  -1  -7  10  205.18   21.80
   1  -7 -10  254.57   25.00
   1   7 -10  257.17   27.80
  -1   7  10  185.98   24.30
  -1   7  10  225.68   20.30
   0  -7  10   21.50    9.40
   0  -7 -10   23.70   10.70
   0   7 -10   29.50   11.90
   0   7  10   17.00    7.20
   0   7  10   24.80   12.40
  -1  -7 -10  116.49   18.10
   1  -7  10  115.09   19.50
  -1   7 -10  123.19   21.30
   1   7  10  124.99   23.30
   2  -7  10   12.10    8.20
  -2  -7 -10    3.50    5.60
  -2  -7 -10   -0.80    5.60
   2  -7  10   -1.20    5.20
  -2   7 -10    7.40    8.20
  -2   7 -10    9.60    8.10
   2   7  10    0.80    8.50
   3  -7  10    5.70    6.80
  -3  -7 -10   -1.30    5.40
  -3  -7 -10   -5.70    7.70
  -3   7 -10   -4.00    6.60
   3   7  10   11.70    9.20
   4  -7  10    0.80    5.80
  -4  -7 -10   -5.00    5.00
  -4   7 -10   -9.90    6.50
   4   7  10   -0.10    7.80
  -5  -7 -10   23.70   10.90
   5  -7  10   35.20   12.00
   5   7  10   52.59   17.10
  -5   7 -10   15.40   12.10
   6  -7  10    1.00    7.90
  -6  -7 -10   28.30   11.90
   6   7  10    1.60    9.60
  -6   7 -10   17.30   12.50
   7  -7  10   28.90   13.80
  -7  -7 -10   39.10   14.30
   7   7  10   55.09   19.70
  -7   7 -10   50.99   17.10
  -8  -7 -10    7.20    9.30
   8  -7  10   -3.20    8.80
  -8   7 -10   21.40   13.70
  -9  -8  10    8.10   11.10
   9  -8 -10    1.30    9.30
  -9   8  10    3.10    9.20
   9   8 -10   11.30   13.90
   8  -8 -10   28.10   12.90
  -8  -8  10    6.60   10.60
   8   8 -10   15.40   14.30
  -8   8  10   24.50   13.10
  -7  -8  10  125.39   24.60
   7  -8 -10   99.69   20.10
  -7   8  10  131.99   20.30
   7   8 -10  143.89   29.30
  -6  -8  10   27.80   13.20
   6  -8 -10   50.09   13.90
  -6   8  10   65.89   16.20
   6   8 -10   56.19   19.10
   5  -8 -10   85.99   16.80
   5  -8 -10   77.79   16.50
  -5  -8  10   87.89   19.50
  -5   8  10   76.09   16.70
   5   8 -10   82.89   22.00
  -5   8  10   87.69   16.50
  -5   8  10   67.39   16.90
  -4  -8  10   39.10   13.10
   4  -8 -10    2.60    8.00
   4  -8 -10   14.00    9.30
  -4   8  10   19.20    8.60
   4   8 -10   24.40   13.30
  -4   8  10    3.80    7.70
  -4   8  10   24.70   11.50
  -3  -8  10   10.80    8.20
   3  -8 -10   -0.80    6.70
  -3   8  10    3.00    6.10
   3   8 -10    6.10    9.00
  -3   8  10    7.50   10.20
  -3   8  10   14.20    9.10
   2  -8 -10  283.97   29.30
  -2  -8  10  358.06   30.50
   2   8 -10  413.86   38.20
  -2   8  10  239.48   30.80
  -1  -8  10   21.50   10.20
   1  -8 -10   17.90    9.50
   1   8 -10   21.30   11.10
  -1   8  10   21.00   12.80
   0  -8  10   68.69   16.10
   0  -8 -10  107.99   20.70
   0   8 -10  134.09   24.10
   0   8  10  103.39   22.90
  -1  -8 -10    6.60    6.30
  -1  -8 -10   -2.10    6.50
   1  -8  10   -2.20    5.90
  -1   8 -10   -0.40    7.10
   1   8  10    9.70    9.40
   2  -8  10   -1.00    6.00
  -2  -8 -10   -1.90    6.30
  -2   8 -10   -7.10    6.90
  -2   8 -10   -2.00    8.00
   2   8  10   -1.60    7.20
   3  -8  10   75.19   17.40
  -3  -8 -10   42.80   13.30
   3   8  10   31.20   13.90
  -3   8 -10   57.09   16.60
  -4  -8 -10  362.66   33.40
   4  -8  10  518.35   41.10
  -4   8 -10  424.36   38.60
   4   8  10  412.96   41.70
   5  -8  10  218.68   24.50
  -5  -8 -10  226.38   25.70
  -5   8 -10  187.18   32.00
   5   8  10  215.28   29.70
   6  -8  10   48.30   15.10
  -6  -8 -10   56.79   16.30
  -6   8 -10   54.69   18.90
   6   8  10   68.69   20.40
   7  -8  10   58.29   17.60
  -7  -8 -10    8.80   11.50
   7   8  10   37.20   17.10
  -7   8 -10   41.40   17.60
  -8  -9  10    4.00   13.90
   8  -9 -10   13.60   11.80
  -8   9  10    9.70   12.00
   8   9 -10    8.10   13.50
   7  -9 -10    5.80   10.10
  -7  -9  10   -1.80    8.40
   7   9 -10   -4.60   13.40
  -7   9  10    0.60    9.40
  -6  -9  10   -0.90    8.90
   6  -9 -10    8.20    8.90
  -6   9  10   -1.80    7.40
   6   9 -10   -6.00   12.00
   5  -9 -10   57.19   14.80
  -5  -9  10   51.39   15.80
   5   9 -10  123.59   28.20
  -4  -9  10  166.78   21.70
   4  -9 -10  160.48   21.30
   4  -9 -10   98.49   21.20
  -4   9  10  170.18   23.80
   4   9 -10  129.69   28.50
  -3  -9  10  176.58   22.40
   3  -9 -10  112.89   22.50
   3  -9 -10  119.99   17.60
   3   9 -10  181.78   31.60
  -3   9  10  130.69   22.70
  -3   9  10  147.09   22.50
  -2  -9  10  151.78   20.50
   2  -9 -10  149.39   26.80
   2  -9 -10  149.88   19.70
   2   9 -10  129.29   26.80
  -2   9  10   95.49   22.80
   1  -9 -10  120.09   19.80
  -1  -9  10   83.29   18.50
   1   9 -10  109.09   23.80
  -1   9  10   63.79   18.30
   0  -9  10   -1.70    5.80
   0  -9 -10   -1.10    6.60
   0   9 -10   -5.20    9.60
   0   9  10   -5.80    9.80
  -1  -9 -10   84.39   17.10
   1  -9  10   82.59   18.90
   1   9  10   80.49   20.80
  -1   9 -10  118.19   23.00
  -2  -9 -10    0.90    6.70
   2  -9  10   -4.50    7.40
  -2   9 -10    2.90    9.40
  -2   9 -10    4.30    9.50
   2   9  10    1.60    8.80
  -3  -9 -10    3.30    7.40
   3  -9  10   -4.30    8.30
   3   9  10    0.60   10.70
  -3   9 -10    0.40    9.50
   4  -9  10   58.79   17.80
  -4  -9 -10   18.80   10.50
   4   9  10   42.60   18.50
  -4   9 -10   24.50   12.70
  -5  -9 -10    2.00    8.50
  -5   9 -10   -7.30    7.90
   5   9  10    0.10   10.50
  -6  -9 -10   11.10   12.10
  -6   9 -10    1.10   11.70
   6   9  10   47.00   19.30
  -6 -10  10    9.90   11.50
   6  10 -10   -6.70   11.50
   5 -10 -10   15.30   15.80
  -5 -10  10   21.20   12.70
   5  10 -10   21.50   15.50
   4 -10 -10    4.30   10.10
  -4 -10  10   10.20   11.50
   4  10 -10   13.90   15.20
  -4  10  10   10.30   10.70
  -3 -10  10   33.30   14.60
   3 -10 -10   48.50   14.30
   3  10 -10   60.39   19.40
  -3  10  10   45.00   16.20
  -2 -10  10   -5.40    8.20
   2 -10 -10   -3.20    7.00
   2  10 -10   -0.80   11.20
  -2  10  10    9.80   10.90
  -1 -10  10    4.40    7.80
   1 -10 -10   15.80    9.70
   1  10 -10    4.20   10.50
  -1  10  10   14.20   12.40
   0 -10 -10  121.59   23.30
   0 -10  10  163.28   23.10
   0  10  10  195.68   29.80
   0  10 -10  178.28   28.10
   1 -10  10   40.50   15.90
  -1 -10 -10   54.29   15.90
   1  10  10   74.59   21.00
  -1  10 -10   46.20   17.00
  -2 -10 -10   21.20   10.40
   2 -10  10    9.90    9.50
  -2  10 -10    3.40   12.00
   2  10  10   -0.50   12.20
  -3 -10 -10   10.60   10.20
   3 -10  10   22.80   12.60
   3  10  10   11.60   15.60
  -3  10 -10   26.90   15.00
   4 -10  10   64.99   20.20
  -4 -10 -10   68.39   17.20
   4  10  10   62.49   23.10
  -4  10 -10   45.40   16.90
  -5 -10 -10   64.69   18.40
   5  10  10   47.50   20.50
  -5  10 -10   40.70   18.60
  -4 -11  10   11.80   13.50
  -4  11  10    4.30   11.80
   4  11 -10   11.30   16.20
  -3 -11  10   10.60   10.10
   3  11 -10   17.80   16.40
  -3  11  10   -2.10    8.90
  -2 -11  10   -6.00    7.70
   2 -11 -10   10.70   12.20
   2  11 -10    2.20   12.10
  -2  11  10    6.40   11.80
  -1 -11  10    9.90   11.10
   1 -11 -10    4.00    8.70
  -1  11  10   12.00   14.20
   1  11 -10    9.60   13.60
   0 -11 -10   92.89   19.60
   0 -11  10   61.59   18.00
   0  11 -10  107.79   25.80
   0  11  10  107.79   27.70
  -1 -11 -10   11.70   10.50
   1 -11  10   -6.10    8.50
   1  11  10  -14.30   13.00
  -1  11 -10    3.30   11.80
   2 -11  10   -5.00    9.60
  -2 -11 -10   -6.40   10.50
  -2  11 -10   -0.70   12.20
   2  11  10   13.90   17.30
  -3 -11 -10   34.20   14.30
   3 -11  10   53.79   18.60
  -3  11 -10   55.59   19.10
   3  11  10   10.90   14.00
 -12   0  11   -7.20    9.80
  12   0 -11    0.20   10.00
 -12   0  11   -8.30   10.70
 -11   0  11   -2.20    8.40
  11   0 -11    7.90   10.70
 -11   0  11    1.70   10.30
  10   0 -11   -3.70    7.70
 -10   0  11   -7.80    7.00
 -10   0  11   -6.00    7.10
  -9   0  11   -1.60    6.20
  -9   0  11    0.30    7.50
   9   0 -11    0.80    7.40
   8   0 -11   -3.60    6.20
  -8   0  11    4.50    6.90
   8   0 -11    1.70    5.80
  -8   0  11    1.60    5.70
   7   0 -11   -0.60    4.60
  -7   0  11    3.40    5.30
  -7   0  11   -1.20    4.90
  -6   0  11   -1.70    4.20
   6   0 -11    3.20    5.60
   6   0 -11    0.10    4.50
  -6   0  11   -1.40    4.20
  -5   0  11    3.90    4.80
  -5   0  11   -1.10    3.00
   5   0 -11   -0.10    3.80
   5   0 -11    0.90    5.80
  -4   0  11    2.50    4.20
  -4   0  11   -3.20    2.30
   4   0 -11   -0.20    5.50
  -3   0  11   -0.90    4.00
   3   0 -11    2.60    6.10
  -3   0  11   -2.10    1.90
  -2   0  11    0.50    1.20
  -2   0  11    0.90    4.10
   2   0 -11   -0.10    4.90
  -1   0  11    0.10    3.10
   1   0 -11    0.50    4.60
   0   0 -11   -3.60    4.60
   0   0 -11    1.50    1.90
   0   0  11   -2.00    3.70
  -1   0 -11    2.00    4.20
  -1   0 -11   -2.90    2.20
   1   0  11    5.20    4.90
  -2   0 -11   -0.40    3.80
  -2   0 -11   -0.30    2.90
   2   0  11    2.50    5.20
  -3   0 -11    2.90    4.20
  -3   0 -11    1.00    3.60
   3   0  11    0.40    4.50
   4   0  11    4.10    5.50
  -4   0 -11   -0.40    4.20
   5   0  11    5.20    7.00
  -5   0 -11   -1.40    4.70
   6   0  11   -0.70    4.80
  -6   0 -11   -0.50    5.90
  -7   0 -11   -4.50    6.60
   7   0  11   -6.70    5.70
   8   0  11    0.20    7.20
  -8   0 -11    2.10    8.00
   9   0  11   -4.70    7.80
  -9   0 -11   -0.10    9.00
 -10   0 -11    2.10   10.80
  10   0  11   17.50   11.90
 -12  -1  11    1.90   10.40
 -12  -1  11    0.40   11.50
  12  -1 -11    0.10   10.80
 -12   1  11   15.70   12.80
  12   1 -11    6.30   10.90
 -12   1  11   29.50   15.00
 -11  -1  11   47.90   15.40
  11  -1 -11   42.00   15.70
 -11  -1  11   32.60   13.60
 -11   1  11   34.90   15.40
  11   1 -11   21.50   12.00
 -11   1  11   41.70   16.10
 -10  -1  11   59.19   15.20
  10  -1 -11   91.09   19.40
 -10  -1  11   33.10   11.70
 -10   1  11   47.70   14.80
 -10   1  11   45.80   14.70
  10   1 -11   41.50   13.70
   9  -1 -11   65.39   16.20
  -9  -1  11   58.29   14.10
  -9  -1  11   16.40    9.50
   9   1 -11   66.59   15.60
  -9   1  11   50.69   14.10
  -9   1  11   63.39   15.20
  -8  -1  11    1.60    6.00
   8  -1 -11   -4.10    5.50
  -8  -1  11   -0.20    5.40
   8  -1 -11    2.70    6.60
  -8   1  11    2.30    6.10
  -8   1  11   -1.30    6.90
   8   1 -11   -1.70    5.30
   7  -1 -11   43.50   11.50
   7  -1 -11   43.60   15.80
  -7  -1  11   43.70   11.20
  -7  -1  11   36.60    9.80
  -7   1  11   58.19   13.70
   7   1 -11   31.20   10.00
  -7   1  11   49.00   10.90
   7   1 -11   55.39   12.60
  -6  -1  11   51.89   11.70
  -6  -1  11   54.79   10.70
   6  -1 -11   61.29   13.30
   6   1 -11   65.49   12.90
   6   1 -11   51.49   12.00
  -6   1  11   19.40    9.10
  -6   1  11   42.30    9.20
   5  -1 -11   29.40    9.30
  -5  -1  11   21.60    7.10
  -5  -1  11   23.10    6.50
   5  -1 -11   25.50    9.30
  -5   1  11   16.80    7.80
   5   1 -11    9.70    6.50
  -5   1  11   14.00    5.30
  -4  -1  11  351.36   25.20
  -4  -1  11  319.97   21.30
   4  -1 -11  395.06   28.30
   4   1 -11  258.27   25.30
  -4   1  11  328.97   20.50
  -4   1  11  359.06   26.60
  -3  -1  11  396.56   26.70
  -3  -1  11  365.56   22.40
   3  -1 -11  406.16   29.60
  -3   1  11  383.26   20.80
  -3   1  11  389.06   27.80
   3   1 -11  352.86   28.70
  -2  -1  11  149.88   14.70
   2  -1 -11  139.49   16.30
  -2  -1  11  159.88   10.80
   2   1 -11  164.28   17.80
  -2   1  11  173.08   15.90
   1  -1 -11  200.78   19.20
  -1  -1  11  197.28   17.60
  -1  -1  11  213.78   13.00
   1   1 -11  201.68   19.80
  -1   1  11  208.48   17.90
   0  -1 -11  155.48    8.60
   0  -1 -11  138.19   15.50
   0  -1  11  136.69   14.90
   0   1 -11  133.49   10.90
   0   1 -11  144.39   16.50
   0   1  11  152.88   15.40
  -1  -1 -11  408.26   22.90
  -1  -1 -11  425.76   29.50
   1  -1  11  370.36   28.50
  -1   1 -11  376.06   28.70
   1   1  11  422.16   29.20
  -1   1 -11  403.86   24.70
   2  -1  11    7.20    4.90
  -2  -1 -11    5.20    5.10
  -2  -1 -11    5.40    3.60
  -2   1 -11   10.20    5.80
  -2   1 -11   11.10    5.10
   2   1  11    7.80    5.70
  -3  -1 -11   29.90    8.60
  -3  -1 -11   41.90    8.60
   3  -1  11   36.60    9.60
   3   1  11   24.40    9.10
  -3   1 -11   43.90    9.60
  -4  -1 -11    0.90    3.80
   4  -1  11    1.90    5.40
   4   1  11   -0.50    5.00
  -4   1 -11    1.40    4.30
  -4   1 -11    2.30    4.10
  -5  -1 -11   83.29   14.30
   5  -1  11   57.59   13.20
  -5  -1 -11   85.59   11.70
  -5   1 -11   57.89   14.10
   5   1  11   82.39   16.40
  -6  -1 -11   51.49   12.80
   6  -1  11   54.99   13.90
   6   1  11   42.50   12.50
  -6   1 -11   46.60   13.00
   7  -1  11   -6.40    5.90
  -7  -1 -11    7.50    8.00
  -7   1 -11    3.70    7.90
   7   1  11    4.60    7.80
  -8  -1 -11   53.49   15.10
   8  -1  11   31.60   12.50
   8   1  11   36.20   13.80
  -8   1 -11   12.20    9.90
  -9  -1 -11   -9.90    8.10
   9  -1  11    1.40    8.00
  -9   1 -11    7.00   11.40
   9   1  11   -3.00    8.10
 -10  -1 -11    8.00   11.10
  10  -1  11   -6.40    8.30
 -10   1 -11   -1.30    9.10
  10   1  11   13.40   11.50
 -11  -2  11    4.70    9.00
 -11  -2  11  -12.50    7.80
  11  -2 -11    7.50   11.90
 -11   2  11   11.40   11.20
  11   2 -11    5.30    8.90
 -11   2  11   -2.90    9.30
  10  -2 -11   -7.90    7.90
 -10  -2  11    6.20    7.70
 -10  -2  11   13.40   10.90
 -10   2  11    7.70    9.30
 -10   2  11    2.10    9.50
  10   2 -11    1.50    6.80
  -9  -2  11   -9.20    6.50
  -9  -2  11    9.50    8.40
   9  -2 -11    1.90    7.50
  -9   2  11   -0.70    7.50
   9   2 -11   -3.10    6.40
  -9   2  11    1.00    7.60
  -8  -2  11   69.79   14.30
  -8  -2  11   71.49   13.60
   8  -2 -11   75.19   16.70
  -8   2  11   74.39   15.10
   8   2 -11   58.69   13.40
  -8   2  11   84.79   17.10
   8   2 -11   61.29   14.40
  -7  -2  11   60.39   12.70
   7  -2 -11   52.79   11.80
  -7  -2  11   87.39   14.80
   7  -2 -11   46.00   13.30
  -7   2  11   33.80   11.30
  -7   2  11   47.50   11.90
   7   2 -11   41.90   12.50
   7   2 -11   80.99   14.60
   6  -2 -11  203.48   21.20
  -6  -2  11  218.38   19.50
  -6  -2  11  195.28   18.20
  -6   2  11  182.28   17.40
  -6   2  11  167.08   19.60
   6   2 -11  185.08   21.00
   6   2 -11  218.18   19.60
   5  -2 -11   14.30    7.70
  -5  -2  11    5.70    4.40
  -5  -2  11   11.80    5.60
   5  -2 -11    4.20    4.80
  -5   2  11    6.30    4.40
   5   2 -11   15.60    8.00
  -5   2  11    8.70    7.00
  -4  -2  11   68.19    8.60
  -4  -2  11   60.29   10.60
   4  -2 -11   43.90   11.40
   4   2 -11   64.09   13.70
  -4   2  11   74.59   11.50
  -4   2  11   61.89    7.80
  -3  -2  11   -0.40    2.80
   3  -2 -11    1.90    4.50
  -3  -2  11   -0.70    3.00
  -3   2  11    2.30    4.30
  -3   2  11   -0.70    2.20
   3   2 -11   -1.00    4.70
   2  -2 -11    5.80    6.10
  -2  -2  11    2.80    3.70
  -2  -2  11    4.00    2.90
  -2   2  11    4.40    4.40
   2   2 -11   -1.50    4.20
  -2   2  11    4.00    1.80
  -1  -2  11   17.80    4.90
   1  -2 -11    7.50    5.40
  -1  -2  11   20.90    6.40
  -1   2  11   22.00    3.60
  -1   2  11   39.20    9.10
   1   2 -11   24.70    8.20
   0  -2 -11  262.27   23.00
   0  -2  11  271.27   21.80
   0  -2 -11  274.87   15.70
   0  -2  11  280.27   18.80
   0   2  11  268.77   22.20
   0   2 -11  304.47   19.40
   0   2 -11  292.27   24.20
   1  -2  11   55.19   10.80
  -1  -2 -11   48.30    6.10
  -1  -2 -11   60.59   11.90
  -1   2 -11   58.89   11.10
   1   2  11   54.49   10.90
  -1   2 -11   63.59    8.60
   2  -2  11  303.27   24.70
  -2  -2 -11  288.47   24.40
  -2  -2 -11  304.47   20.00
  -2   2 -11  326.07   24.60
   2   2  11  251.87   23.10
  -2   2 -11  293.27   23.40
  -3  -2 -11   22.70    6.80
   3  -2  11   19.70    7.50
  -3  -2 -11   24.10    8.10
  -3   2 -11   29.90    8.10
   3   2  11   24.90    8.20
   4  -2  11    3.30    5.40
  -4  -2 -11   12.50    6.70
  -4   2 -11    8.20    6.80
   4   2  11   15.20    7.00
  -4   2 -11    3.70    4.70
  -5  -2 -11  103.69   14.20
   5  -2  11  117.89   20.60
  -5  -2 -11  127.29   15.20
   5   2  11   87.49   13.90
   5   2  11  121.59   16.30
  -5   2 -11   93.49   17.00
   6  -2  11    5.10    7.40
  -6  -2 -11    2.50    5.00
  -6   2 -11   -0.50    5.70
   6   2  11    6.10    6.60
  -7  -2 -11   44.50   13.20
   7  -2  11   28.30   11.40
  -7   2 -11   26.80   11.30
   7   2  11   33.30   12.20
  -8  -2 -11   10.10   10.00
   8  -2  11    0.30    7.00
  -8   2 -11    2.10    8.50
   8   2  11    0.30    8.00
  -9  -2 -11    3.90    9.20
   9  -2  11    6.90   10.10
  -9   2 -11   14.20   10.60
   9   2  11   29.70   11.90
 -10  -2 -11    0.90   10.60
  10  -2  11   27.60   15.00
 -10   2 -11   13.60   13.70
  10   2  11    5.80   10.50
  11  -3 -11   10.90   11.00
 -11  -3  11    7.20   10.30
 -11   3  11    7.50   11.90
 -10  -3  11    2.30    9.50
  10  -3 -11   18.30   11.60
 -10  -3  11   -1.90    8.00
 -10   3  11    5.20   10.00
 -10   3  11    2.40   10.70
  -9  -3  11   -8.90    6.40
  -9  -3  11   -2.90    5.90
   9  -3 -11    2.60    8.80
  -9   3  11    2.40    9.00
  -9   3  11    0.10    6.80
   9   3 -11    4.40    8.80
   8  -3 -11   79.79   17.20
  -8  -3  11  102.89   15.20
   8   3 -11   73.49   17.60
   8   3 -11   85.39   15.90
  -8   3  11   64.79   15.30
  -8   3  11   95.59   17.00
   7  -3 -11    9.20    9.00
  -7  -3  11   -0.20    5.80
   7  -3 -11   14.10    7.50
  -7   3  11   22.90    9.30
   7   3 -11    6.10    7.60
  -7   3  11   11.70    8.80
   7   3 -11   10.70    6.50
   6  -3 -11    6.50    7.50
  -6  -3  11   15.90    6.60
   6   3 -11   16.10    8.90
  -6   3  11   16.30    8.50
  -6   3  11   13.00    6.90
   5  -3 -11   13.30    7.20
   5  -3 -11    9.60    6.40
  -5  -3  11    9.10    5.40
   5   3 -11    9.70    8.40
  -5   3  11    3.20    4.20
  -5   3  11   17.30    7.90
  -4  -3  11  157.38   14.70
   4  -3 -11  160.08   17.40
  -4   3  11  133.99   16.40
  -4   3  11  154.98   13.50
   4   3 -11  119.39   16.90
  -3  -3  11   -1.80    3.40
   3  -3 -11    0.40    5.60
   3   3 -11   -0.80    5.30
  -3   3  11    5.60    3.00
  -3   3  11   -3.20    3.60
  -2  -3  11  138.59   12.40
   2  -3 -11  138.99   16.60
  -2   3  11  138.19   15.10
  -2   3  11  121.29   10.00
   2   3 -11  133.29   17.10
  -1  -3  11   23.20    7.30
   1  -3 -11   37.50    4.70
  -1  -3  11   43.30    7.80
   1  -3 -11   36.60    9.60
   1   3 -11   23.30    9.00
  -1   3  11   40.50    9.30
   0  -3 -11   22.10    4.50
   0  -3 -11   13.30    7.00
   0  -3  11   11.10    5.40
   0  -3  11   19.70    5.90
   0   3 -11    5.50    5.60
   0   3  11   20.50    7.10
  -1  -3 -11   20.10    5.10
  -1  -3 -11   11.50    6.40
   1  -3  11   23.20    6.90
   1  -3  11    7.70    5.50
   1   3  11   15.60    6.80
  -1   3 -11   24.50    8.20
  -2  -3 -11   49.10   10.90
   2  -3  11   46.50   11.00
  -2  -3 -11   32.40    7.10
  -2   3 -11   30.30    8.80
   2   3  11   34.40    9.70
  -3  -3 -11  395.46   30.30
   3  -3  11  334.37   28.60
  -3  -3 -11  402.46   26.40
  -3   3 -11  355.16   27.40
  -3   3 -11  403.26   29.10
   3   3  11  374.16   29.10
   4  -3  11   13.20    7.60
  -4  -3 -11   48.70   12.20
   4   3  11   35.70   10.90
  -4   3 -11   41.00   11.20
   4   3  11   52.29   11.90
  -5  -3 -11  185.68   19.20
  -5  -3 -11  235.08   21.60
   5  -3  11  195.58   22.00
  -5   3 -11  154.78   19.80
   5   3  11  193.78   20.50
   6  -3  11   -1.80    5.90
  -6  -3 -11   18.40    8.60
   6   3  11    2.20    6.80
   6   3  11    0.40    5.50
  -6   3 -11   -2.30    5.30
  -7  -3 -11    3.20    7.40
   7  -3  11    7.10    8.50
  -7   3 -11   22.00   11.60
   7   3  11   16.30    9.70
   8  -3  11   79.99   19.00
  -8  -3 -11  100.69   20.60
  -8   3 -11   98.19   21.80
   8   3  11  132.49   19.80
   9  -3  11   10.00   11.20
  -9  -3 -11   22.40   11.10
  -9   3 -11   13.30   12.00
   9   3  11   16.50   10.40
  11  -4 -11    4.30    9.30
 -11  -4  11    9.60   10.00
 -11   4  11    3.10   10.20
 -10  -4  11   -0.70    9.30
  10  -4 -11   14.00   11.50
 -10   4  11   13.40   13.30
   9  -4 -11   11.50   10.30
  -9  -4  11   18.50   11.60
  -9   4  11    8.70   10.20
   9   4 -11   -4.90    8.50
  -9   4  11    0.80    8.00
  -8  -4  11   63.99   14.40
   8  -4 -11   48.20   14.50
  -8   4  11   54.79   14.30
  -8   4  11   56.29   14.90
   8   4 -11   14.70   10.90
   7  -4 -11   -1.40    6.30
  -7  -4  11    4.30    5.60
  -7  -4  11   -0.70    6.10
   7  -4 -11   -5.00    5.40
   7   4 -11    2.30    7.60
  -7   4  11    3.30    6.80
  -7   4  11    3.20    6.20
  -6  -4  11    6.90    5.50
  -6  -4  11   12.50    7.70
   6  -4 -11    7.40    6.90
  -6   4  11   19.40    7.90
  -6   4  11    9.80    7.30
   6   4 -11   33.00   11.90
  -5  -4  11  249.68   22.10
   5  -4 -11  225.78   23.10
  -5  -4  11  290.47   20.90
   5  -4 -11  216.08   22.20
  -5   4  11  277.07   21.70
  -5   4  11  251.07   23.80
   5   4 -11  233.48   25.80
  -4  -4  11  137.19   15.20
   4  -4 -11  189.58   19.20
  -4  -4  11  156.38   14.90
  -4   4  11  178.68   15.10
  -4   4  11  141.19   17.10
   4   4 -11  136.79   19.10
   3  -4 -11  375.36   30.40
  -3  -4  11  385.66   27.50
  -3  -4  11  415.26   27.00
  -3   4  11  399.36   30.10
  -3   4  11  426.76   26.10
   3   4 -11  393.56   33.20
   2  -4 -11  208.98   21.20
  -2  -4  11  213.48   17.20
   2  -4 -11  212.88   15.30
  -2  -4  11  206.68   17.60
  -2   4  11  210.48   15.60
  -2   4  11  202.28   19.10
   2   4 -11  198.58   22.10
  -1  -4  11    1.20    3.90
   1  -4 -11    3.00    5.30
   1  -4 -11    7.70    3.50
  -1  -4  11    4.80    5.30
  -1   4  11   -0.10    3.80
   1   4 -11   -2.90    4.60
   0  -4 -11  141.19   11.60
   0  -4 -11  124.69   15.90
   0  -4  11  140.19   14.00
   0   4  11   95.69   12.70
   0   4 -11  112.49   15.30
   1  -4  11    1.30    4.40
  -1  -4 -11    1.40    5.10
   1  -4  11   -3.00    3.20
  -1  -4 -11    3.10    3.70
  -1   4 -11    2.90    5.80
  -1   4 -11   -2.30    3.90
   1   4  11    0.20    4.30
  -2  -4 -11   41.10    8.30
  -2  -4 -11   35.40   10.20
   2  -4  11   45.40   10.70
   2  -4  11   39.60    9.50
  -2   4 -11   32.50    9.50
  -2   4 -11   37.80    9.40
   2   4  11   44.60   10.10
  -3  -4 -11   67.19   14.50
   3  -4  11   44.30   10.90
  -3  -4 -11   62.89   11.00
  -3   4 -11   52.99   11.00
   3   4  11   62.09   12.90
   3   4  11  104.29   16.00
  -3   4 -11   40.30   11.60
   4  -4  11   16.10    7.50
  -4  -4 -11   37.50   11.70
   4   4  11   18.20    9.40
  -4   4 -11   50.49   13.20
   4   4  11   23.90    9.00
   5  -4  11   90.79   18.40
  -5  -4 -11   91.89   16.80
  -5  -4 -11  122.49   15.40
   5   4  11  112.99   17.70
   5   4  11  115.99   15.70
  -5   4 -11  105.39   19.50
  -6  -4 -11   74.29   15.50
   6  -4  11   73.79   17.10
  -6  -4 -11  103.69   18.20
   6   4  11  146.49   17.70
  -6   4 -11   54.29   15.70
   7  -4  11   52.59   14.90
  -7  -4 -11   26.80   11.40
  -7   4 -11   55.59   16.00
   7   4  11   42.40   13.00
  -8  -4 -11   -0.70    6.90
   8  -4  11   -6.80    9.00
  -8   4 -11   14.10   12.20
   8   4  11    1.30    8.60
  -9  -4 -11   18.00   11.20
   9  -4  11   15.70   12.30
  -9   4 -11   19.50   15.20
  10  -5 -11    5.10    9.10
 -10  -5  11    1.20    9.10
 -10   5  11    1.90   10.90
  -9  -5  11    4.40    8.60
   9  -5 -11    4.00    9.20
   9   5 -11    7.40    9.40
  -9   5  11   13.40    9.20
   8  -5 -11   80.89   19.10
  -8  -5  11   91.09   18.30
  -8   5  11   82.99   18.50
   8   5 -11   72.09   19.30
   7  -5 -11   50.29   13.90
  -7  -5  11   33.40   11.60
   7   5 -11   52.79   15.70
  -7   5  11   56.29   15.20
  -7   5  11   55.39   13.40
   6  -5 -11    7.90    7.10
  -6  -5  11    4.90    6.90
  -6   5  11    2.90    6.90
   6   5 -11   -0.90    7.10
  -6   5  11   -2.10    6.40
  -5  -5  11    1.90    5.60
   5  -5 -11    7.30    6.70
   5  -5 -11   -7.20    4.40
  -5   5  11    6.40    6.30
   5   5 -11    6.80    8.50
  -5   5  11    4.20    6.80
  -4  -5  11   20.80    8.50
  -4  -5  11   23.90    6.60
   4  -5 -11   21.70    8.60
   4   5 -11   33.50   13.20
  -4   5  11   16.40    6.90
  -4   5  11   19.50    8.40
  -3  -5  11   54.59    9.50
   3  -5 -11   56.59    9.90
   3  -5 -11   28.80   10.20
  -3  -5  11   38.90    9.50
  -3   5  11   58.69   10.20
   3   5 -11   29.70   11.50
  -3   5  11   28.40    8.70
  -2  -5  11    8.10    4.60
   2  -5 -11    2.10    5.20
  -2  -5  11    1.80    4.70
   2  -5 -11    6.90    4.50
   2   5 -11   -3.20    5.20
  -2   5  11   12.00    6.70
  -2   5  11    8.10    4.70
  -1  -5  11  236.98   20.60
   1  -5 -11  258.17   24.50
   1  -5 -11  242.48   18.30
  -1  -5  11  236.38   19.20
  -1   5  11  249.38   21.40
   1   5 -11  224.38   23.80
   0  -5 -11   17.80    8.90
   0  -5  11   11.20    6.40
   0  -5 -11   20.10    6.10
   0  -5  11   10.90    5.20
   0   5  11   23.00    7.80
   0   5 -11   18.60    8.10
  -1  -5 -11    8.60    6.80
  -1  -5 -11    4.60    4.20
   1  -5  11   -2.80    4.10
  -1   5 -11   -1.80    5.40
   1   5  11    0.70    3.90
  -1   5 -11    0.70    5.60
  -2  -5 -11   18.60    7.00
  -2  -5 -11   19.00    9.30
   2  -5  11   27.50    8.80
   2  -5  11   24.10    8.90
   2   5  11   30.80    9.10
   2   5  11   30.40   10.90
  -2   5 -11   32.90   10.40
  -2   5 -11    8.00    7.10
   3  -5  11   83.49   12.90
  -3  -5 -11   85.89   17.80
  -3   5 -11  108.29   14.70
   3   5  11   88.29   15.20
  -3   5 -11  105.99   17.90
   3   5  11  125.39   18.90
  -4  -5 -11   18.40    8.30
   4  -5  11    7.50    7.10
  -4  -5 -11    8.80    6.60
   4   5  11   11.60    9.20
  -4   5 -11    1.10    5.60
   4   5  11   14.30    7.50
  -5  -5 -11   19.00    8.80
   5  -5  11   30.60   11.90
  -5  -5 -11   27.20   10.30
   5   5  11   10.90    9.00
   5   5  11   34.50    9.90
  -5   5 -11    7.30    8.90
  -6  -5 -11    7.60    7.90
   6  -5  11    4.00    8.90
  -6   5 -11   10.30    9.20
   6   5  11    1.90    7.90
   6   5  11   -4.50    5.20
  -7  -5 -11   74.29   16.90
   7  -5  11  131.39   23.30
  -7   5 -11  105.49   23.00
   8  -5  11   11.10   12.40
  -8  -5 -11   26.10   13.30
  -8   5 -11   20.20   12.40
  -9  -5 -11    4.20   10.40
   9  -5  11   -6.70    8.50
  -9   5 -11   -8.80    9.00
 -10  -6  11   10.40   12.10
  10  -6 -11  -12.50    8.30
 -10   6  11    0.20   11.30
  10   6 -11   28.80   16.20
  -9  -6  11   -9.40    7.00
   9  -6 -11   -8.20    6.40
   9   6 -11    4.70   12.10
  -9   6  11   18.50   12.70
  -8  -6  11    4.50    8.10
   8  -6 -11    2.80    8.30
  -8   6  11    6.70    8.70
   8   6 -11   16.20   13.00
   7  -6 -11   62.79   16.00
  -7  -6  11   76.59   18.00
  -7   6  11   87.99   18.90
   7   6 -11   77.69   19.40
   6  -6 -11    7.20    6.70
  -6  -6  11    4.40    7.20
  -6   6  11    4.60    7.30
   6   6 -11    3.10    7.70
  -5  -6  11  224.18   23.50
   5  -6 -11  233.58   24.10
   5  -6 -11  209.88   22.50
  -5   6  11  223.88   23.40
  -5   6  11  245.38   25.70
   5   6 -11  239.18   28.20
   4  -6 -11  153.88   18.10
  -4  -6  11  118.19   16.40
  -4   6  11  153.78   18.30
  -4   6  11  121.59   15.90
   4   6 -11  117.39   22.50
   3  -6 -11  703.63   45.60
  -3  -6  11  653.53   42.30
   3  -6 -11  613.94   39.00
  -3   6  11  601.14   39.40
   3   6 -11  630.84   47.90
  -3   6  11  537.05   40.30
   2  -6 -11   72.79   10.80
  -2  -6  11   51.09   12.20
   2  -6 -11   74.39   15.80
   2   6 -11   67.99   16.20
  -2   6  11   66.99   12.50
   1  -6 -11   75.29   12.50
   1  -6 -11  108.59   15.90
  -1  -6  11   75.19   10.40
  -1  -6  11   88.39   15.40
   1   6 -11   56.49   14.80
  -1   6  11   84.89   12.80
  -1   6  11  128.19   22.10
   0  -6  11   52.29   12.30
   0  -6 -11   57.69   13.70
   0  -6  11   74.99   10.50
   0  -6 -11   76.39   11.20
   0   6  11   61.99   15.40
   0   6 -11   52.69   13.40
   0   6  11   82.69   12.00
  -1  -6 -11  158.18   15.70
  -1  -6 -11  110.69   17.20
   1  -6  11  165.58   15.80
   1  -6  11  130.59   16.80
  -1   6 -11  127.79   18.20
   1   6  11  102.59   14.40
   1   6  11  104.49   21.10
  -1   6 -11  129.59   17.50
   2  -6  11    6.10    7.30
  -2  -6 -11   30.50   10.70
  -2   6 -11   23.30    9.20
  -2   6 -11   16.90    8.50
   2   6  11   28.60    9.30
   2   6  11   20.20   11.00
   3  -6  11    1.70    5.80
  -3  -6 -11    9.50    8.10
   3  -6  11   12.20    7.10
   3   6  11    9.00    7.90
  -3   6 -11    7.90    6.90
  -3   6 -11    1.30    6.20
   3   6  11    3.80    6.20
  -4  -6 -11   13.80    9.70
   4  -6  11    7.30    7.10
  -4  -6 -11    1.90    5.60
  -4   6 -11   -8.60    5.50
   4   6  11   -4.90    6.80
   5  -6  11   -4.80    4.20
  -5  -6 -11    0.90    6.20
  -5   6 -11    2.10    7.50
   5   6  11   -4.10    7.40
  -6  -6 -11   82.89   17.10
   6  -6  11   69.39   16.50
  -6   6 -11   49.90   16.90
   6   6  11   47.10   16.40
  -7  -6 -11    4.20    8.70
   7  -6  11    1.50    7.50
   7   6  11   -7.50    7.30
  -7   6 -11   11.40   12.00
   8  -6  11   -2.50    8.50
  -8  -6 -11    4.80    9.40
  -8   6 -11   -8.50    9.30
  -9  -7  11   39.00   16.90
   9  -7 -11   20.10   12.30
   9   7 -11   49.99   21.00
  -9   7  11   45.20   16.20
  -8  -7  11  105.19   21.60
   8  -7 -11  101.29   21.50
  -8   7  11   82.29   19.60
   8   7 -11   71.79   21.50
   7  -7 -11    7.60    9.00
  -7  -7  11   -4.70    6.80
   7   7 -11    0.30    9.60
  -7   7  11    1.90    8.00
  -6  -7  11   59.89   16.40
   6  -7 -11   91.59   18.00
  -6   7  11   73.79   17.30
   6   7 -11   54.79   18.70
  -5  -7  11   40.00   12.50
   5  -7 -11   57.39   14.30
   5  -7 -11   21.00    9.60
   5   7 -11   34.90   15.90
  -5   7  11   40.70   12.50
  -5   7  11   36.20   11.90
   4  -7 -11   48.70   11.40
  -4  -7  11   29.50    9.70
   4  -7 -11   50.19   12.80
  -4   7  11   29.80   11.50
  -4   7  11   21.80    9.40
   4   7 -11   24.60   13.10
   3  -7 -11  241.48   24.60
  -3  -7  11  304.87   25.60
   3  -7 -11  236.08   21.30
  -3   7  11  171.88   23.30
   3   7 -11  191.68   25.90
  -3   7  11  205.48   21.60
  -2  -7  11   88.79   16.00
   2  -7 -11   86.39   16.80
   2  -7 -11   67.49   12.80
  -2   7  11   71.49   13.60
   2   7 -11   83.19   19.50
  -2   7  11   88.29   18.80
   1  -7 -11  298.07   28.80
   1  -7 -11  282.07   23.40
  -1  -7  11  241.38   24.60
  -1   7  11  295.27   24.40
   1   7 -11  238.18   27.90
  -1   7  11  298.07   30.20
   0  -7 -11    6.30    6.70
   0  -7 -11    2.20    5.40
   0  -7  11    5.70    6.50
   0   7 -11    5.60    7.80
   0   7  11    7.90    6.10
   0   7  11   13.00    9.20
   1  -7  11  216.28   23.30
  -1  -7 -11  236.38   25.80
   1   7  11  202.38   26.30
  -1   7 -11  221.18   24.90
   2  -7  11   28.90   10.80
   2  -7  11   35.20   10.20
  -2  -7 -11   48.90   13.90
  -2   7 -11   14.50    8.20
  -2   7 -11   39.00   13.30
   2   7  11   40.80   15.90
  -3  -7 -11   26.50   11.70
  -3  -7 -11   13.00    7.90
   3  -7  11    5.60    8.00
  -3   7 -11    6.10    8.10
   3   7  11   10.10   10.30
   4  -7  11   -0.50    6.00
  -4  -7 -11    1.20    6.90
  -4   7 -11   -0.30    6.90
   4   7  11    5.00    9.10
   5  -7  11   21.90   10.60
  -5  -7 -11    5.20    7.80
   5   7  11    5.20   10.60
  -5   7 -11   12.40    9.20
  -6  -7 -11   -1.10    8.60
   6  -7  11   12.60   10.80
  -6   7 -11   18.00   13.10
   6   7  11    1.40   10.40
  -7  -7 -11   24.30   12.80
   7  -7  11   51.79   15.60
  -7   7 -11   36.40   16.80
   7   7  11   16.60   12.70
  -8  -7 -11   66.99   18.10
   8  -7  11   30.40   15.70
  -8   7 -11   18.50   14.60
   8  -8 -11  109.69   22.70
  -8  -8  11   50.09   17.90
  -8   8  11   66.39   18.10
   8   8 -11   99.19   26.50
   7  -8 -11  113.99   22.90
  -7  -8  11  119.19   24.20
   7   8 -11  127.49   28.00
  -7   8  11  167.78   23.90
  -6  -8  11  106.69   21.80
   6  -8 -11  125.09   19.40
   6   8 -11  122.09   26.70
  -6   8  11  102.29   19.60
  -5  -8  11  135.89   20.40
   5  -8 -11  139.99   19.60
  -5   8  11   93.99   19.90
  -5   8  11  137.59   19.30
   5   8 -11  147.69   28.30
   4  -8 -11   62.09   15.70
  -4  -8  11   92.59   18.90
  -4   8  11   93.99   17.40
   4   8 -11   82.29   20.30
  -4   8  11   80.49   19.10
   3  -8 -11   19.80    9.60
  -3  -8  11    7.70    7.50
   3   8 -11    8.90   10.80
  -3   8  11   26.20   12.20
  -3   8  11    8.50    6.70
   2  -8 -11  180.08   23.00
  -2  -8  11  205.68   23.20
   2   8 -11  240.38   29.60
  -2   8  11  222.88   26.80
   1  -8 -11   15.40    9.60
  -1  -8  11   -3.80    5.70
   1   8 -11    7.90    8.40
  -1   8  11   14.40   10.20
   0  -8  11   -2.70    5.90
   0  -8 -11    1.90    6.60
   0   8  11    6.60    9.80
   0   8 -11    1.20    7.40
  -1  -8 -11   10.20   10.20
   1  -8  11   34.30   12.10
  -1   8 -11   16.50    9.70
   1   8  11    8.30   11.20
  -2  -8 -11   29.50    9.80
   2  -8  11   21.50   10.40
  -2  -8 -11   16.90   11.20
  -2   8 -11   24.40   12.70
  -2   8 -11   52.49   15.00
   2   8  11   29.80   13.30
  -3  -8 -11   55.79   13.90
   3  -8  11   97.09   20.30
  -3   8 -11   50.39   15.70
   3   8  11   65.89   19.30
  -4  -8 -11  160.98   20.70
   4  -8  11  137.99   25.70
  -4   8 -11  171.58   24.20
   4   8  11  186.08   32.20
  -5  -8 -11  306.07   29.90
   5  -8  11  286.87   29.30
  -5   8 -11  343.57   35.70
   5   8  11  258.97   34.50
  -6  -8 -11   14.40   11.50
   6  -8  11   31.40   13.50
  -6   8 -11   48.90   17.00
   6   8  11   19.60   14.20
  -7  -8 -11   56.39   17.30
   7  -8  11   32.30   13.10
  -7   8 -11   40.60   17.40
   7   8  11    9.30   12.70
   7  -9 -11   12.30   11.30
  -7  -9  11    9.50   11.10
   7   9 -11    5.10   12.10
  -7   9  11   -1.30    8.70
   6  -9 -11   -0.80    7.50
  -6  -9  11   -4.50    8.50
  -6   9  11    2.20    8.50
   6   9 -11    0.30   11.90
   5  -9 -11   14.90   10.40
  -5  -9  11   32.30   13.30
   5   9 -11   20.00   15.60
  -4  -9  11   49.60   14.70
   4  -9 -11   70.09   17.10
  -4   9  11   30.50   13.30
   4   9 -11   83.99   23.00
   3  -9 -11   93.39   19.70
  -3  -9  11   63.09   16.10
  -3   9  11   41.80   15.20
   3   9 -11   67.49   19.70
   2  -9 -11    2.70    7.60
  -2  -9  11   11.10    9.00
   2   9 -11    9.50   12.90
  -2   9  11   10.50   10.20
  -1  -9  11  241.88   26.00
   1  -9 -11  153.78   25.10
   1   9 -11  233.98   29.70
  -1   9  11  256.57   31.40
   0  -9 -11  187.28   26.80
   0  -9  11  195.18   24.10
   0  -9 -11  233.38   24.00
   0   9 -11  222.48   29.10
   0   9  11  236.98   30.20
   1  -9  11  150.68   21.40
  -1  -9 -11  130.39   21.60
   1   9  11  144.59   28.50
  -1   9 -11  110.49   22.60
  -2  -9 -11   46.40   13.40
   2  -9  11   73.19   17.90
  -2   9 -11   62.29   17.20
   2   9  11   75.49   20.10
  -2   9 -11   35.80   15.40
  -3  -9 -11   59.69   15.20
   3  -9  11   57.39   18.40
  -3   9 -11   50.99   17.40
   3   9  11   27.30   16.20
  -4  -9 -11    0.20    8.10
   4  -9  11    2.20    8.20
  -4   9 -11   -1.40    9.30
   4   9  11   11.40   14.60
  -5  -9 -11   27.20   13.70
  -5   9 -11   23.70   16.70
   5   9  11   20.30   16.20
  -6  -9 -11    7.90   10.60
   6   9  11   -3.80   12.90
  -6   9 -11   -2.10    9.70
  -6 -10  11   70.09   19.50
   6  10 -11  109.69   27.80
  -5 -10  11   95.89   21.90
   5  10 -11  103.99   28.20
  -4 -10  11   39.70   15.80
  -4  10  11   22.00   11.90
   4  10 -11   61.39   20.40
  -3 -10  11   69.49   19.00
  -3  10  11   65.09   19.80
   3  10 -11   68.99   21.60
  -2 -10  11    1.80    9.20
   2  10 -11    0.00   13.00
  -2  10  11   20.40   13.10
  -1 -10  11   92.09   20.40
   1  10 -11   66.29   20.60
  -1  10  11   39.30   16.90
   0 -10  11    1.50    8.30
   0  10 -11   15.70   11.90
   0  10  11   38.40   18.00
  -1 -10 -11   -2.60    7.60
   1 -10  11    3.50    8.90
   1  10  11   -2.10   10.70
  -1  10 -11   -3.10    9.40
   2 -10  11   10.30   11.80
  -2 -10 -11   17.50   10.60
  -2  10 -11   22.70   13.30
   2  10  11   39.20   18.20
  -3 -10 -11  120.69   22.10
   3 -10  11  102.79   24.20
  -3  10 -11  100.79   26.30
   3  10  11  173.48   35.00
   4 -10  11   78.59   21.50
  -4 -10 -11   61.39   16.90
  -4  10 -11   92.49   22.70
   4  10  11   55.39   20.50
  -4 -11  11   32.70   15.90
  -4  11  11   25.00   14.50
   4  11 -11   25.00   17.20
  -3 -11  11   -6.30    7.60
   3  11 -11    5.20   14.90
  -3  11  11    1.70   12.50
  -2 -11  11   -5.80    9.40
   2  11 -11   21.10   16.10
  -2  11  11   27.60   17.30
  -1 -11  11    9.90   10.30
   1  11 -11   32.10   18.40
  -1  11  11   36.50   18.50
   0 -11  11   55.69   18.00
   0  11 -11  114.79   27.40
   0  11  11   62.29   23.60
   1 -11  11   73.39   20.00
  -1  11 -11   72.79   22.30
  -1  11 -11   38.40   15.70
   1  11  11   51.39   20.10
   2 -11  11  121.89   25.70
   2  11  11   74.99   25.20
  -2  11 -11   43.60   17.90
 -11   0  12   37.80   14.70
  11   0 -12   48.30   15.90
 -11   0  12   41.10   17.40
 -10   0  12   -5.50    7.50
 -10   0  12    1.30    7.10
  10   0 -12    6.80    7.70
  -9   0  12   22.30    9.60
  -9   0  12    3.80    8.20
   9   0 -12   21.20   10.90
  -8   0  12   44.90   11.10
  -8   0  12   33.20   11.50
   8   0 -12   26.00   11.30
   7   0 -12  248.48   23.90
  -7   0  12  248.28   20.80
  -7   0  12  204.08   22.10
   7   0 -12  222.18   27.70
   6   0 -12    1.80    5.70
  -6   0  12    3.30    4.90
   6   0 -12    8.60    7.00
  -6   0  12    5.20    5.40
  -5   0  12  726.53   40.20
  -5   0  12  708.93   45.40
   5   0 -12  663.93   46.50
  -4   0  12  480.85   31.40
   4   0 -12  380.66   31.90
  -4   0  12  409.06   24.60
  -3   0  12  949.71   47.20
  -3   0  12  907.11   54.19
   3   0 -12  955.60   58.09
   2   0 -12  261.67   24.00
  -2   0  12  302.77   22.90
  -1   0  12    6.20    4.90
   1   0 -12   -2.30    4.10
   0   0 -12   35.20    4.20
   0   0 -12   37.00    9.60
   0   0  12   25.50    7.80
  -1   0 -12  449.36   25.70
  -1   0 -12  396.96   31.00
   1   0  12  485.35   32.30
   2   0  12  172.28   18.30
  -2   0 -12  177.98   14.50
  -2   0 -12  160.88   17.10
  -3   0 -12  754.72   43.10
   3   0  12  688.13   46.70
  -3   0 -12  710.63   44.80
   4   0  12  607.54   43.70
  -4   0 -12  658.53   40.90
  -5   0 -12   20.20    8.30
   5   0  12   19.40    9.20
   6   0  12  456.35   36.90
  -6   0 -12  401.46   33.80
   7   0  12   11.50    9.80
  -7   0 -12    3.50    6.50
  -8   0 -12  159.58   23.00
   8   0  12  182.78   24.20
  -9   0 -12    0.30    9.10
   9   0  12   15.20   10.30
 -10   0 -12    7.10   10.80
  10   0  12   11.70   11.40
 -11  -1  12  120.19   23.20
  11  -1 -12  213.48   27.90
 -11  -1  12  149.09   22.30
 -11   1  12  160.18   24.70
  11   1 -12  176.78   24.80
 -10  -1  12   32.50   12.20
 -10  -1  12   17.00    9.60
  10  -1 -12   24.50   12.70
  10   1 -12   43.30   13.40
 -10   1  12   22.80   12.10
 -10   1  12   21.60   11.90
  -9  -1  12   73.89   16.70
  -9  -1  12  101.79   18.40
   9  -1 -12   48.90   14.30
   9   1 -12   75.99   16.30
  -9   1  12   50.79   14.40
  -9   1  12   82.99   16.00
   8  -1 -12  341.17   32.70
  -8  -1  12  381.56   31.40
   8  -1 -12  390.66   31.30
  -8  -1  12  401.36   30.70
  -8   1  12  366.06   32.70
   8   1 -12  372.96   31.80
  -8   1  12  370.66   29.60
  -7  -1  12  275.07   25.30
  -7  -1  12  301.17   24.30
   7  -1 -12  288.57   27.40
  -7   1  12  320.67   24.50
  -7   1  12  292.97   27.30
   7   1 -12  294.77   27.30
   7   1 -12  269.87   25.50
  -6  -1  12   87.09   11.70
  -6  -1  12   83.19   13.00
   6  -1 -12  100.59   15.30
   6  -1 -12   98.99   17.20
  -6   1  12  105.19   17.60
   6   1 -12   97.69   13.60
   6   1 -12   53.69   13.10
  -6   1  12   96.89   11.60
  -5  -1  12  250.37   18.20
   5  -1 -12  216.78   22.10
  -5  -1  12  252.67   21.30
  -5   1  12  210.98   21.30
   5   1 -12  218.08   22.60
  -5   1  12  221.68   16.90
  -4  -1  12   76.69   13.00
   4  -1 -12   72.49   14.40
  -4  -1  12   58.49    7.90
  -4   1  12   57.29    6.80
  -4   1  12   83.59   14.20
   4   1 -12   81.59   15.50
  -3  -1  12  235.08   14.90
  -3  -1  12  194.18   18.20
   3  -1 -12  210.88   21.50
  -3   1  12  221.28   12.80
   3   1 -12  206.48   21.20
  -3   1  12  236.18   20.20
   2  -1 -12  472.55   34.00
  -2  -1  12  425.56   24.90
  -2  -1  12  493.65   31.40
   2   1 -12  460.45   34.00
  -2   1  12  503.15   32.20
  -1  -1  12  352.26   25.10
  -1  -1  12  328.57   18.60
   1  -1 -12  293.17   25.90
  -1   1  12  327.07   24.80
   1   1 -12  349.67   27.70
   1   1 -12  306.67   18.60
   0  -1 -12 1291.47   59.89
   0  -1 -12 1197.18   70.49
   0  -1  12 1207.68   68.99
   0   1 -12 1251.87   62.79
   0   1 -12 1199.98   70.99
   0   1  12 1252.07   69.49
  -1  -1 -12  929.31   46.60
   1  -1  12  930.51   54.49
  -1  -1 -12  886.21   54.19
  -1   1 -12  890.41   54.39
  -1   1 -12  934.21   48.70
   1   1  12  828.42   53.29
  -2  -1 -12  309.07   25.00
   2  -1  12  366.46   27.10
  -2  -1 -12  284.37   19.90
   2   1  12  298.77   25.60
  -2   1 -12  275.87   21.10
  -2   1 -12  316.87   24.90
  -3  -1 -12  177.48   18.20
   3  -1  12  175.48   19.10
  -3  -1 -12  168.38   15.40
   3   1  12  179.78   19.30
  -3   1 -12  175.88   16.70
  -3   1 -12  195.48   18.20
   4  -1  12  103.19   15.50
  -4  -1 -12  131.09   15.30
   4   1  12  118.59   16.20
  -4   1 -12  137.59   14.70
   5  -1  12   -5.80    4.70
  -5  -1 -12    4.40    5.60
  -5  -1 -12    5.10    5.70
   5   1  12    4.90    6.40
  -5   1 -12   -0.30    5.90
  -6  -1 -12   17.60    9.10
   6  -1  12   13.90    8.90
   6   1  12   17.10    9.20
  -6   1 -12   29.30   11.00
  -7  -1 -12   16.10    8.80
   7  -1  12   12.70    9.80
  -7   1 -12   42.00   12.90
   7   1  12    5.80    8.20
   8  -1  12   65.29   18.40
  -8  -1 -12   60.29   16.20
  -8   1 -12   46.90   16.10
   8   1  12   60.09   15.70
   9  -1  12   37.90   16.60
  -9  -1 -12   44.90   16.50
   9   1  12   68.39   18.10
  -9   1 -12   74.79   18.90
 -10  -1 -12   91.19   22.20
  10  -1  12  112.49   24.50
 -10   1 -12   88.29   21.40
  10   1  12   91.59   22.20
  11  -2 -12   17.20   12.60
 -11  -2  12   10.70   11.20
 -11  -2  12   12.60    9.50
 -11   2  12   29.40   14.10
  11   2 -12   31.60   11.80
 -10  -2  12   26.70   11.20
 -10  -2  12   33.80   11.90
  10  -2 -12   38.60   14.70
  10   2 -12   36.60   12.30
 -10   2  12   21.40   12.10
  -9  -2  12  186.78   21.30
   9  -2 -12  161.98   22.60
  -9  -2  12  219.28   23.00
   9   2 -12  179.68   21.60
  -9   2  12  183.38   23.50
   8  -2 -12  232.68   25.70
  -8  -2  12  257.17   24.10
  -8  -2  12  241.48   23.80
  -8   2  12  237.08   23.50
   8   2 -12  239.38   25.50
   8   2 -12  214.08   23.50
  -8   2  12  250.17   26.10
   7  -2 -12  278.57   26.80
  -7  -2  12  259.07   23.10
  -7  -2  12  311.67   25.40
  -7   2  12  245.78   22.80
   7   2 -12  267.07   24.60
   7   2 -12  266.47   26.60
  -7   2  12  259.87   25.90
  -6  -2  12  297.87   25.00
   6  -2 -12  290.77   26.10
  -6  -2  12  288.57   23.40
   6  -2 -12  324.57   28.50
   6   2 -12  325.77   28.90
  -6   2  12  324.67   23.70
  -6   2  12  316.47   28.10
  -5  -2  12  922.91   49.99
  -5  -2  12  893.01   51.89
   5  -2 -12  824.32   53.99
   5  -2 -12  841.22   53.99
  -5   2  12  863.01   54.49
  -5   2  12  861.41   48.10
   5   2 -12  811.72   54.89
  -4  -2  12  735.33   40.50
   4  -2 -12  637.04   45.00
  -4  -2  12  677.93   42.30
  -4   2  12  699.03   38.00
   4   2 -12  746.03   48.00
  -4   2  12  679.03   44.80
  -3  -2  12  387.66   26.80
   3  -2 -12  425.86   30.50
  -3  -2  12  361.16   23.20
   3   2 -12  329.87   29.00
  -3   2  12  335.47   27.10
  -3   2  12  373.96   20.50
  -2  -2  12  625.04   36.00
  -2  -2  12  681.23   40.70
   2  -2 -12  621.04   42.70
  -2   2  12  669.73   41.70
   2   2 -12  713.63   45.10
   1  -2 -12  516.85   35.00
  -1  -2  12  458.55   27.40
  -1  -2  12  506.95   32.40
   1   2 -12  457.25   34.40
  -1   2  12  464.15   32.20
   0  -2  12  191.68   17.80
   0  -2 -12  183.58   11.00
   0  -2  12  164.08   13.70
   0  -2 -12  186.08   18.80
   0   2  12  179.08   17.50
   0   2 -12  198.28   19.70
   0   2 -12  173.58   14.20
  -1  -2 -12   18.80    7.60
   1  -2  12   51.19   11.10
  -1  -2 -12   46.30    5.80
  -1   2 -12   26.00    9.20
  -1   2 -12   35.80    7.50
   1   2  12   39.70   10.10
  -2  -2 -12  517.45   35.50
   2  -2  12  480.15   35.00
  -2  -2 -12  482.65   29.30
  -2   2 -12  468.95   31.40
   2   2  12  520.65   35.60
  -2   2 -12  500.75   34.80
  -3  -2 -12 1179.48   68.69
  -3  -2 -12 1211.88   64.39
   3  -2  12 1195.98   70.09
  -3   2 -12 1148.19   67.09
   3   2  12 1198.28   69.79
  -4  -2 -12 1594.94   89.79
   4  -2  12 1584.54   92.39
  -4   2 -12 1612.24   89.89
   4   2  12 1690.03   92.59
  -4   2 -12 1696.93   88.19
  -5  -2 -12  458.75   34.60
  -5  -2 -12  512.25   35.70
   5  -2  12  459.15   37.20
  -5   2 -12  472.95   36.40
   5   2  12  527.45   38.10
  -6  -2 -12   31.30   11.00
   6  -2  12   53.09   14.20
  -6   2 -12   34.20   11.50
   6   2  12   47.10   13.00
  -7  -2 -12   65.39   16.10
   7  -2  12   73.29   18.70
   7   2  12   66.59   15.60
  -7   2 -12   45.40   14.40
  -8  -2 -12  166.78   22.90
   8  -2  12  138.79   25.30
   8   2  12  162.08   27.10
  -8   2 -12  167.38   24.70
  -9  -2 -12   17.70   12.50
   9  -2  12   32.00   14.10
  -9   2 -12   16.50   11.90
   9   2  12   13.70   12.10
  11  -3 -12   17.60   13.70
 -11  -3  12   12.70   12.00
 -11   3  12   31.00   15.50
 -10  -3  12   20.50   11.40
  10  -3 -12   24.10   12.70
 -10   3  12    8.30    8.90
  -9  -3  12  261.97   26.10
   9  -3 -12  351.06   33.00
  -9  -3  12  327.77   29.40
  -9   3  12  278.07   30.30
   9   3 -12  272.17   29.70
  -8  -3  12  370.06   29.50
   8  -3 -12  269.87   28.90
  -8  -3  12  269.17   34.80
  -8   3  12  315.77   30.60
   8   3 -12  311.57   27.50
   8   3 -12  315.67   31.50
  -7  -3  12    5.20    5.80
   7  -3 -12    5.30    6.60
   7  -3 -12    8.40    7.30
  -7   3  12    5.10    7.70
   7   3 -12   -3.20    7.20
  -6  -3  12   -1.30    4.60
   6  -3 -12    5.80    6.20
  -6   3  12   -5.20    4.60
  -6   3  12    0.50    5.70
   6   3 -12   -4.00    5.50
   5  -3 -12    2.50    5.60
   5  -3 -12   -3.70    4.50
  -5  -3  12    3.50    4.40
   5   3 -12   -8.50    4.30
  -5   3  12   -1.00    6.00
  -5   3  12    3.50    5.70
   4  -3 -12  477.35   36.10
  -4  -3  12  565.24   33.40
   4   3 -12  480.25   38.30
  -4   3  12  478.25   35.80
  -4   3  12  543.15   33.60
   3  -3 -12 1449.65   81.09
  -3  -3  12 1447.56   75.29
  -3   3  12 1433.36   79.79
   3   3 -12 1373.66   82.59
   2  -3 -12  380.96   30.80
  -2  -3  12  405.86   26.20
  -2  -3  12  416.66   28.80
   2   3 -12  433.16   33.30
  -2   3  12  403.26   29.70
   1  -3 -12  415.86   32.30
  -1  -3  12  481.55   28.00
   1  -3 -12  421.26   23.40
  -1  -3  12  446.76   30.00
  -1   3  12  424.16   30.70
   1   3 -12  411.46   32.80
   0  -3  12  537.05   35.30
   0  -3  12  460.55   31.50
   0  -3 -12  538.25   28.90
   0  -3 -12  529.85   37.50
   0   3  12  542.05   35.90
   0   3 -12  549.35   33.30
   0   3 -12  541.65   37.80
   1  -3  12  473.15   34.20
  -1  -3 -12  497.05   29.00
   1  -3  12  537.05   32.60
  -1  -3 -12  444.06   35.40
   1   3  12  491.75   34.60
  -1   3 -12  517.35   35.80
  -1   3 -12  519.65   32.50
  -2  -3 -12  348.37   22.30
  -2  -3 -12  337.87   27.90
   2  -3  12  327.07   26.60
[truncated: 209,647 more chars]
