# Supplementary material for: catena-Poly[[[aqua­copper(II)]-μ-(biphenyl-2,2′-di­carboxyl­ato)-μ-[N,N′-bis­(pyridin-4-yl)urea]] 1.25-hydrate]
Source: IUCrdata. 2020 May 5;5(Pt 5):x200589. doi: 10.1107/S2414314620005891 (PMC9462220; doi:10.1107/S2414314620005891)
Supplement: Supplementary file 2 [file x-05-x200589-Isup2.hkl]

data_I                                                                          
_shelx_title ' c2c_a.res in P2(1)/c'                                            
_shelx_refln_list_code          4                                               
_shelx_F_calc_maximum      250.67                                               
_exptl_crystal_F_000      1150.00                                               
_reflns_d_resolution_high  0.8294                                               
                                                                                
loop_                                                                           
 _space_group_symop_operation_xyz                                               
 'x, y, z'                                                                      
 '-x, y+1/2, -z+1/2'                                                            
 '-x, -y, -z'                                                                   
 'x, -y-1/2, z-1/2'                                                             
                                                                                
_cell_length_a    10.3175                                                       
_cell_length_b    10.3927                                                       
_cell_length_c    22.9891                                                       
_cell_angle_alpha  90.000                                                       
_cell_angle_beta  100.133                                                       
_cell_angle_gamma  90.000                                                       
                                                                                
_shelx_F_squared_multiplier     1.000                                           
                                                                                
loop_                                                                           
 _refln_index_h                                                                 
 _refln_index_k                                                                 
 _refln_index_l                                                                 
 _refln_F_squared_calc                                                          
 _refln_F_squared_meas                                                          
 _refln_F_squared_sigma                                                         
 _refln_observed_status                                                         
   1   0   0      33524.13      36612.54      1221.08 o                         
   2   0   0       8241.21       8123.61       232.28 o                         
   3   0   0         92.03         99.73        15.88 o                         
   4   0   0       3249.19       3248.31       112.11 o                         
   5   0   0       6645.89       7195.00       225.59 o                         
   6   0   0       1206.77       1194.30        60.00 o                         
   7   0   0       2172.80       2206.70       132.98 o                         
   8   0   0        669.25        645.38        78.38 o                         
   9   0   0       2150.43       2270.09       151.75 o                         
  10   0   0         19.25         11.89        40.66 o                         
  11   0   0        646.74        647.39       105.55 o                         
  12   0   0        591.47        645.23       110.39 o                         
   1   1   0        426.02        384.71        12.97 o                         
   2   1   0       3561.16       3403.01        94.50 o                         
   3   1   0       5484.87       5432.77       132.08 o                         
   4   1   0       5535.66       5189.62       132.16 o                         
   5   1   0       2953.18       2915.69        87.79 o                         
   6   1   0       9754.05      10093.28       246.10 o                         
   7   1   0       5258.07       4666.57       155.90 o                         
   8   1   0       3597.86       3847.18       142.28 o                         
   9   1   0       1117.69        993.55        70.08 o                         
  10   1   0          3.48        -13.31        26.20 o                         
  11   1   0         21.02         20.07        33.50 o                         
  12   1   0        136.52        148.79        47.84 o                         
   0   2   0      14028.86      17400.04       483.80 o                         
   1   2   0      15079.46      15058.31       368.37 o                         
   2   2   0        247.95        236.66        18.61 o                         
   3   2   0         35.25         59.30        11.94 o                         
   4   2   0       1634.65       1658.62        84.40 o                         
   5   2   0        925.29       1035.59        46.62 o                         
   6   2   0        387.39        391.88        35.12 o                         
   7   2   0         78.12         42.60        18.80 o                         
   8   2   0       3182.03       3418.69       132.08 o                         
   9   2   0         73.40         22.85        26.51 o                         
  10   2   0         12.08        -11.22        25.07 o                         
  11   2   0        412.22        302.12        53.01 o                         
  12   2   0        755.49        705.54       102.85 o                         
   1   3   0         57.47         78.79        13.75 o                         
   2   3   0        755.11        688.01        27.56 o                         
   3   3   0         77.92        188.91        24.31 o                         
   4   3   0        916.78        778.79        57.27 o                         
   5   3   0       2137.05       1965.31        66.22 o                         
   6   3   0       5307.30       4885.59       139.73 o                         
   7   3   0       7132.43       6984.06       189.86 o                         
   8   3   0       1312.09       1311.09        75.84 o                         
   9   3   0       1686.94       1555.82       117.13 o                         
  10   3   0        392.59        316.41        51.74 o                         
  11   3   0        616.38        486.54        79.07 o                         
   0   4   0      11031.85      11334.25       331.49 o                         
   1   4   0      10258.09      10787.93       250.19 o                         
   2   4   0       5849.25       6323.52       141.71 o                         
   3   4   0       1252.14       1307.59        41.07 o                         
   4   4   0         68.65         51.26        12.65 o                         
   5   4   0        244.18        280.13        29.30 o                         
   6   4   0        383.18        405.26        38.03 o                         
   7   4   0       1533.69       1545.68        77.87 o                         
   8   4   0       1485.79       1466.75        82.81 o                         
   9   4   0        479.52        362.88        58.92 o                         
  10   4   0        120.25        188.77        53.06 o                         
  11   4   0        849.93        907.65       107.43 o                         
   1   5   0        159.07        106.61        17.94 o                         
   2   5   0        488.09        456.02        32.81 o                         
   3   5   0        858.83        819.95        35.69 o                         
   4   5   0       4641.61       4843.02       125.75 o                         
   5   5   0       4774.01       4717.20       159.32 o                         
   6   5   0       1468.62       1512.63       112.81 o                         
   7   5   0        932.86        883.15        65.27 o                         
   8   5   0        773.58        796.87        81.08 o                         
   9   5   0        189.17        244.75        56.25 o                         
  10   5   0         23.81        -16.57        39.12 o                         
  11   5   0          6.07         61.01        45.04 o                         
   0   6   0      21175.55      23212.47       571.14 o                         
   1   6   0       3888.51       3854.69       112.67 o                         
   2   6   0        399.98        344.61        32.79 o                         
   3   6   0       1470.25       1331.10        61.10 o                         
   4   6   0       2382.11       2358.16       103.68 o                         
   5   6   0        122.95        115.56        52.89 o                         
   6   6   0        151.42        113.59        34.85 o                         
   7   6   0        548.14        427.80        85.20 o                         
   8   6   0          3.46        -12.53        26.66 o                         
   9   6   0        181.73        190.11        57.15 o                         
  10   6   0        111.52        145.67        54.89 o                         
   1   7   0          0.97         -5.83        12.32 o                         
   2   7   0         44.94         12.55        15.74 o                         
   3   7   0       3693.46       3694.77       117.91 o                         
   4   7   0       2963.45       3064.94       109.69 o                         
   5   7   0       2079.83       2131.42       100.37 o                         
   6   7   0       1677.41       1663.73        91.41 o                         
   7   7   0        990.99        968.32        74.36 o                         
   8   7   0        502.81        557.97        78.17 o                         
   9   7   0         15.32         12.02        38.86 o                         
  10   7   0         58.81         42.43        45.11 o                         
   0   8   0       1374.96       1366.41       108.36 o                         
   1   8   0       1444.28       1471.93        80.19 o                         
   2   8   0       2685.40       2631.90       117.45 o                         
   3   8   0        517.94        415.32        53.05 o                         
   4   8   0        524.48        559.25        65.68 o                         
   5   8   0         92.65         95.17        28.85 o                         
   6   8   0        324.93        322.03       101.52 o                         
   7   8   0        163.51        111.73        37.49 o                         
   8   8   0         36.21         19.26        36.98 o                         
   9   8   0        161.74        112.21        45.65 o                         
   1   9   0         51.01         22.63        24.93 o                         
   2   9   0          1.80         15.65        23.89 o                         
   3   9   0         11.12         -1.19        21.58 o                         
   4   9   0        903.89        840.11       126.31 o                         
   5   9   0       1135.12       1222.10       134.73 o                         
   6   9   0        609.79        652.21        87.44 o                         
   7   9   0        221.21        240.58        50.99 o                         
   8   9   0          7.76        -29.79        35.86 o                         
   0  10   0        579.22        542.36        92.90 o                         
   1  10   0        433.75        490.51        63.48 o                         
   2  10   0        587.82        585.32        66.30 o                         
   3  10   0         83.65         36.59        29.21 o                         
   4  10   0        233.25        159.73        46.26 o                         
   5  10   0         53.75         40.30        43.52 o                         
   6  10   0         79.57         46.85        50.97 o                         
   7  10   0        228.61        232.90       110.97 o                         
   1  11   0        236.07        192.61        47.47 o                         
   2  11   0         62.77         77.89        38.99 o                         
   3  11   0         82.35        114.91        41.57 o                         
   4  11   0         11.62         -5.99        33.22 o                         
   5  11   0         81.62         71.97        43.19 o                         
   0  12   0         17.68         -2.54        48.51 o                         
   1  12   0        203.52        223.36        74.53 o                         
   2  12   0        146.30        170.79        48.60 o                         
   3  12   0        104.52        125.18        47.96 o                         
 -12   1   1          8.28         -2.83        33.85 o                         
 -11   1   1          0.09         -1.58        31.82 o                         
 -10   1   1         85.61         39.69        31.04 o                         
  -9   1   1          8.88         18.40        24.36 o                         
  -8   1   1        556.21        466.22        59.74 o                         
  -7   1   1         20.86         20.75        16.54 o                         
  -6   1   1         77.04         61.98        11.48 o                         
  -5   1   1        139.45        180.37        17.59 o                         
  -4   1   1        255.40        204.63        21.09 o                         
  -3   1   1       1094.04       1131.60        34.16 o                         
  -2   1   1       1670.34       1761.99        47.74 o                         
  -1   1   1      20682.92      22213.70       399.80 o                         
   0   1   1       1365.33       1433.59        33.30 o                         
   1   1   1        846.37       1045.31        25.52 o                         
   2   1   1       6962.86       7125.17       182.79 o                         
   3   1   1       1330.70       1334.28        64.57 o                         
   4   1   1       3539.19       3738.72       101.60 o                         
   5   1   1        583.55        515.61        40.55 o                         
   6   1   1        269.16        195.92        24.41 o                         
   7   1   1         74.34         49.75        21.67 o                         
   8   1   1        880.00        881.21        60.75 o                         
   9   1   1          0.11          6.51        24.42 o                         
  10   1   1        145.34        127.37        38.45 o                         
  11   1   1         50.66         13.30        37.27 o                         
  12   1   1         22.40         23.31        38.76 o                         
 -12   2   1          0.30          9.41        37.11 o                         
 -11   2   1         56.82         51.63        36.06 o                         
 -10   2   1         20.15        -10.81        26.32 o                         
  -9   2   1          1.23        -20.44        20.44 o                         
  -8   2   1        943.82        808.46        62.25 o                         
  -7   2   1        389.06        354.69        36.54 o                         
  -6   2   1        383.98        339.75        33.75 o                         
  -5   2   1       2041.60       2016.72        50.47 o                         
  -4   2   1          2.84         10.46         6.71 o                         
  -3   2   1       1893.99       1841.28        45.33 o                         
  -2   2   1       8489.61       9375.51       166.46 o                         
  -1   2   1       3006.00       3008.75        86.23 o                         
   0   2   1        599.71        590.20        20.36 o                         
   1   2   1        179.65        211.30        14.90 o                         
   2   2   1        150.87        138.74        12.59 o                         
   3   2   1        722.98        612.49        43.04 o                         
   4   2   1        546.11        681.22        35.17 o                         
   5   2   1       6337.14       7271.23       184.11 o                         
   6   2   1        137.09         88.66        20.44 o                         
   7   2   1         40.07         36.64        17.37 o                         
   8   2   1        345.14        299.51        43.24 o                         
   9   2   1         11.21         -1.39        24.08 o                         
  10   2   1         79.47         35.90        29.94 o                         
  11   2   1         29.76        -18.78        37.96 o                         
 -11   3   1          2.51          0.13        36.92 o                         
 -10   3   1         35.57         47.49        32.21 o                         
  -9   3   1        229.75        205.24        39.61 o                         
  -8   3   1        236.84        197.85        37.78 o                         
  -7   3   1         87.03         90.35        23.26 o                         
  -6   3   1        831.76        773.96        52.18 o                         
  -5   3   1        318.58        285.77        24.53 o                         
  -4   3   1        928.92        927.08        35.68 o                         
  -3   3   1        382.73        405.14        22.90 o                         
  -2   3   1         81.48         85.68        10.23 o                         
  -1   3   1      15526.45      17190.33       378.95 o                         
   0   3   1       1418.00       1519.13        59.30 o                         
   1   3   1         80.67        105.37        11.86 o                         
   2   3   1       2809.69       3159.80        71.56 o                         
   3   3   1          3.63         15.37         9.40 o                         
   4   3   1        750.90        797.65        32.43 o                         
   5   3   1        230.32        238.01        34.15 o                         
   6   3   1       2981.13       3122.89       101.28 o                         
   7   3   1       1995.52       1947.57        78.36 o                         
   8   3   1        103.19         61.31        26.44 o                         
   9   3   1       1369.09       1421.19        84.28 o                         
  10   3   1          2.28         35.38        29.65 o                         
  11   3   1          0.16          6.05        44.63 o                         
 -11   4   1         65.38         72.74        48.73 o                         
 -10   4   1        348.06        432.75        73.66 o                         
  -9   4   1          8.62        -24.08        39.07 o                         
  -8   4   1        109.24         95.59        29.35 o                         
  -7   4   1        338.00        285.44        38.00 o                         
  -6   4   1        537.46        553.00        42.78 o                         
  -5   4   1          1.55         12.81        13.80 o                         
  -4   4   1         31.70         29.73        11.42 o                         
  -3   4   1       1604.33       1771.02        49.86 o                         
  -2   4   1       1521.49       1581.14        57.57 o                         
  -1   4   1          3.17          8.52        10.57 o                         
   0   4   1        541.25        614.06        22.18 o                         
   1   4   1          4.35         10.71         7.82 o                         
   2   4   1       1936.21       1958.65        56.75 o                         
   3   4   1       6644.52       7689.99       158.51 o                         
   4   4   1       2244.45       2400.10        69.42 o                         
   5   4   1        109.14         72.96        18.30 o                         
   6   4   1        430.50        443.24        46.23 o                         
   7   4   1        105.80         92.89        47.53 o                         
   8   4   1        620.97        512.22        68.12 o                         
   9   4   1         50.71         51.33        35.63 o                         
  10   4   1          1.07         -2.44        30.55 o                         
  11   4   1        210.33        176.77        56.07 o                         
 -11   5   1          2.06          4.43        42.10 o                         
 -10   5   1        120.99        122.80        46.92 o                         
  -9   5   1        242.61        192.20        49.73 o                         
  -8   5   1        681.51        770.67        86.64 o                         
  -7   5   1        110.96         79.25        28.84 o                         
  -6   5   1       2841.08       3133.34       122.78 o                         
  -5   5   1        945.60       1031.74        61.75 o                         
  -4   5   1       3447.58       3639.92       101.12 o                         
  -3   5   1        100.00         49.90        15.30 o                         
  -2   5   1        241.33        190.21        26.34 o                         
  -1   5   1         32.61         35.31        14.46 o                         
   0   5   1        795.19        765.03        26.73 o                         
   1   5   1       1702.73       1688.69        50.64 o                         
   2   5   1        853.32        963.63        35.17 o                         
   3   5   1       2192.50       2208.26        61.01 o                         
   4   5   1       2718.57       2673.92        72.86 o                         
   5   5   1       2539.29       2647.33       105.88 o                         
   6   5   1       1340.70       1240.43        89.34 o                         
   7   5   1          7.30         22.80        21.96 o                         
   8   5   1       1161.14        983.60        86.91 o                         
   9   5   1        208.41        144.06        60.30 o                         
  10   5   1         68.01         -1.22        38.19 o                         
  11   5   1         90.18         39.03        44.78 o                         
 -10   6   1         63.21         53.15        49.07 o                         
  -9   6   1        205.23        211.37        54.63 o                         
  -8   6   1         18.09        -18.80        24.54 o                         
  -7   6   1         28.89         27.14        26.80 o                         
  -6   6   1        624.49        473.17        53.96 o                         
  -5   6   1       1444.83       1372.72        74.71 o                         
  -4   6   1          3.65         -4.89        13.88 o                         
  -3   6   1       1366.61       1471.58        71.00 o                         
  -2   6   1       5399.30       5802.04       157.09 o                         
  -1   6   1       2166.45       2216.20        66.82 o                         
   0   6   1       5937.07       6291.66       161.36 o                         
   1   6   1       3014.74       2964.95       142.97 o                         
   2   6   1       2541.78       2562.01        96.83 o                         
   3   6   1       3824.50       4428.64       132.76 o                         
   4   6   1        573.67        676.26        42.11 o                         
   5   6   1         60.53         45.97        21.76 o                         
   6   6   1        920.53        928.31        89.44 o                         
   7   6   1         59.95         26.09        26.60 o                         
   8   6   1       1017.36        927.94        72.43 o                         
   9   6   1        235.45        175.43        73.47 o                         
  10   6   1         86.95         81.38        47.46 o                         
 -10   7   1         34.37         61.38        49.69 o                         
  -9   7   1          0.54         29.82        34.61 o                         
  -8   7   1          4.62         -3.12        32.04 o                         
  -7   7   1        267.31        181.39        41.57 o                         
  -6   7   1       1616.33       1870.49        97.91 o                         
  -5   7   1        424.97        428.38        77.75 o                         
  -4   7   1       2398.42       2375.52        93.59 o                         
  -3   7   1        937.40       1000.97        49.55 o                         
  -2   7   1        488.58        485.99        44.00 o                         
  -1   7   1         34.99         25.59        14.25 o                         
   0   7   1       2208.33       2187.67        94.87 o                         
   1   7   1        253.89        226.47        34.99 o                         
   2   7   1       1501.00       1494.93        64.24 o                         
   3   7   1        318.68        279.14        32.11 o                         
   4   7   1        118.43        113.78        26.42 o                         
   5   7   1       3352.78       3453.74       136.64 o                         
   6   7   1        531.45        603.62        63.96 o                         
   7   7   1        958.79        918.38        79.49 o                         
   8   7   1         91.28         36.90        34.81 o                         
   9   7   1       1025.33       1230.51       106.89 o                         
  10   7   1          6.72        -25.70        38.87 o                         
  -9   8   1         41.12         43.99        39.93 o                         
  -8   8   1        448.47        483.52        66.65 o                         
  -7   8   1        119.79         70.93        36.66 o                         
  -6   8   1        125.43         59.31        33.54 o                         
  -5   8   1         63.23        112.34        30.12 o                         
  -4   8   1         22.17         26.10        22.96 o                         
  -3   8   1        159.24        149.01        26.43 o                         
  -2   8   1        248.35        230.54        38.88 o                         
  -1   8   1        453.96        443.50        50.73 o                         
   0   8   1         26.60         51.95        24.48 o                         
   1   8   1        316.76        269.51        41.66 o                         
   2   8   1       1187.99       1214.20        73.23 o                         
   3   8   1       1267.70       1310.89        60.81 o                         
   4   8   1        129.63        122.18        35.51 o                         
   5   8   1          4.21         13.76        22.10 o                         
   6   8   1        222.93        201.42        82.29 o                         
   7   8   1         22.94         -1.70        28.38 o                         
   8   8   1        144.47        129.73        50.87 o                         
   9   8   1        331.72        352.69        61.55 o                         
  -8   9   1          7.22         78.52        52.18 o                         
  -7   9   1        565.15        570.75        70.84 o                         
  -6   9   1       1727.55       1699.89       107.06 o                         
  -5   9   1        986.13       1055.76        86.15 o                         
  -4   9   1        986.38        900.66        94.80 o                         
  -3   9   1        541.68        479.05        53.42 o                         
  -2   9   1          4.64         -0.73        23.65 o                         
  -1   9   1       1694.12       1372.54        82.46 o                         
   0   9   1        438.87        348.68        49.61 o                         
   1   9   1        227.07        164.06        38.19 o                         
   2   9   1        742.02        853.68        78.37 o                         
   3   9   1       1000.70        965.06        80.59 o                         
   4   9   1         26.06         10.71        29.07 o                         
   5   9   1         83.27         99.37        40.09 o                         
   6   9   1        866.32        864.13        79.44 o                         
   7   9   1        694.73        760.84        79.96 o                         
   8   9   1         67.43         99.23        43.75 o                         
  -7  10   1        262.39        282.38        70.83 o                         
  -6  10   1          0.52         17.28        44.65 o                         
  -5  10   1        211.67        172.25        47.95 o                         
  -4  10   1         67.45         55.81        37.50 o                         
  -3  10   1          2.35         12.76        26.64 o                         
  -2  10   1        611.07        779.32        89.55 o                         
  -1  10   1        416.88        440.16        60.83 o                         
   0  10   1       2217.00       2143.55       111.55 o                         
   1  10   1        825.11        881.99       112.21 o                         
   2  10   1        367.79        387.11        56.99 o                         
   3  10   1        347.95        340.00        51.40 o                         
   4  10   1        780.06        689.56        77.33 o                         
   5  10   1         12.33          4.97        32.43 o                         
   6  10   1        112.16         74.25        50.78 o                         
   7  10   1         71.40         60.79        52.04 o                         
  -5  11   1       1040.74       1158.43       103.86 o                         
  -4  11   1        869.19       1159.37        99.95 o                         
  -3  11   1        714.24        847.41        85.04 o                         
  -2  11   1        628.82        567.64        70.98 o                         
  -1  11   1        158.50        194.93        45.65 o                         
   0  11   1        151.86        196.28        48.15 o                         
   1  11   1         64.48         76.37        37.33 o                         
   2  11   1        395.59        360.91        76.54 o                         
   3  11   1        948.52        963.43       120.27 o                         
   4  11   1       1111.07       1181.93       116.47 o                         
   5  11   1        616.18        678.27        85.17 o                         
  -3  12   1         65.85         33.32        42.64 o                         
  -2  12   1        133.20        153.70        47.55 o                         
  -1  12   1       1923.32       2139.09       144.95 o                         
   0  12   1       1135.76       1327.34       101.65 o                         
   1  12   1       2439.13       3148.80       169.52 o                         
   2  12   1        661.54        725.02       111.32 o                         
   3  12   1        159.99        184.99        53.89 o                         
 -12   0   2       1085.80       1480.80       270.79 o                         
 -11   0   2        153.96        143.39        57.18 o                         
 -10   0   2        458.52        522.48        89.26 o                         
  -9   0   2       3505.20       3499.07       430.20 o                         
  -8   0   2       3773.22       4263.12       335.66 o                         
  -7   0   2       3528.49       3272.10       208.64 o                         
  -6   0   2       1540.58       1517.97        72.53 o                         
  -5   0   2        328.35        423.58        54.60 o                         
  -4   0   2          3.45          4.95        13.31 o                         
  -3   0   2        185.13        175.89        21.41 o                         
  -2   0   2         52.86         46.74        14.32 o                         
  -1   0   2      14594.26      14562.73       402.09 o                         
   0   0   2      22083.11      23659.31       791.97 o                         
   1   0   2      23540.26      25640.82       861.79 o                         
   2   0   2       4724.00       4895.60       148.25 o                         
   3   0   2       2466.28       2380.77        95.30 o                         
   4   0   2       3470.81       3548.32       121.44 o                         
   5   0   2       5203.19       5763.69       186.82 o                         
   6   0   2       2602.12       2586.08       101.26 o                         
   7   0   2        403.37        511.68        94.57 o                         
   8   0   2        562.62        540.77        78.45 o                         
   9   0   2         21.48         97.76        46.06 o                         
  10   0   2         34.49        100.01        64.56 o                         
  11   0   2        424.82        483.96       215.62 o                         
  12   0   2        847.39       1032.76       138.85 o                         
 -12   1   2         46.56         73.89        41.30 o                         
 -11   1   2          6.76          0.57        29.78 o                         
 -10   1   2        881.77        700.17        71.48 o                         
  -9   1   2        209.81        214.14        51.16 o                         
  -8   1   2       1199.37       1217.19        70.14 o                         
  -7   1   2       3696.63       3693.50       113.39 o                         
  -6   1   2       2534.21       2671.20        74.65 o                         
  -5   1   2       4386.59       4316.56       104.45 o                         
  -4   1   2       5918.00       5710.78       127.77 o                         
  -3   1   2       7378.75       7217.55       167.75 o                         
  -2   1   2       4505.79       4786.09       112.04 o                         
  -1   1   2      18967.20      19081.32       373.39 o                         
   0   1   2       2401.09       2234.37        61.97 o                         
   1   1   2       3772.15       4144.21        89.01 o                         
   2   1   2         78.95         72.78        11.11 o                         
   3   1   2        781.86        634.37        30.33 o                         
   4   1   2       3035.68       3035.12        87.10 o                         
   5   1   2       4227.23       3728.16       106.56 o                         
   6   1   2       5196.01       5099.93       140.76 o                         
   7   1   2       4130.98       4057.70       143.13 o                         
   8   1   2       2692.98       2545.26       110.18 o                         
   9   1   2       2749.26       2990.27       126.91 o                         
  10   1   2        401.21        415.29        55.42 o                         
  11   1   2         35.04          9.14        32.39 o                         
  12   1   2         44.88         56.60        38.03 o                         
 -12   2   2        297.17        199.64        50.75 o                         
 -11   2   2        281.61        257.19        49.19 o                         
 -10   2   2       1546.73       1713.51        97.13 o                         
  -9   2   2       1018.01       1094.83        77.75 o                         
  -8   2   2       5519.92       5810.08       190.33 o                         
  -7   2   2        397.59        348.18        36.32 o                         
  -6   2   2        117.22         68.26        20.78 o                         
  -5   2   2       1261.80       1237.64        42.67 o                         
  -4   2   2        180.28        171.12        18.11 o                         
  -3   2   2       2040.90       2196.40        57.69 o                         
  -2   2   2       1688.35       1729.95        42.74 o                         
  -1   2   2      25172.47      28649.98       611.69 o                         
   0   2   2      15572.26      15413.79       284.01 o                         
   1   2   2       4742.13       5382.01       115.85 o                         
   2   2   2       6214.92       6224.36       146.17 o                         
   3   2   2      14460.10      15061.50       334.33 o                         
   4   2   2          8.75         10.54        12.20 o                         
   5   2   2        237.79        217.11        26.95 o                         
   6   2   2        732.12        791.05        43.93 o                         
   7   2   2        486.79        460.87        52.01 o                         
   8   2   2       2033.80       1971.89       103.75 o                         
   9   2   2        177.25        144.90        44.81 o                         
  10   2   2        524.83        585.48        66.32 o                         
  11   2   2       1306.44       1438.80       143.23 o                         
 -12   3   2        273.12        182.88        61.87 o                         
 -11   3   2        217.18        213.62        58.16 o                         
 -10   3   2         11.22         12.74        37.01 o                         
  -9   3   2        184.23        161.12        37.01 o                         
  -8   3   2       2634.69       2943.80       106.54 o                         
  -7   3   2        732.98        778.58        49.85 o                         
  -6   3   2       8376.22       9033.03       254.86 o                         
  -5   3   2       5120.49       4899.80       107.59 o                         
  -4   3   2       1875.42       1704.00        73.59 o                         
  -3   3   2        610.46        671.70        27.27 o                         
  -2   3   2       7788.25       7692.83       141.04 o                         
  -1   3   2      10595.94      11747.66       243.88 o                         
   0   3   2        317.81        415.50        22.08 o                         
   1   3   2        878.47        875.14        30.53 o                         
   2   3   2       1473.51       1679.28        53.81 o                         
   3   3   2        911.62        832.12        32.59 o                         
   4   3   2       1094.61        992.16        37.41 o                         
   5   3   2       1458.10       1226.44        78.56 o                         
   6   3   2       4214.89       4330.31       128.99 o                         
   7   3   2       1532.03       1463.66        66.71 o                         
   8   3   2        272.26        225.72        40.21 o                         
   9   3   2       1144.43       1045.46        75.48 o                         
  10   3   2        154.82        136.50        39.16 o                         
  11   3   2          5.81         21.42        38.16 o                         
 -11   4   2        361.37        368.62        70.08 o                         
 -10   4   2        324.75        348.16        75.63 o                         
  -9   4   2        307.57        380.59        64.26 o                         
  -8   4   2       1352.67       1348.14       101.44 o                         
  -7   4   2         37.98         12.11        20.04 o                         
  -6   4   2        863.01        773.48        44.82 o                         
  -5   4   2          5.16         -1.66        10.12 o                         
  -4   4   2        728.00        689.38        31.78 o                         
  -3   4   2       1505.83       1808.04        51.72 o                         
  -2   4   2       2898.11       2604.83        89.79 o                         
  -1   4   2       7513.89       7868.57       170.10 o                         
   0   4   2       5152.80       5104.12       115.39 o                         
   1   4   2       1549.10       1459.87        44.76 o                         
   2   4   2        551.47        452.27        25.51 o                         
   3   4   2       4738.39       4693.64       105.74 o                         
   4   4   2        335.82        284.28        30.49 o                         
   5   4   2        252.50        250.53        29.32 o                         
   6   4   2          3.89         31.66        18.50 o                         
   7   4   2        713.81        737.03        56.50 o                         
   8   4   2        580.49        735.80       143.71 o                         
   9   4   2          3.83         -5.46        33.23 o                         
  10   4   2        598.74        741.29        94.39 o                         
  11   4   2        350.07        292.70        74.90 o                         
 -11   5   2         34.53        -26.24        41.70 o                         
 -10   5   2        116.88         30.33        41.58 o                         
  -9   5   2          0.88         33.19        34.30 o                         
  -8   5   2         72.94         75.51        31.17 o                         
  -7   5   2       2513.02       2529.42       111.53 o                         
  -6   5   2       1559.01       1545.45        80.99 o                         
  -5   5   2       1675.14       1732.00        73.69 o                         
  -4   5   2       6447.49       6779.05       163.46 o                         
  -3   5   2       5751.37       5611.42       138.23 o                         
  -2   5   2       1509.35       1604.37        60.12 o                         
  -1   5   2       1558.43       1590.38        52.95 o                         
   0   5   2         16.16         -0.74         7.66 o                         
   1   5   2        293.32        306.31        30.99 o                         
   2   5   2       2493.95       2428.99        70.16 o                         
   3   5   2       2405.83       2222.61        62.59 o                         
   4   5   2       2852.76       2846.75        76.34 o                         
   5   5   2        345.30        373.88        61.13 o                         
   6   5   2       1927.12       1911.94        90.71 o                         
   7   5   2         47.12         29.31        22.67 o                         
   8   5   2        846.99        971.43       112.50 o                         
   9   5   2        587.61        532.59        76.36 o                         
  10   5   2        455.91        280.39        62.05 o                         
  11   5   2         76.43         22.61        42.25 o                         
 -10   6   2        470.86        385.90        94.90 o                         
  -9   6   2        456.62        418.32        63.50 o                         
  -8   6   2        374.48        311.31        50.56 o                         
  -7   6   2        116.52         70.03        30.34 o                         
  -6   6   2        604.03        570.49        58.59 o                         
  -5   6   2        141.83        116.78        29.82 o                         
  -4   6   2        164.55        125.59        22.42 o                         
  -3   6   2        273.94        261.04        31.35 o                         
  -2   6   2        236.11        197.78        28.10 o                         
  -1   6   2       5784.13       6219.05       147.29 o                         
   0   6   2       5797.67       6053.29       154.90 o                         
   1   6   2       6829.07       7149.45       163.53 o                         
   2   6   2       5890.23       6104.91       164.44 o                         
   3   6   2       2076.42       2241.77        84.21 o                         
   4   6   2       1916.36       2041.49        72.58 o                         
   5   6   2       1054.07        997.32        63.65 o                         
   6   6   2       1668.75       1776.49       143.53 o                         
   7   6   2        529.03        536.73        66.49 o                         
   8   6   2        210.74        218.67        67.58 o                         
   9   6   2        290.12        241.07        90.72 o                         
  10   6   2        350.05        439.41        74.95 o                         
 -10   7   2         31.51        108.51        50.90 o                         
  -9   7   2        146.63        111.93        41.34 o                         
  -8   7   2         51.30         41.02        46.74 o                         
  -7   7   2        279.86        218.04        44.20 o                         
  -6   7   2        809.57        747.19        65.95 o                         
  -5   7   2       4981.73       5094.33       177.34 o                         
  -4   7   2       2830.38       2911.71        97.35 o                         
  -3   7   2       3924.09       3994.75       115.06 o                         
  -2   7   2        854.72        848.19        41.99 o                         
  -1   7   2        595.55        650.87        42.25 o                         
   0   7   2        111.86         78.96        25.12 o                         
   1   7   2          0.61        -12.09        12.09 o                         
   2   7   2        986.17        923.80        83.73 o                         
   3   7   2         25.24         16.01        16.80 o                         
   4   7   2        731.36        781.44        69.97 o                         
   5   7   2       1991.69       2185.68       102.99 o                         
   6   7   2        818.66        867.11        70.28 o                         
   7   7   2       3478.54       3897.22       157.31 o                         
   8   7   2       1297.92       1134.09       121.27 o                         
   9   7   2        522.73        501.44        80.21 o                         
  -9   8   2        676.97        722.10        82.69 o                         
  -8   8   2         94.61         71.87        40.42 o                         
  -7   8   2        278.22        192.26        73.12 o                         
  -6   8   2         13.74        -17.65        26.44 o                         
  -5   8   2        131.68        155.39        33.47 o                         
  -4   8   2         28.12          5.88        21.01 o                         
  -3   8   2          7.68         11.91        16.70 o                         
  -2   8   2        229.02        182.83        43.32 o                         
  -1   8   2        978.38        879.96        61.62 o                         
   0   8   2        249.20        319.89        50.47 o                         
   1   8   2        492.50        488.73        56.81 o                         
   2   8   2       2159.47       2399.14       107.69 o                         
   3   8   2       3518.45       3603.75       111.86 o                         
   4   8   2       2757.24       2790.36       125.22 o                         
   5   8   2         29.14         32.26        23.63 o                         
   6   8   2        271.16        370.91        54.25 o                         
   7   8   2         11.53          9.45        28.77 o                         
   8   8   2          8.97         19.09        34.38 o                         
   9   8   2        115.81        135.16        56.20 o                         
  -8   9   2        178.86        204.42        49.43 o                         
  -7   9   2        499.65        476.10        65.15 o                         
  -6   9   2        651.46        601.22        68.83 o                         
  -5   9   2       1328.58       1254.48        90.65 o                         
  -4   9   2        204.66        147.48        39.57 o                         
  -3   9   2         56.36         43.28        26.74 o                         
  -2   9   2         15.05          4.94        22.36 o                         
  -1   9   2          1.87         18.27        24.09 o                         
   0   9   2         59.84         44.04        32.01 o                         
   1   9   2         65.07         61.16        38.18 o                         
   2   9   2        109.76         77.11        30.41 o                         
   3   9   2        181.89        139.91        33.79 o                         
   4   9   2         26.58         69.87        33.10 o                         
   5   9   2        716.33        666.53        72.61 o                         
   6   9   2        114.98        111.21        39.48 o                         
   7   9   2        319.72        339.57        59.19 o                         
   8   9   2        245.12        209.17        53.09 o                         
  -7  10   2        117.76         19.79        47.15 o                         
  -6  10   2         18.03         13.64        40.97 o                         
  -5  10   2        311.62        259.14        54.79 o                         
  -4  10   2         85.75        186.07        44.90 o                         
  -3  10   2        632.19        598.89        61.15 o                         
  -2  10   2       1658.49       1738.76       102.19 o                         
  -1  10   2       2124.38       2161.68       112.37 o                         
   0  10   2        247.40        260.34        48.71 o                         
   1  10   2        131.14         83.96        38.58 o                         
   2  10   2         52.51         87.61        34.86 o                         
   3  10   2          2.76          1.89        30.14 o                         
   4  10   2          3.57         25.72        35.26 o                         
   5  10   2         52.33         -0.44        31.98 o                         
   6  10   2        102.32         69.35        48.42 o                         
   7  10   2        153.86        139.02        63.55 o                         
  -5  11   2          4.41        -32.27        42.51 o                         
  -4  11   2        163.95        180.47        53.79 o                         
  -3  11   2        550.57        487.23        60.81 o                         
  -2  11   2         26.43         29.09        31.28 o                         
  -1  11   2         27.30         39.59        33.41 o                         
   0  11   2        573.32        488.47        91.36 o                         
   1  11   2          5.55          8.79        30.21 o                         
   2  11   2         29.17         39.83        36.39 o                         
   3  11   2        126.68        117.19        44.77 o                         
   4  11   2        126.29        117.55        45.36 o                         
   5  11   2        179.80        142.51        50.02 o                         
  -3  12   2          7.03         -0.15        37.41 o                         
  -2  12   2        218.49        331.93        62.84 o                         
  -1  12   2        345.67        321.06        59.59 o                         
   0  12   2        331.85        239.01        59.03 o                         
   1  12   2        395.11        438.77        70.61 o                         
   2  12   2         16.19         22.81        36.73 o                         
   3  12   2          2.23        -21.25        36.99 o                         
 -12   1   3        221.69        266.26        54.10 o                         
 -11   1   3          5.56         43.85        33.71 o                         
 -10   1   3        136.52        108.64        36.30 o                         
  -9   1   3         69.08         29.05        33.85 o                         
  -8   1   3         14.50         -6.59        19.16 o                         
  -7   1   3        281.98        484.94       156.23 o                         
  -6   1   3       1004.18        984.02        42.59 o                         
  -5   1   3        267.08        273.24        22.03 o                         
  -4   1   3         12.94         20.06        10.61 o                         
  -3   1   3       3312.18       3458.29        88.97 o                         
  -2   1   3        490.25        405.11        27.05 o                         
  -1   1   3      13082.81      14024.82       256.27 o                         
   0   1   3       1092.97       1266.77        40.88 o                         
   1   1   3         95.48        129.54        11.67 o                         
   2   1   3      11775.61      12282.79       248.18 o                         
   3   1   3       2422.41       2335.65        55.19 o                         
   4   1   3        898.07        901.96        41.07 o                         
   5   1   3       2102.69       2210.49        73.76 o                         
   6   1   3       2459.35       2384.51        96.09 o                         
   7   1   3         14.91        -16.13        16.13 o                         
   8   1   3          2.00         -6.10        24.73 o                         
   9   1   3         72.54         36.69        27.34 o                         
  10   1   3         14.87         18.17        26.56 o                         
  11   1   3         28.86         49.64        37.22 o                         
 -12   2   3         13.26          8.28        35.74 o                         
 -11   2   3        106.80         85.82        38.42 o                         
 -10   2   3         28.66          5.11        25.43 o                         
  -9   2   3         19.82          7.25        25.77 o                         
  -8   2   3       1261.97       1291.91        86.83 o                         
  -7   2   3        186.90        189.31        27.41 o                         
  -6   2   3       1664.13       1703.58        55.81 o                         
  -5   2   3        159.68        171.59        19.53 o                         
  -4   2   3       1028.49        955.71        36.47 o                         
  -3   2   3         16.38         -0.86         8.63 o                         
  -2   2   3      52349.07      56614.28      1014.36 o                         
  -1   2   3      15256.71      15987.64       317.55 o                         
   0   2   3       1482.96       1638.11        46.87 o                         
   1   2   3        129.24        151.26        14.04 o                         
   2   2   3        452.06        402.99        19.81 o                         
   3   2   3       1878.44       1984.38        59.81 o                         
   4   2   3        715.41        693.64        36.05 o                         
   5   2   3        431.45        317.61        31.09 o                         
   6   2   3         24.14          7.48        14.28 o                         
   7   2   3        310.86        259.40        49.99 o                         
   8   2   3         61.01         10.62        20.52 o                         
   9   2   3         10.08         -0.98        23.29 o                         
  10   2   3         79.07        134.69        38.28 o                         
  11   2   3        105.30         32.45        33.69 o                         
 -12   3   3         95.41        124.10        55.53 o                         
 -11   3   3         11.91         51.35        41.13 o                         
 -10   3   3        109.50         18.60        40.31 o                         
  -9   3   3          8.31         11.69        25.11 o                         
  -8   3   3        170.95        131.99        28.02 o                         
  -7   3   3        651.11        717.37        47.55 o                         
  -6   3   3          1.04        -15.25        15.25 o                         
  -5   3   3        904.21        958.78        38.92 o                         
  -4   3   3         85.52         52.32        12.69 o                         
  -3   3   3         83.79        128.93        15.71 o                         
  -2   3   3          1.53         26.98         9.65 o                         
  -1   3   3       5426.55       5887.42       118.95 o                         
   0   3   3        175.60        164.78        13.70 o                         
   1   3   3        194.95        207.25        16.59 o                         
   2   3   3        159.38        133.17        13.63 o                         
   3   3   3        333.76        325.03        23.25 o                         
   4   3   3       1186.81       1267.33        43.75 o                         
   5   3   3        111.31        115.30        24.51 o                         
   6   3   3         79.99         55.88        19.37 o                         
   7   3   3        857.27        791.87        51.44 o                         
   8   3   3        174.03        175.99        49.56 o                         
   9   3   3          2.86          3.67        25.36 o                         
  10   3   3        254.12        163.94        48.86 o                         
  11   3   3          0.12         68.65        45.48 o                         
 -11   4   3        340.34        265.90        62.66 o                         
 -10   4   3       2312.89       2528.94       159.72 o                         
  -9   4   3        312.07        312.91        57.03 o                         
  -8   4   3        406.13        435.80        73.60 o                         
  -7   4   3         26.48         24.00        22.41 o                         
  -6   4   3        879.20        812.90        52.84 o                         
  -5   4   3        849.91        741.66        32.27 o                         
  -4   4   3         21.88         20.90        10.13 o                         
  -3   4   3       1880.77       1816.80        42.89 o                         
  -2   4   3        617.78        653.58        40.38 o                         
  -1   4   3       2774.13       3173.08        67.95 o                         
   0   4   3       3896.75       4179.44        92.23 o                         
   1   4   3         29.80          6.76         8.67 o                         
   2   4   3         23.30         47.85        12.18 o                         
   3   4   3       2552.90       2491.43        66.11 o                         
   4   4   3        532.33        485.88        29.19 o                         
   5   4   3       2203.14       2374.88        83.35 o                         
   6   4   3          5.94         24.61        19.92 o                         
   7   4   3       1124.19       1159.11        61.19 o                         
   8   4   3         10.68          5.48        28.64 o                         
   9   4   3        510.21        361.42        63.18 o                         
  10   4   3        498.08        439.31        72.78 o                         
  11   4   3        334.91        310.58        68.72 o                         
 -11   5   3        345.07        349.01        72.03 o                         
 -10   5   3         12.22          3.62        36.85 o                         
  -9   5   3        365.01        380.60        65.40 o                         
  -8   5   3          7.35          6.64        25.19 o                         
  -7   5   3        551.20        693.35        64.74 o                         
  -6   5   3        177.25        170.13        32.84 o                         
  -5   5   3        671.94        630.17        47.46 o                         
  -4   5   3       4133.04       4316.26       102.50 o                         
  -3   5   3       1845.31       1836.74        62.23 o                         
  -2   5   3       1095.39       1112.57        50.10 o                         
  -1   5   3       5944.50       5987.73       125.60 o                         
   0   5   3        731.03        669.81        34.09 o                         
   1   5   3       2065.28       2437.65        68.64 o                         
   2   5   3          3.18         11.03        10.13 o                         
   3   5   3        225.94        175.89        19.37 o                         
   4   5   3       1094.55       1014.69        43.13 o                         
   5   5   3         35.61         15.09        19.38 o                         
   6   5   3        222.58        174.09        33.86 o                         
   7   5   3       1103.86       1188.94        73.75 o                         
   8   5   3       1654.45       1602.38       109.79 o                         
   9   5   3         21.83         16.49        31.62 o                         
  10   5   3         15.04         22.70        45.87 o                         
 -10   6   3        486.68        513.40        81.36 o                         
  -9   6   3         82.46        215.53        47.86 o                         
  -8   6   3        185.67        164.75        45.43 o                         
  -7   6   3        303.90        320.55        47.78 o                         
  -6   6   3        779.95        760.83        65.59 o                         
  -5   6   3        503.20        495.70        52.47 o                         
  -4   6   3        735.24        615.53        49.89 o                         
  -3   6   3         24.46         16.46        15.31 o                         
  -2   6   3        922.43        894.08        40.40 o                         
  -1   6   3       1690.20       1624.36        64.67 o                         
   0   6   3        583.88        519.64        28.07 o                         
   1   6   3       1377.82       1311.64        47.23 o                         
   2   6   3         40.01         28.56        15.21 o                         
   3   6   3       1474.14       1480.62        65.84 o                         
   4   6   3       1390.45       1477.97        60.19 o                         
   5   6   3          1.81         14.86        19.95 o                         
   6   6   3        333.12        329.98        46.83 o                         
   7   6   3        816.93        719.19        70.07 o                         
   8   6   3          0.45          7.35        27.56 o                         
   9   6   3          1.44         18.48        37.59 o                         
  10   6   3        187.87        121.20        91.73 o                         
 -10   7   3          2.39        -17.42        41.00 o                         
  -9   7   3         97.14         64.08        52.28 o                         
  -8   7   3         31.43         -6.01        29.26 o                         
  -7   7   3         18.14         12.73        30.28 o                         
  -6   7   3         91.27         50.40        27.72 o                         
  -5   7   3       2760.97       2982.15       125.10 o                         
  -4   7   3       3880.15       3984.98       117.09 o                         
  -3   7   3       1728.58       1678.50        66.16 o                         
  -2   7   3       1777.28       1926.98       116.88 o                         
  -1   7   3       1816.78       1918.53        73.98 o                         
   0   7   3        791.52        849.63        67.19 o                         
   1   7   3          5.41         -6.09        13.54 o                         
   2   7   3       2344.17       2443.31        88.20 o                         
   3   7   3        526.20        491.83        39.77 o                         
   4   7   3        277.30        259.60        42.52 o                         
   5   7   3          8.52         15.26        23.27 o                         
   6   7   3        389.05        396.55        51.89 o                         
   7   7   3        589.14        598.93        66.42 o                         
   8   7   3         49.00         59.23        33.48 o                         
   9   7   3         42.06          0.58        41.26 o                         
  -9   8   3        250.68        266.00        55.39 o                         
  -8   8   3       1067.49       1080.66        99.52 o                         
  -7   8   3        544.77        548.94        68.05 o                         
  -6   8   3        193.18        149.00        39.36 o                         
  -5   8   3         44.49         77.03        25.98 o                         
  -4   8   3        759.02        675.52        85.77 o                         
  -3   8   3        247.92        265.10        33.68 o                         
  -2   8   3       3653.20       3550.45       157.84 o                         
  -1   8   3        249.95        265.94        59.53 o                         
   0   8   3        834.79        764.36        64.95 o                         
   1   8   3        622.07        623.00        60.16 o                         
   2   8   3       2150.80       2274.66       105.04 o                         
   3   8   3        331.57        312.85        43.68 o                         
   4   8   3        461.86        480.00        84.13 o                         
   5   8   3         21.91         31.79        24.04 o                         
   6   8   3          2.98          2.94        23.72 o                         
   7   8   3        163.47        134.05        41.24 o                         
   8   8   3          6.66         -5.73        34.96 o                         
   9   8   3        354.67        329.55        69.41 o                         
  -8   9   3         64.91         96.49        42.00 o                         
  -7   9   3        422.97        450.30        76.09 o                         
  -6   9   3        789.10        830.52        78.68 o                         
  -5   9   3       2321.49       2500.79       124.59 o                         
  -4   9   3        554.88        582.26       102.74 o                         
  -3   9   3        128.94        160.47        33.22 o                         
  -2   9   3         13.95         16.43        31.93 o                         
  -1   9   3       1713.24       1845.49        98.30 o                         
   0   9   3         13.48         24.31        27.04 o                         
   1   9   3        138.93        162.19        38.39 o                         
   2   9   3        165.21        201.69        59.22 o                         
   3   9   3         11.41          5.78        23.92 o                         
   4   9   3        542.21        533.81       106.36 o                         
   5   9   3        122.87        129.19        40.43 o                         
   6   9   3        269.01        347.91        57.46 o                         
   7   9   3        242.39        211.26        63.76 o                         
   8   9   3        694.09        796.98       147.97 o                         
  -7  10   3         49.87         72.55        52.81 o                         
  -6  10   3         88.16         64.20        47.66 o                         
  -5  10   3         89.18         86.05        39.54 o                         
  -4  10   3          0.03          0.91        31.20 o                         
  -3  10   3         43.72         51.85        30.35 o                         
  -2  10   3         33.33         18.63        30.73 o                         
  -1  10   3          5.03          8.25        27.17 o                         
   0  10   3        197.16        189.52        42.18 o                         
   1  10   3        564.90        493.54        61.64 o                         
   2  10   3       1142.29       1297.30        86.92 o                         
   3  10   3       1982.56       2477.70       143.74 o                         
   4  10   3        822.37        983.14        92.55 o                         
   5  10   3        939.51        886.99        91.96 o                         
   6  10   3          0.56        -37.16        43.34 o                         
   7  10   3         40.75         77.19        59.71 o                         
  -5  11   3        431.55        477.53        75.17 o                         
  -4  11   3        549.20        481.71        66.24 o                         
  -3  11   3       1643.11       1725.36        96.43 o                         
  -2  11   3        697.93        734.23       122.95 o                         
  -1  11   3       1154.25       1229.60        92.63 o                         
   0  11   3        520.83        451.81        64.14 o                         
   1  11   3         23.14         27.68        34.10 o                         
   2  11   3         19.55        -19.48        38.58 o                         
   3  11   3         31.07         42.21        36.39 o                         
   4  11   3        377.58        493.34        71.93 o                         
   5  11   3        174.13        194.77        52.79 o                         
  -3  12   3          1.50         -2.53        38.78 o                         
  -2  12   3        125.03        130.99        63.97 o                         
  -1  12   3       1129.25       1128.01       148.06 o                         
   0  12   3       1395.21       1685.07       151.69 o                         
   1  12   3        726.45        828.20        88.10 o                         
   2  12   3        322.95        425.28        62.00 o                         
   3  12   3       1000.71       1152.82       239.39 o                         
 -12   0   4         46.43         -8.06        52.30 o                         
 -11   0   4        207.31        218.09        68.75 o                         
 -10   0   4       2885.67       3563.27       234.15 o                         
  -9   0   4         29.78        -24.39        40.83 o                         
  -8   0   4       2980.63       3280.17       305.65 o                         
  -7   0   4       1763.13       1540.85        81.75 o                         
  -6   0   4       1475.35       1303.34        67.65 o                         
  -5   0   4       3798.41       4162.69       145.36 o                         
  -4   0   4       2350.39       2603.25        98.11 o                         
  -3   0   4         74.91         33.46        19.38 o                         
  -2   0   4      12971.64      13049.48       320.97 o                         
  -1   0   4         80.75         56.22        10.27 o                         
   0   0   4        321.04        262.91        17.19 o                         
   1   0   4      11669.32      11445.69       401.41 o                         
   2   0   4      35735.27      36808.25      1014.61 o                         
   3   0   4       1685.21       1201.06        54.02 o                         
   4   0   4      17359.82      19828.09       487.13 o                         
   5   0   4       2265.93       2324.91       101.07 o                         
   6   0   4        752.37        731.25        70.29 o                         
   7   0   4          8.49         26.91        29.78 o                         
   8   0   4        126.52        107.65        48.51 o                         
   9   0   4        310.19        325.23       114.07 o                         
  10   0   4         11.85        -16.08        49.20 o                         
  11   0   4        357.37        475.32       256.45 o                         
 -12   1   4         15.56         23.35        40.07 o                         
 -11   1   4         71.98         43.63        34.81 o                         
 -10   1   4        995.72       1129.89        78.10 o                         
  -9   1   4        132.85        170.16        46.24 o                         
  -8   1   4        439.84        419.72        65.86 o                         
  -7   1   4        957.30        841.50        48.73 o                         
  -6   1   4       5064.33       5334.01       129.97 o                         
  -5   1   4       5624.00       5540.84       129.87 o                         
  -4   1   4       6928.96       7300.18       175.84 o                         
  -3   1   4       8862.21       8414.05       178.92 o                         
  -2   1   4      62835.84      68239.55      1315.49 o                         
  -1   1   4      13116.14      13679.58       295.88 o                         
   0   1   4         75.25        126.72        10.53 o                         
   1   1   4       9363.97       9931.67       222.94 o                         
   2   1   4       4214.09       4698.01       104.81 o                         
   3   1   4          3.21         -0.97         9.62 o                         
   4   1   4       7781.32       7915.78       159.18 o                         
   5   1   4       7014.11       7132.50       160.54 o                         
   6   1   4       3005.16       2703.67        92.35 o                         
   7   1   4       3156.02       3084.72       120.45 o                         
   8   1   4       1626.21       1628.22       202.86 o                         
   9   1   4       1274.78       1156.95        77.25 o                         
  10   1   4        203.39        153.32        41.92 o                         
  11   1   4        490.85        408.98        61.06 o                         
 -12   2   4        223.99        183.66        57.97 o                         
 -11   2   4        929.05       1010.77        83.63 o                         
 -10   2   4       1421.53       1691.72        96.43 o                         
  -9   2   4       2959.01       3221.46       131.54 o                         
  -8   2   4       1536.42       1553.51        81.17 o                         
  -7   2   4       3972.23       3901.31       120.55 o                         
  -6   2   4        472.58        386.92        29.85 o                         
  -5   2   4       1176.11       1175.09        84.61 o                         
  -4   2   4         59.08         83.31        14.38 o                         
  -3   2   4        368.88        342.16        20.49 o                         
  -2   2   4      55536.47      61585.29      1191.32 o                         
  -1   2   4       1761.41       1616.91        40.33 o                         
   0   2   4      16326.31      17884.07       355.57 o                         
   1   2   4       5042.86       4854.68       108.22 o                         
   2   2   4      12596.54      13170.32       249.55 o                         
   3   2   4       5837.85       5895.40       132.41 o                         
   4   2   4      13853.65      14775.81       306.06 o                         
   5   2   4       2012.12       1960.58        70.79 o                         
   6   2   4          4.78         28.42        15.99 o                         
   7   2   4         40.23         42.89        22.99 o                         
   8   2   4        219.78        168.54        35.36 o                         
   9   2   4       1257.79       1172.38        78.16 o                         
  10   2   4        694.92        958.82        81.99 o                         
  11   2   4        213.93        288.69        54.35 o                         
 -12   3   4         87.98         91.89        52.96 o                         
 -11   3   4        202.92        224.16        89.34 o                         
 -10   3   4        236.75        240.50        57.51 o                         
  -9   3   4         61.32         50.25        31.33 o                         
  -8   3   4       2234.13       2332.55        91.39 o                         
  -7   3   4       2052.63       1942.89       103.45 o                         
  -6   3   4       3986.11       4230.48       119.67 o                         
  -5   3   4       5004.10       4819.03       118.66 o                         
  -4   3   4       8139.60       8505.56       186.66 o                         
  -3   3   4       2138.57       1810.69        47.84 o                         
  -2   3   4       2523.69       2962.19        64.80 o                         
  -1   3   4         64.51         24.84        10.02 o                         
   0   3   4       1868.16       1748.10        49.87 o                         
   1   3   4        124.61        160.05        16.79 o                         
   2   3   4         10.01         42.64        10.33 o                         
   3   3   4        588.61        625.25        35.13 o                         
   4   3   4        488.06        425.81        25.66 o                         
   5   3   4       2623.28       2309.70        90.88 o                         
   6   3   4       7454.53       7357.44       195.72 o                         
   7   3   4       2632.56       2428.40        91.30 o                         
   8   3   4        359.01        315.40        49.86 o                         
   9   3   4        858.42        854.03        91.46 o                         
  10   3   4       1083.11       1158.12       125.09 o                         
  11   3   4         31.87        103.21        49.36 o                         
 -11   4   4        556.31        618.23       108.06 o                         
 -10   4   4         78.14         94.83        46.72 o                         
  -9   4   4       1555.31       1494.40       104.84 o                         
  -8   4   4        477.37        573.10        71.52 o                         
  -7   4   4       1050.79       1114.57        64.87 o                         
  -6   4   4         56.95         75.25        19.54 o                         
  -5   4   4        307.33        224.22        20.63 o                         
  -4   4   4        360.60        322.38        19.32 o                         
  -3   4   4        682.54        850.43        31.76 o                         
  -2   4   4       7649.66       8097.43       152.48 o                         
  -1   4   4       5097.01       5144.85       102.45 o                         
   0   4   4       3674.23       3266.32        78.73 o                         
   1   4   4       9199.83       9213.36       184.05 o                         
   2   4   4       9397.14       9688.76       195.76 o                         
   3   4   4       7768.00       7572.73       159.18 o                         
   4   4   4       1610.97       1386.08        50.05 o                         
   5   4   4        116.31         76.68        23.79 o                         
   6   4   4        746.35        622.02        51.28 o                         
   7   4   4        232.56        189.02        31.48 o                         
   8   4   4          3.69          9.91        24.82 o                         
   9   4   4        523.31        458.77        69.90 o                         
  10   4   4        354.07        408.34        78.32 o                         
  11   4   4        262.21        246.17        66.13 o                         
 -11   5   4        227.40        210.05        61.80 o                         
 -10   5   4        178.44        148.26        54.67 o                         
  -9   5   4         13.04         17.59        39.28 o                         
  -8   5   4         62.38         27.35        30.62 o                         
  -7   5   4        658.61        603.73        61.95 o                         
  -6   5   4       4131.04       4249.01       150.86 o                         
  -5   5   4       3592.91       3597.55       100.72 o                         
  -4   5   4       4661.21       4702.36       102.34 o                         
  -3   5   4      11483.47      12323.12       268.57 o                         
  -2   5   4       5936.24       6029.01       144.51 o                         
  -1   5   4        727.01        647.26        24.84 o                         
   0   5   4        151.67        167.95        16.80 o                         
   1   5   4        294.75        291.85        22.41 o                         
   2   5   4          7.76          2.68         9.67 o                         
   3   5   4       1326.86       1160.35        43.03 o                         
   4   5   4         12.62         19.98        13.13 o                         
   5   5   4       1532.22       1534.88        81.82 o                         
   6   5   4       1581.10       1584.63        83.43 o                         
   7   5   4       1338.23       1245.23        98.61 o                         
   8   5   4       2152.84       2158.07       160.46 o                         
   9   5   4        975.84        816.66        92.83 o                         
  10   5   4        271.94        322.87        69.72 o                         
 -10   6   4       1090.26       1356.09       127.04 o                         
  -9   6   4        377.34        432.21        76.54 o                         
  -8   6   4        213.42        140.81        60.24 o                         
  -7   6   4        609.43        624.78        63.47 o                         
  -6   6   4        786.41        882.82        62.18 o                         
  -5   6   4       2014.43       1961.89        79.53 o                         
  -4   6   4       1271.80       1133.03        54.92 o                         
  -3   6   4        174.76        196.05        28.03 o                         
  -2   6   4        200.24        137.66        25.96 o                         
  -1   6   4       1849.26       1719.42        63.92 o                         
   0   6   4       4315.32       4420.73       110.83 o                         
   1   6   4       4800.33       5170.55       127.67 o                         
   2   6   4       8116.17       8651.05       219.84 o                         
   3   6   4       3329.13       3286.94       131.90 o                         
   4   6   4       1142.55       1098.39        59.01 o                         
   5   6   4        405.62        415.78        54.58 o                         
   6   6   4        712.96        695.84        62.45 o                         
   7   6   4         13.59         40.92        28.06 o                         
   8   6   4         17.96         13.95        28.00 o                         
   9   6   4         37.46        141.93        48.75 o                         
  10   6   4         34.56         60.84        45.55 o                         
 -10   7   4          5.48         59.01        43.16 o                         
  -9   7   4        134.46         39.17        54.10 o                         
  -8   7   4        530.58        515.82        63.83 o                         
  -7   7   4       1226.27       1214.73       132.36 o                         
  -6   7   4       1767.60       1825.40       112.10 o                         
  -5   7   4       1331.83       1226.65        73.85 o                         
  -4   7   4        293.17        296.01        38.39 o                         
  -3   7   4         98.11         81.96        21.69 o                         
  -2   7   4       3075.10       3151.06        93.20 o                         
  -1   7   4        784.65        711.80        43.98 o                         
   0   7   4       1127.69       1219.69        68.83 o                         
   1   7   4        185.71        149.31        31.96 o                         
   2   7   4        328.24        294.41        32.55 o                         
   3   7   4         52.34         29.81        16.92 o                         
   4   7   4        338.52        301.09        45.07 o                         
   5   7   4        233.81        244.11        44.31 o                         
   6   7   4        140.24         97.34        35.77 o                         
   7   7   4        540.68        613.73        66.88 o                         
   8   7   4       1634.02       1521.98       106.28 o                         
   9   7   4        967.21        930.56       106.92 o                         
  -9   8   4        571.45        683.10        80.38 o                         
  -8   8   4        142.43        118.92        43.36 o                         
  -7   8   4         75.34         66.59        36.24 o                         
  -6   8   4        444.71        337.94        49.57 o                         
  -5   8   4        573.72        517.29        51.19 o                         
  -4   8   4        145.33        129.97        31.84 o                         
  -3   8   4        106.72         69.25        21.80 o                         
  -2   8   4         62.90         52.02        24.60 o                         
  -1   8   4        443.19        376.41        56.59 o                         
   0   8   4        554.00        642.02        66.69 o                         
   1   8   4       1769.53       1670.49        87.19 o                         
   2   8   4       2402.56       2492.35       142.83 o                         
   3   8   4       1761.38       1674.98        75.85 o                         
   4   8   4       1862.43       1754.53       171.03 o                         
   5   8   4          5.91          7.85        28.54 o                         
   6   8   4        214.16        221.00        47.08 o                         
   7   8   4         16.13         39.75        34.04 o                         
   8   8   4         11.51          5.86        33.69 o                         
  -8   9   4         80.42         56.14        38.07 o                         
  -7   9   4        208.61        233.38        58.93 o                         
  -6   9   4         30.70         -6.01        30.52 o                         
  -5   9   4        309.07        293.55        51.28 o                         
  -4   9   4       1061.89       1039.34        84.69 o                         
  -3   9   4       1207.52       1269.72        89.64 o                         
  -2   9   4         11.78         -7.59        22.14 o                         
  -1   9   4        617.49        556.12        61.55 o                         
   0   9   4       1015.47        928.38        73.78 o                         
   1   9   4         23.06         22.46        26.02 o                         
   2   9   4        421.58        408.16        54.82 o                         
   3   9   4          3.02         14.24        23.94 o                         
   4   9   4        201.34        232.56        47.64 o                         
   5   9   4         11.95        -10.68        30.68 o                         
   6   9   4        944.65        852.74       101.68 o                         
   7   9   4        268.68        247.74        54.59 o                         
   8   9   4        847.89       1035.57       128.30 o                         
  -7  10   4         15.19         -2.96        43.19 o                         
  -6  10   4          3.94        -11.13        38.97 o                         
  -5  10   4         37.16         19.11        51.98 o                         
  -4  10   4         34.35         39.91        34.42 o                         
  -3  10   4          0.97         14.02        29.19 o                         
  -2  10   4         48.99          5.37        27.49 o                         
  -1  10   4       1632.12       1616.56        96.99 o                         
   0  10   4        592.96        575.81        66.91 o                         
   1  10   4        238.32        163.28        55.61 o                         
   2  10   4       1157.79       1097.90        99.86 o                         
   3  10   4        652.96        732.27        79.81 o                         
   4  10   4         30.00         35.17        36.07 o                         
   5  10   4        455.49        310.73        65.11 o                         
   6  10   4         28.66        -38.62        38.62 o                         
  -5  11   4         77.42         20.50        44.59 o                         
  -4  11   4        726.65        552.47        74.00 o                         
  -3  11   4        417.88        429.80       107.73 o                         
  -2  11   4         74.88        126.36        44.27 o                         
  -1  11   4        359.28        309.68        55.97 o                         
   0  11   4         53.66         19.04        33.96 o                         
   1  11   4         33.73         39.36        34.92 o                         
   2  11   4        456.98        382.36        61.94 o                         
   3  11   4        682.51        801.92        91.16 o                         
   4  11   4         57.73         23.75        42.14 o                         
   5  11   4        202.95         84.53        42.20 o                         
  -3  12   4         79.53         44.79        41.76 o                         
  -2  12   4         97.36         77.14        55.00 o                         
  -1  12   4        107.56        153.63        47.24 o                         
   0  12   4         32.40         28.85        34.07 o                         
   1  12   4         27.62         36.34        45.83 o                         
   2  12   4          2.03          8.96        36.29 o                         
 -12   1   5         32.58         22.99        37.80 o                         
 -11   1   5        118.63         85.49        39.06 o                         
 -10   1   5        866.74        856.24        79.44 o                         
  -9   1   5          7.01         40.50        26.67 o                         
  -8   1   5        642.45        686.66        74.85 o                         
  -7   1   5        427.67        410.47        37.70 o                         
  -6   1   5        134.65        136.42        19.55 o                         
  -5   1   5       2109.02       2329.17        67.78 o                         
  -4   1   5         33.31         51.09        13.87 o                         
  -3   1   5      18763.86      19171.24       402.40 o                         
  -2   1   5        983.47        857.11        34.25 o                         
  -1   1   5       6713.48       7109.52       161.59 o                         
   0   1   5        177.26        219.62        13.60 o                         
   1   1   5       1029.54       1195.51        39.91 o                         
   2   1   5       5967.63       6138.08       147.25 o                         
   3   1   5       7590.70       7371.31       160.48 o                         
   4   1   5       4315.18       4807.01       104.79 o                         
   5   1   5          1.41          3.58        13.96 o                         
   6   1   5        213.72        192.69        26.16 o                         
   7   1   5        231.07        133.10        29.40 o                         
   8   1   5         11.93         -2.17        20.35 o                         
   9   1   5        176.28        213.77        46.08 o                         
  10   1   5          0.19          4.83        29.38 o                         
  11   1   5         11.19        -24.42        30.88 o                         
 -12   2   5          1.69        -15.28        44.11 o                         
 -11   2   5          9.73        -29.84        30.75 o                         
 -10   2   5        157.60        132.42        39.72 o                         
  -9   2   5        104.34         43.00        38.58 o                         
  -8   2   5         34.87          0.89        19.37 o                         
  -7   2   5        118.11        107.04        23.85 o                         
  -6   2   5        245.24        234.08        26.19 o                         
  -5   2   5        577.80        600.61        33.77 o                         
  -4   2   5       1101.65       1235.39        42.95 o                         
  -3   2   5         91.97        102.32        13.61 o                         
  -2   2   5        699.00        806.14        27.73 o                         
  -1   2   5      11860.46      12413.55       251.82 o                         
   0   2   5       3085.59       3213.06        83.12 o                         
   1   2   5        216.41        220.15        18.74 o                         
   2   2   5        811.91        866.83        36.58 o                         
   3   2   5         40.83         40.33        11.62 o                         
   4   2   5       1136.71       1173.73        47.49 o                         
   5   2   5          5.02         14.76        13.80 o                         
   6   2   5        117.60        101.44        22.54 o                         
   7   2   5         48.27         20.23        21.61 o                         
   8   2   5        402.39        416.52        53.78 o                         
   9   2   5          8.53         -4.62        24.26 o                         
  10   2   5        284.12        308.14        54.21 o                         
  11   2   5         99.13         63.05        35.58 o                         
 -12   3   5          3.26          2.70        44.74 o                         
 -11   3   5          6.00        -15.14        38.33 o                         
 -10   3   5          2.44        -31.78        34.59 o                         
  -9   3   5         20.09         -1.55        37.42 o                         
  -8   3   5        268.10        272.17        35.68 o                         
  -7   3   5        215.87        188.52        35.13 o                         
  -6   3   5        190.26        178.15        20.90 o                         
  -5   3   5        225.05        178.22        22.21 o                         
  -4   3   5        426.02        420.24        26.10 o                         
  -3   3   5       3836.80       4364.07       114.81 o                         
  -2   3   5        642.38        502.72        25.17 o                         
  -1   3   5       2322.03       2579.30        66.64 o                         
   0   3   5        365.37        298.85        30.30 o                         
   1   3   5         97.65         89.49        17.22 o                         
   2   3   5        951.48       1014.50        33.53 o                         
   3   3   5       7301.06       8122.40       166.65 o                         
   4   3   5          8.92          6.14        11.08 o                         
   5   3   5         36.62          7.97        16.89 o                         
   6   3   5         58.03         61.38        20.62 o                         
   7   3   5        645.54        629.05        49.73 o                         
   8   3   5         78.94         49.71        27.75 o                         
   9   3   5         21.66         31.07        28.00 o                         
  10   3   5        114.52        134.95        39.70 o                         
  11   3   5          1.74         37.75        41.32 o                         
 -11   4   5        141.45        116.34        56.80 o                         
 -10   4   5        519.67        396.91       136.39 o                         
  -9   4   5        750.61        750.44        86.31 o                         
  -8   4   5        522.27        470.05       113.23 o                         
  -7   4   5        296.87        226.18        38.00 o                         
  -6   4   5        243.80        250.48        25.54 o                         
  -5   4   5        178.45        156.09        17.37 o                         
  -4   4   5        514.56        561.78        26.35 o                         
  -3   4   5       1052.47       1137.23        41.06 o                         
  -2   4   5        272.14        233.61        16.37 o                         
  -1   4   5       5342.76       5712.46       131.54 o                         
   0   4   5        325.07        351.09        22.74 o                         
   1   4   5       3750.36       3910.75        90.31 o                         
   2   4   5        767.00        672.49        31.99 o                         
   3   4   5          9.19         34.05        13.96 o                         
   4   4   5       1920.93       1860.03        61.05 o                         
   5   4   5        471.76        466.56        39.31 o                         
   6   4   5        173.10        141.72        29.04 o                         
   7   4   5        602.01        502.29        45.62 o                         
   8   4   5         89.59         55.31        31.53 o                         
   9   4   5        169.62        143.79        47.20 o                         
  10   4   5         45.69         29.68        38.74 o                         
 -11   5   5        115.61        112.47        53.94 o                         
 -10   5   5         13.33         33.91        40.42 o                         
  -9   5   5        222.33        115.04        58.59 o                         
  -8   5   5        119.13         95.56        32.24 o                         
  -7   5   5        288.32        202.21        48.15 o                         
  -6   5   5       1385.83       1236.06        98.72 o                         
  -5   5   5        660.44        637.50        38.86 o                         
  -4   5   5       1078.40       1066.17        48.38 o                         
  -3   5   5       1873.58       2183.35        53.49 o                         
  -2   5   5       7780.51       8820.40       180.03 o                         
  -1   5   5       3635.51       4024.91        93.56 o                         
   0   5   5       1989.00       1983.16        56.22 o                         
   1   5   5       1112.01       1221.21        42.25 o                         
   2   5   5       4547.18       5020.37       125.86 o                         
   3   5   5        247.42        210.07        21.81 o                         
   4   5   5         63.45         33.99        13.88 o                         
   5   5   5          3.38        -14.00        14.00 o                         
   6   5   5        287.16        263.67        42.52 o                         
   7   5   5       3511.85       3740.21       170.92 o                         
   8   5   5        292.65        244.74        55.15 o                         
   9   5   5        985.46        888.04       116.04 o                         
  10   5   5         26.46        -35.54        40.20 o                         
 -10   6   5        382.07        217.80        60.02 o                         
  -9   6   5        175.30        238.53        49.66 o                         
  -8   6   5       1134.31       1142.80        83.27 o                         
  -7   6   5         88.04        106.17        32.60 o                         
  -6   6   5         92.66         83.17        28.83 o                         
  -5   6   5        465.60        597.28        41.52 o                         
  -4   6   5          8.23        -13.74        13.74 o                         
  -3   6   5        972.48        851.18        40.81 o                         
  -2   6   5         12.22         16.72        12.21 o                         
  -1   6   5         73.20         52.24        12.42 o                         
   0   6   5       1730.52       1797.25        55.22 o                         
   1   6   5       5912.07       6478.88       154.36 o                         
   2   6   5       2143.96       2246.77        74.51 o                         
   3   6   5       3192.94       3375.22       147.97 o                         
   4   6   5         46.47          9.36        22.17 o                         
   5   6   5         60.82         50.71        25.97 o                         
   6   6   5          7.78          3.44        22.24 o                         
   7   6   5        842.95        867.24        78.97 o                         
   8   6   5         76.01         28.64        42.31 o                         
   9   6   5          7.62        -33.55        33.55 o                         
  10   6   5        223.09        201.66        59.83 o                         
 -10   7   5          0.68         10.00        40.74 o                         
  -9   7   5         33.47         18.89        32.18 o                         
  -8   7   5        417.70        465.91        59.95 o                         
  -7   7   5          1.87         11.91        27.36 o                         
  -6   7   5       1403.00       1386.65        82.76 o                         
  -5   7   5       1657.45       1722.45       112.40 o                         
  -4   7   5        636.99        600.22        40.54 o                         
  -3   7   5          9.45          6.71        14.27 o                         
  -2   7   5        862.45        920.89        47.27 o                         
  -1   7   5        423.37        407.57        36.89 o                         
   0   7   5        174.00         84.49        29.62 o                         
   1   7   5          4.63         12.82        15.55 o                         
   2   7   5        318.95        308.31        34.43 o                         
   3   7   5        560.27        521.06        40.91 o                         
   4   7   5        901.06        928.58        61.28 o                         
   5   7   5         56.76         22.43        23.79 o                         
   6   7   5        477.71        550.26        68.70 o                         
   7   7   5       2101.87       2284.37       114.57 o                         
   8   7   5        123.95        148.97        42.62 o                         
   9   7   5        136.05        171.63       100.64 o                         
  -9   8   5         12.56         79.62        42.19 o                         
  -8   8   5        261.70        325.34        56.87 o                         
  -7   8   5        238.31        284.26        50.83 o                         
  -6   8   5        415.44        427.61        74.49 o                         
  -5   8   5        545.35        474.90        44.68 o                         
  -4   8   5        231.26        209.07        30.77 o                         
  -3   8   5          2.15         12.95        18.10 o                         
  -2   8   5       1400.26       1367.79       111.20 o                         
  -1   8   5       1270.93       1207.34        73.61 o                         
   0   8   5       2473.65       2625.69       124.59 o                         
   1   8   5       1055.84       1015.68        66.75 o                         
   2   8   5       1737.50       1823.13        94.47 o                         
   3   8   5       1849.86       1913.34        87.62 o                         
   4   8   5        423.42        468.39        59.40 o                         
   5   8   5        418.26        399.70        52.73 o                         
   6   8   5          1.70         20.42        27.74 o                         
   7   8   5         18.43        -28.39        28.39 o                         
   8   8   5         52.13        -12.33        36.26 o                         
  -8   9   5        116.60         62.10        44.98 o                         
  -7   9   5        454.73        347.45        55.30 o                         
  -6   9   5        201.86        172.98        41.96 o                         
  -5   9   5        324.90        390.02        57.13 o                         
  -4   9   5        592.37        500.98        53.59 o                         
  -3   9   5        135.03        129.96        32.19 o                         
  -2   9   5        215.13        173.66        39.05 o                         
  -1   9   5       1455.57       1464.05        86.09 o                         
   0   9   5        469.48        557.11        61.94 o                         
   1   9   5        403.59        459.26        60.51 o                         
   2   9   5          0.18          5.12        25.50 o                         
   3   9   5        378.47        358.32        52.13 o                         
   4   9   5         41.70         40.23        32.73 o                         
   5   9   5        708.02        702.03        75.05 o                         
   6   9   5        966.18        840.21        98.49 o                         
   7   9   5       1396.10       1482.87       167.81 o                         
  -7  10   5        180.38        244.47        69.78 o                         
  -6  10   5        396.78        413.91        76.51 o                         
  -5  10   5        572.83        610.33        75.75 o                         
  -4  10   5        245.07        151.04        44.14 o                         
  -3  10   5        594.76        633.83        64.18 o                         
  -2  10   5        384.82        389.67        56.77 o                         
  -1  10   5       1565.21       1762.82       102.47 o                         
   0  10   5       1263.47       1345.43        89.99 o                         
   1  10   5       1992.94       2094.92       140.82 o                         
   2  10   5       1610.91       1715.07       108.77 o                         
   3  10   5        233.24        231.74        51.16 o                         
   4  10   5        616.37        729.90       107.87 o                         
   5  10   5         51.64        107.48        44.74 o                         
   6  10   5         19.80         -8.90        45.23 o                         
  -5  11   5        477.71        647.50        80.92 o                         
  -4  11   5        533.88        647.29        88.04 o                         
  -3  11   5        344.68        407.41        64.48 o                         
  -2  11   5       1260.65       1454.15        99.49 o                         
  -1  11   5        128.61        100.85        41.91 o                         
   0  11   5          2.75          0.49        30.92 o                         
   1  11   5         17.02         41.63        37.57 o                         
   2  11   5        634.13        516.82        61.88 o                         
   3  11   5          6.41        -25.41        31.94 o                         
   4  11   5          1.49        -32.14        38.56 o                         
   5  11   5        422.10        466.39        71.38 o                         
  -3  12   5          0.02          6.26        33.10 o                         
  -2  12   5         11.29         15.90        38.01 o                         
  -1  12   5        182.47        217.87        54.67 o                         
   0  12   5        368.90        431.81        67.88 o                         
   1  12   5         98.17        105.28        44.85 o                         
   2  12   5        535.15        530.78        76.78 o                         
 -12   0   6         46.70         23.21        68.05 o                         
 -11   0   6        936.35        868.51       114.27 o                         
 -10   0   6       6971.92       8719.96       498.28 o                         
  -9   0   6        446.45        437.43        76.74 o                         
  -8   0   6        156.16         49.03        41.18 o                         
  -7   0   6        395.99        341.46        75.86 o                         
  -6   0   6      11482.53      12354.86       376.86 o                         
  -5   0   6      13310.17      14749.98       436.46 o                         
  -4   0   6       2530.23       2901.11       131.43 o                         
  -3   0   6        878.92        911.88        49.06 o                         
  -2   0   6        299.09        260.70        23.19 o                         
  -1   0   6      14307.58      13984.63       395.13 o                         
   0   0   6       1446.67       1464.66        55.55 o                         
   1   0   6       8965.88       8998.88       322.97 o                         
   2   0   6       1638.98       1251.70        70.74 o                         
   3   0   6       6752.37       6072.00       193.84 o                         
   4   0   6        562.09        466.62        37.73 o                         
   5   0   6       1242.48       1210.40        51.67 o                         
   6   0   6        748.02        694.65       110.97 o                         
   7   0   6       3671.34       3728.43       196.65 o                         
   8   0   6         23.25         19.30        34.95 o                         
   9   0   6       2211.70       1628.54       285.41 o                         
  10   0   6          4.62        -12.27        40.43 o                         
  11   0   6        102.73         76.87        57.81 o                         
 -12   1   6        439.09        470.14        68.64 o                         
 -11   1   6       1637.46       1726.10       102.55 o                         
 -10   1   6       1018.52       1042.68        77.04 o                         
  -9   1   6       1882.64       1869.89        95.12 o                         
  -8   1   6          9.06         -2.23        18.26 o                         
  -7   1   6        832.77        872.58        43.48 o                         
  -6   1   6       1743.35       1887.43        62.01 o                         
  -5   1   6       5034.33       5208.09       137.52 o                         
  -4   1   6      12113.41      13329.02       256.91 o                         
  -3   1   6      17314.53      18640.02       347.50 o                         
  -2   1   6       3149.20       2915.45        65.87 o                         
  -1   1   6       1677.23       1477.80        40.94 o                         
   0   1   6       9777.45      10288.04       210.32 o                         
   1   1   6        283.34        290.91        21.01 o                         
   2   1   6       1968.08       2023.56        62.67 o                         
   3   1   6       6926.59       7827.40       171.43 o                         
   4   1   6       1113.82       1054.79        36.45 o                         
   5   1   6        734.87        669.86        37.82 o                         
   6   1   6       1283.45       1006.98        77.45 o                         
   7   1   6       1726.99       1555.25        80.28 o                         
   8   1   6        440.77        475.45        56.34 o                         
   9   1   6        950.49        943.11        72.91 o                         
  10   1   6       1486.25       1490.98        95.99 o                         
  11   1   6        651.60        642.03       101.24 o                         
 -12   2   6        228.19        145.89        55.98 o                         
 -11   2   6        892.49        981.78        80.75 o                         
 -10   2   6       1039.90       1076.48        92.35 o                         
  -9   2   6        381.19        305.65        45.14 o                         
  -8   2   6        742.74        693.24        50.94 o                         
  -7   2   6        210.14        115.75        23.47 o                         
  -6   2   6        761.71        660.71        47.58 o                         
  -5   2   6       2261.00       2414.05        71.09 o                         
  -4   2   6       5933.88       6573.67       149.34 o                         
  -3   2   6         62.25         55.43        11.05 o                         
  -2   2   6        237.71        188.85        23.49 o                         
  -1   2   6      12616.33      13847.08       308.07 o                         
   0   2   6         14.93         17.90         9.68 o                         
   1   2   6      10749.02      10992.94       211.26 o                         
   2   2   6       3739.79       3748.98       111.69 o                         
   3   2   6      22928.99      24973.38       464.81 o                         
   4   2   6       4788.56       4849.54       117.44 o                         
   5   2   6       4277.54       4641.72       119.72 o                         
   6   2   6        273.98        302.36        47.18 o                         
   7   2   6        257.26        250.76        39.37 o                         
   8   2   6        109.57         87.12        28.86 o                         
   9   2   6        326.46        236.57        47.13 o                         
  10   2   6        348.94        382.26        58.67 o                         
  11   2   6         13.54         49.91        44.32 o                         
 -12   3   6        812.40        878.29       111.44 o                         
 -11   3   6        193.24        112.83        50.30 o                         
 -10   3   6        556.92        556.20        86.36 o                         
  -9   3   6          8.90         33.32        26.05 o                         
  -8   3   6         65.18         75.67        24.01 o                         
  -7   3   6        108.94        144.96        29.02 o                         
  -6   3   6        944.34        974.61        43.80 o                         
  -5   3   6         20.35         -0.29         9.59 o                         
  -4   3   6       6071.52       6199.79       131.66 o                         
  -3   3   6      11769.72      12396.64       241.57 o                         
  -2   3   6       8682.47       8686.57       161.31 o                         
  -1   3   6        145.87         99.28        13.67 o                         
   0   3   6       1115.02        899.21        33.56 o                         
   1   3   6       1594.25       1415.46        51.27 o                         
   2   3   6          2.43         39.28        11.67 o                         
   3   3   6        122.81        169.77        18.42 o                         
   4   3   6        139.34        127.30        16.65 o                         
   5   3   6       2513.98       2709.08       102.80 o                         
   6   3   6       4795.62       4796.56       158.81 o                         
   7   3   6       4746.92       5028.79       172.17 o                         
   8   3   6       2562.58       2765.72       120.90 o                         
   9   3   6       1587.07       1690.55       135.67 o                         
  10   3   6        687.99        631.55        72.43 o                         
  11   3   6        265.76        321.53        65.17 o                         
 -11   4   6        374.46        327.63        69.83 o                         
 -10   4   6        748.11        883.87       118.35 o                         
  -9   4   6        219.22        180.12        59.54 o                         
  -8   4   6       1707.67       1897.88        97.15 o                         
  -7   4   6        378.98        410.47        47.68 o                         
  -6   4   6        763.44        646.03        33.34 o                         
  -5   4   6       2420.17       2364.60        70.19 o                         
  -4   4   6       5201.17       5413.15       143.97 o                         
  -3   4   6       4958.70       5463.30       119.90 o                         
  -2   4   6         39.14         57.34        12.38 o                         
  -1   4   6       2717.81       2859.26        83.27 o                         
   0   4   6       5718.80       5755.15       134.27 o                         
   1   4   6      26198.64      28729.92       577.02 o                         
   2   4   6      12013.13      12495.66       231.46 o                         
   3   4   6       5254.98       5418.79       115.08 o                         
   4   4   6       1027.81        945.07        41.40 o                         
   5   4   6        465.61        465.02        41.83 o                         
   6   4   6       1124.96       1159.56        94.88 o                         
   7   4   6         37.86         22.45        22.25 o                         
   8   4   6        720.68        701.85       107.99 o                         
   9   4   6         81.46         73.04        42.71 o                         
  10   4   6        629.83        750.11        91.53 o                         
 -11   5   6        327.63        368.54        70.05 o                         
 -10   5   6        292.73        163.01        49.99 o                         
  -9   5   6         37.88         15.33        31.33 o                         
  -8   5   6        113.50        112.40        40.16 o                         
  -7   5   6        344.69        362.55        53.47 o                         
  -6   5   6       1747.53       1738.33        73.82 o                         
  -5   5   6       2418.12       2479.13        79.29 o                         
  -4   5   6       4084.16       4099.51       100.09 o                         
  -3   5   6       1211.90       1126.30        35.35 o                         
  -2   5   6       4307.59       4338.28       100.77 o                         
  -1   5   6       1381.66       1224.55        41.28 o                         
   0   5   6         55.54         42.10        12.29 o                         
   1   5   6         20.30         16.57        10.57 o                         
   2   5   6        227.66        230.34        23.23 o                         
   3   5   6          5.79         -4.09        10.55 o                         
   4   5   6       1258.05       1306.43        76.83 o                         
   5   5   6        523.70        449.61        39.52 o                         
   6   5   6        145.45         93.41        31.10 o                         
   7   5   6        979.51       1013.78        83.20 o                         
   8   5   6       1092.45       1227.23        99.42 o                         
   9   5   6        337.53        291.47        64.36 o                         
  10   5   6        765.19        919.95       177.19 o                         
 -10   6   6        331.21        335.45        68.10 o                         
  -9   6   6        476.50        560.48        68.86 o                         
  -8   6   6         64.59         39.16        32.64 o                         
  -7   6   6        918.63        960.83        73.68 o                         
  -6   6   6       4647.53       4990.98       174.45 o                         
  -5   6   6       3456.88       3291.30       100.49 o                         
  -4   6   6        245.89        253.24        27.03 o                         
  -3   6   6       1652.74       1761.06        54.89 o                         
  -2   6   6        156.76        150.09        22.60 o                         
  -1   6   6         31.08         21.29        10.25 o                         
   0   6   6       1500.30       1494.27        50.16 o                         
   1   6   6       2456.13       2415.50        69.42 o                         
   2   6   6       7297.45       8000.88       174.14 o                         
   3   6   6       1428.69       1418.41        66.14 o                         
   4   6   6       1019.53       1023.26        57.22 o                         
   5   6   6          5.53         -2.22        21.00 o                         
   6   6   6       1591.21       1757.63        93.21 o                         
   7   6   6        723.77        698.22        74.65 o                         
   8   6   6         33.99         59.45        38.13 o                         
   9   6   6        133.85        186.18        55.00 o                         
 -10   7   6        214.03        174.90        65.73 o                         
  -9   7   6        125.86         83.34        39.82 o                         
  -8   7   6          7.52         70.71        34.52 o                         
  -7   7   6        999.48        947.39        82.19 o                         
  -6   7   6        535.74        476.07        56.69 o                         
  -5   7   6       1444.69       1430.55        64.28 o                         
  -4   7   6        766.93        723.08        42.62 o                         
  -3   7   6        666.78        641.50        40.37 o                         
  -2   7   6          9.76         -9.96        12.92 o                         
  -1   7   6       1038.43       1067.62        53.85 o                         
   0   7   6       1521.63       1545.34        79.01 o                         
   1   7   6       1264.12       1357.46        61.38 o                         
   2   7   6        335.29        367.70        34.76 o                         
   3   7   6        344.63        310.76        48.55 o                         
   4   7   6         24.25         22.09        20.53 o                         
   5   7   6         24.48         14.61        25.58 o                         
   6   7   6        231.59        238.82        43.42 o                         
   7   7   6        328.92        251.70        54.59 o                         
   8   7   6       1604.51       1421.24        94.32 o                         
   9   7   6        977.74       1014.83       124.54 o                         
  -9   8   6        392.48        419.43        91.65 o                         
  -8   8   6        693.15        919.04        88.11 o                         
  -7   8   6        710.10        763.91       115.63 o                         
  -6   8   6        434.41        415.54        55.78 o                         
  -5   8   6         57.33         21.50        19.25 o                         
  -4   8   6          2.26         17.31        18.97 o                         
  -3   8   6        142.60         88.97        22.16 o                         
  -2   8   6          0.38         14.96        22.57 o                         
  -1   8   6        129.07         87.75        29.24 o                         
   0   8   6        279.95        178.56        35.86 o                         
   1   8   6        837.89        843.25        69.47 o                         
   2   8   6       1386.44       1246.96        68.65 o                         
   3   8   6       2267.61       2300.77        97.49 o                         
   4   8   6         17.70         -3.21        25.13 o                         
   5   8   6         55.16         34.73        30.29 o                         
   6   8   6        567.98        560.15        67.20 o                         
   7   8   6         22.14         -6.82        31.67 o                         
   8   8   6          3.75        -30.08        36.72 o                         
  -8   9   6          1.61        -15.56        34.60 o                         
  -7   9   6         38.07         77.36        34.89 o                         
  -6   9   6        195.26        187.31        60.55 o                         
  -5   9   6       1782.93       1873.49        91.00 o                         
  -4   9   6        212.65         99.30        30.57 o                         
  -3   9   6       1046.26       1017.96        69.69 o                         
  -2   9   6          4.98        -12.47        23.14 o                         
  -1   9   6         63.76         54.96        42.41 o                         
   0   9   6       2520.88       2766.94       135.48 o                         
   1   9   6        436.39        427.40        61.63 o                         
   2   9   6         42.31          6.39        21.76 o                         
   3   9   6        413.70        368.70        81.17 o                         
   4   9   6         12.05         -6.40        27.58 o                         
   5   9   6         84.23         43.09        43.38 o                         
   6   9   6        173.14        168.62        57.98 o                         
   7   9   6        277.11        311.41        57.14 o                         
  -7  10   6         56.16        116.25        53.03 o                         
  -6  10   6         20.37          7.61        46.57 o                         
  -5  10   6        224.18        207.03        47.67 o                         
  -4  10   6         34.79         13.81        29.52 o                         
  -3  10   6          0.99          2.21        25.30 o                         
  -2  10   6         68.32         25.07        30.89 o                         
  -1  10   6         35.21         40.03        34.18 o                         
   0  10   6        231.26        169.24        43.77 o                         
   1  10   6       1274.72       1269.59        86.19 o                         
   2  10   6       1273.80       1402.49       106.45 o                         
   3  10   6        620.35        667.75        77.69 o                         
   4  10   6        158.76        113.56        46.30 o                         
   5  10   6        100.50         59.68        40.99 o                         
   6  10   6         58.75        -43.63        43.63 o                         
  -5  11   6        220.14        242.14        57.91 o                         
  -4  11   6        497.99        502.35        69.24 o                         
  -3  11   6        136.52        122.60        40.78 o                         
  -2  11   6        938.72        994.15        94.44 o                         
  -1  11   6        488.20        523.38        68.55 o                         
   0  11   6         49.52         78.92        50.77 o                         
   1  11   6          1.14         15.17        34.15 o                         
   2  11   6        172.21        163.22        43.35 o                         
   3  11   6        679.62        619.25        77.61 o                         
   4  11   6        182.71        168.46        51.52 o                         
  -2  12   6          3.28        -14.74        36.21 o                         
  -1  12   6         20.68         13.80        38.30 o                         
   0  12   6         10.32          4.50        36.21 o                         
   1  12   6         38.26         54.85        43.78 o                         
 -12   1   7         62.32         63.47        41.03 o                         
 -11   1   7        198.63        166.04        43.78 o                         
 -10   1   7         20.58         87.71        32.08 o                         
  -9   1   7        105.33        108.91        32.83 o                         
  -8   1   7        691.32        664.43        47.87 o                         
  -7   1   7         12.96         -4.04        14.13 o                         
  -6   1   7         36.73          7.19        13.18 o                         
  -5   1   7        218.70        189.50        28.87 o                         
  -4   1   7       3383.29       3618.70        85.07 o                         
  -3   1   7       2978.58       3021.83        66.87 o                         
  -2   1   7       4656.92       5334.96       118.66 o                         
  -1   1   7        601.07        736.19        66.28 o                         
   0   1   7       1023.98       1023.89        31.65 o                         
   1   1   7         19.31         31.77        10.59 o                         
   2   1   7       2569.75       2652.82        76.85 o                         
   3   1   7        616.72        661.90        30.95 o                         
   4   1   7         10.34         45.59        13.20 o                         
   5   1   7          4.78         -0.44        10.58 o                         
   6   1   7          2.24          6.89        14.69 o                         
   7   1   7        138.98        108.41        31.23 o                         
   8   1   7        433.72        438.49        55.82 o                         
   9   1   7        208.00        196.47        43.52 o                         
  10   1   7          3.04        -18.01        30.69 o                         
  11   1   7          9.69        -33.35        33.35 o                         
 -12   2   7        629.17        505.52        78.44 o                         
 -11   2   7        153.79        172.54        44.82 o                         
 -10   2   7        573.09        674.47        67.66 o                         
  -9   2   7        265.67        202.48        39.26 o                         
  -8   2   7         75.51         51.21        22.11 o                         
  -7   2   7        226.28        188.51        30.75 o                         
  -6   2   7        142.98        120.82        20.86 o                         
  -5   2   7       1930.25       2199.53        76.62 o                         
  -4   2   7        168.46        190.21        20.57 o                         
  -3   2   7       1091.98       1093.32        80.09 o                         
  -2   2   7       2412.08       2330.17        68.47 o                         
  -1   2   7        121.04        129.68        15.49 o                         
   0   2   7       2385.92       2199.37        58.57 o                         
   1   2   7       2109.11       2079.95        58.10 o                         
   2   2   7       2048.34       2575.19        77.98 o                         
   3   2   7       2745.30       2689.66        80.67 o                         
   4   2   7       1825.27       1652.61        54.97 o                         
   5   2   7        106.81         90.63        22.30 o                         
   6   2   7          3.56         19.25        16.77 o                         
   7   2   7        155.89        178.15        35.23 o                         
   8   2   7         34.07          0.29        22.84 o                         
   9   2   7        390.41        307.49        49.74 o                         
  10   2   7        142.68        102.27        39.90 o                         
  11   2   7        143.35        195.40        50.69 o                         
 -12   3   7         73.85         93.64        53.02 o                         
 -11   3   7         10.57        -15.57        42.28 o                         
 -10   3   7        154.43         95.86        41.49 o                         
  -9   3   7        302.66        224.51        40.52 o                         
  -8   3   7        415.39        511.94        81.59 o                         
  -7   3   7         56.87         24.63        18.91 o                         
  -6   3   7        909.58        951.81        39.97 o                         
  -5   3   7       1178.10       1174.10        42.62 o                         
  -4   3   7       4550.02       5102.03       124.46 o                         
  -3   3   7       1745.38       1775.35        57.26 o                         
  -2   3   7        746.83        731.84        28.10 o                         
  -1   3   7       4481.69       4517.23       106.21 o                         
   0   3   7        445.01        438.38        26.81 o                         
   1   3   7       9362.48      11064.69       217.10 o                         
   2   3   7       2107.89       2321.02        68.11 o                         
   3   3   7        133.06         83.14        14.64 o                         
   4   3   7        419.26        387.97        31.78 o                         
   5   3   7         95.07         73.55        19.68 o                         
   6   3   7       1091.21       1103.34        64.76 o                         
   7   3   7        267.43        229.81        38.29 o                         
   8   3   7        395.63        427.19        53.22 o                         
   9   3   7        184.68        249.50        47.35 o                         
  10   3   7         36.71         17.37        34.71 o                         
 -11   4   7         63.71         15.33        41.81 o                         
 -10   4   7        105.29        133.01        52.36 o                         
  -9   4   7        317.36        273.69        58.24 o                         
  -8   4   7        396.93        470.96        54.73 o                         
  -7   4   7        362.71        363.95        38.61 o                         
  -6   4   7         10.48          6.68        12.11 o                         
  -5   4   7          1.82          9.55        10.87 o                         
  -4   4   7       2533.93       2644.29        77.60 o                         
  -3   4   7       4320.61       4670.17       106.55 o                         
  -2   4   7        854.52        883.98        51.15 o                         
  -1   4   7       5444.41       6430.26       146.62 o                         
   0   4   7       4284.30       4647.08       112.30 o                         
   1   4   7        126.67        102.17        20.10 o                         
   2   4   7       4004.33       4060.22        91.49 o                         
   3   4   7        448.05        403.53        35.55 o                         
   4   4   7        195.27        201.46        21.76 o                         
   5   4   7        868.74        904.79        50.42 o                         
   6   4   7        351.21        239.62        38.36 o                         
   7   4   7          3.09         -5.62        19.06 o                         
   8   4   7          0.13          3.09        25.95 o                         
   9   4   7          6.65         19.33        36.16 o                         
  10   4   7         10.22        -38.44        38.44 o                         
 -11   5   7        244.75        362.55        70.42 o                         
 -10   5   7        120.03         84.80        48.94 o                         
  -9   5   7        260.17        163.57        64.47 o                         
  -8   5   7        768.51        913.22        75.53 o                         
  -7   5   7          4.37          9.63        23.37 o                         
  -6   5   7       1243.50       1251.00        61.16 o                         
  -5   5   7       2097.21       2207.29        70.08 o                         
  -4   5   7        667.81        682.62        40.89 o                         
  -3   5   7       1006.82       1100.09        38.21 o                         
  -2   5   7       1220.20       1119.63        67.49 o                         
  -1   5   7        414.59        396.10        27.23 o                         
   0   5   7         58.12         18.86        12.25 o                         
   1   5   7       1056.82       1001.01        39.32 o                         
   2   5   7          2.20         -9.92        10.63 o                         
   3   5   7          0.42         11.73        11.27 o                         
   4   5   7        235.80        177.68        33.04 o                         
   5   5   7        807.23        811.82        51.55 o                         
   6   5   7       1022.13       1037.79        68.44 o                         
   7   5   7          3.11        -15.00        26.13 o                         
   8   5   7        113.67        119.96        44.76 o                         
   9   5   7         31.61         10.19        36.86 o                         
  10   5   7        232.05        160.27        70.47 o                         
 -10   6   7         72.28         65.35        48.26 o                         
  -9   6   7        532.66        629.44        71.71 o                         
  -8   6   7        315.09        408.02        57.07 o                         
  -7   6   7       1953.45       2045.58       103.02 o                         
  -6   6   7       3488.11       3473.63       137.05 o                         
  -5   6   7        674.62        669.72        45.76 o                         
  -4   6   7        165.26        153.77        20.32 o                         
  -3   6   7         16.44          0.49        11.30 o                         
  -2   6   7         72.18         60.32        16.15 o                         
  -1   6   7          1.12          6.79        14.22 o                         
   0   6   7        797.96        702.06        33.33 o                         
   1   6   7       1316.63       1362.39        49.47 o                         
   2   6   7        194.91        148.70        20.08 o                         
   3   6   7        536.06        600.25        65.41 o                         
   4   6   7         14.30         16.51        20.70 o                         
   5   6   7        918.12        928.90        64.82 o                         
   6   6   7         28.77          8.57        24.63 o                         
   7   6   7          2.00          6.00        28.35 o                         
   8   6   7        226.50        198.56        56.18 o                         
   9   6   7         42.14         -8.25        38.99 o                         
 -10   7   7        264.24        358.51        70.83 o                         
  -9   7   7        226.41        111.80        42.67 o                         
  -8   7   7          2.19         34.21        31.80 o                         
  -7   7   7          3.21         -4.86        27.28 o                         
  -6   7   7         74.78         72.91        28.26 o                         
  -5   7   7       1128.98       1030.43        54.24 o                         
  -4   7   7       2258.08       2223.46        68.76 o                         
  -3   7   7       2344.33       2380.24        97.76 o                         
  -2   7   7        340.18        351.42        42.64 o                         
  -1   7   7       2719.13       2936.22        92.43 o                         
   0   7   7        739.21        740.67        49.87 o                         
   1   7   7        618.78        691.52        51.11 o                         
   2   7   7         76.91         72.76        21.53 o                         
   3   7   7        728.59        733.01        54.93 o                         
   4   7   7          7.04          2.17        26.16 o                         
   5   7   7          1.44         10.91        25.40 o                         
   6   7   7        344.46        295.76        84.50 o                         
   7   7   7         42.14         33.56        32.06 o                         
   8   7   7        290.62        348.49        59.37 o                         
   9   7   7        470.38        601.20        88.92 o                         
  -9   8   7        254.55        274.87        57.80 o                         
  -8   8   7        509.99        620.31        65.80 o                         
  -7   8   7        788.57        834.54        70.80 o                         
  -6   8   7        698.29        783.97        81.14 o                         
  -5   8   7         14.74         -2.80        17.86 o                         
  -4   8   7        232.83        278.90        35.04 o                         
  -3   8   7       1190.72       1141.37        61.10 o                         
  -2   8   7         69.93         77.15        31.03 o                         
  -1   8   7         80.90        103.87        31.32 o                         
   0   8   7        507.36        453.71        52.87 o                         
   1   8   7       2035.66       2024.74        97.82 o                         
   2   8   7       1512.20       1580.52        78.62 o                         
   3   8   7       1758.06       2000.11       135.68 o                         
   4   8   7       1448.86       1702.24        96.90 o                         
   5   8   7        166.27        170.07        40.22 o                         
   6   8   7        100.41         91.26        35.75 o                         
   7   8   7          2.84          5.67        33.99 o                         
   8   8   7         25.85          3.12        38.01 o                         
  -8   9   7          1.48        -24.80        29.12 o                         
  -7   9   7        231.03        229.45        45.42 o                         
  -6   9   7         12.61          3.24        29.26 o                         
  -5   9   7        226.91        209.74        39.56 o                         
  -4   9   7        581.53        799.81        69.09 o                         
  -3   9   7       1108.81       1176.22        70.50 o                         
  -2   9   7        143.00        210.06        53.19 o                         
  -1   9   7        201.99        168.14        39.56 o                         
   0   9   7        999.44       1065.32        75.74 o                         
   1   9   7       2515.47       2749.64       124.99 o                         
   2   9   7          3.22         11.09        21.16 o                         
   3   9   7        795.82        726.21        75.19 o                         
   4   9   7         35.35         43.38        32.92 o                         
   5   9   7        595.98        653.66        88.80 o                         
   6   9   7       1393.09       1295.42       116.26 o                         
   7   9   7        714.40        692.88        80.36 o                         
  -7  10   7        223.73        309.28        76.42 o                         
  -6  10   7        147.09         59.79        48.84 o                         
  -5  10   7        290.29        240.98        50.31 o                         
  -4  10   7         76.57         70.32        35.11 o                         
  -3  10   7        160.39        135.79        49.23 o                         
  -2  10   7          9.12         -4.85        28.57 o                         
  -1  10   7        433.17        428.07        62.85 o                         
   0  10   7         32.43         70.57        48.73 o                         
   1  10   7        197.48        138.17        53.49 o                         
   2  10   7       1390.08       1562.15       107.64 o                         
   3  10   7        340.63        320.80        76.75 o                         
   4  10   7        318.25        236.63        51.29 o                         
   5  10   7        492.05        607.27       152.54 o                         
   6  10   7        307.53        253.96        72.55 o                         
  -5  11   7        174.72        277.37        56.45 o                         
  -4  11   7        256.57        286.66        55.72 o                         
  -3  11   7       1172.50       1447.10        91.73 o                         
  -2  11   7       1882.00       1932.83       115.18 o                         
  -1  11   7        848.50       1053.82        93.39 o                         
   0  11   7         46.84         72.73        38.19 o                         
   1  11   7        394.28        268.59        68.62 o                         
   2  11   7         59.55         76.21        42.11 o                         
   3  11   7        275.07        261.21        56.44 o                         
   4  11   7         87.41        123.79        47.85 o                         
  -2  12   7         13.31         12.71        39.87 o                         
  -1  12   7         17.36          7.39        37.08 o                         
   0  12   7        395.86        409.45        65.51 o                         
   1  12   7        209.82        244.16        58.21 o                         
 -12   0   8          0.43         -7.02        49.20 o                         
 -11   0   8        114.50        187.64        65.87 o                         
 -10   0   8       2060.01       2349.34       161.13 o                         
  -9   0   8       1893.92       1959.47       191.23 o                         
  -8   0   8       1224.27       1261.47       275.29 o                         
  -7   0   8        264.46        251.38        42.58 o                         
  -6   0   8       6566.22       7644.83       252.00 o                         
  -5   0   8       8054.62       7980.01       255.30 o                         
  -4   0   8       4672.00       4943.40       145.12 o                         
  -3   0   8       1772.71       2085.99        82.30 o                         
  -2   0   8       4157.82       4952.08       157.31 o                         
  -1   0   8       2334.20       2517.42        87.52 o                         
   0   0   8       5766.76       5469.10       170.26 o                         
   1   0   8       5672.99       5104.49       165.13 o                         
   2   0   8      20684.98      22496.29       640.14 o                         
   3   0   8      15088.27      16040.18       576.93 o                         
   4   0   8        963.71        692.04       109.61 o                         
   5   0   8       2279.58       2287.77       124.15 o                         
   6   0   8       5138.89       5806.18       264.71 o                         
   7   0   8        139.53         85.03        86.19 o                         
   8   0   8         99.21         43.59        37.15 o                         
   9   0   8         31.34         84.68        47.96 o                         
  10   0   8         70.44         13.45        48.02 o                         
  11   0   8         93.86         68.82        58.19 o                         
 -12   1   8       1307.02       1892.23       155.52 o                         
 -11   1   8        345.90        428.54        59.95 o                         
 -10   1   8        718.19        935.91        75.06 o                         
  -9   1   8       1118.03       1171.90        73.16 o                         
  -8   1   8         23.25          6.52        17.28 o                         
  -7   1   8          5.36         11.29        14.90 o                         
  -6   1   8         38.78         22.03        13.16 o                         
  -5   1   8       2092.83       2221.63        62.91 o                         
  -4   1   8       8725.25       9395.66       177.42 o                         
  -3   1   8      17991.97      19385.21       363.44 o                         
  -2   1   8      16129.05      16694.22       337.75 o                         
  -1   1   8      19581.71      19722.18       486.34 o                         
   0   1   8        280.81        175.30        12.70 o                         
   1   1   8        453.81        522.76        25.29 o                         
   2   1   8         13.95         45.68        13.83 o                         
   3   1   8       2368.06       2477.34        79.34 o                         
   4   1   8         99.26        114.58        17.42 o                         
   5   1   8         85.62         83.50        16.88 o                         
   6   1   8         20.79         82.43        29.52 o                         
   7   1   8         31.08         12.17        23.63 o                         
   8   1   8        593.93        616.20        63.89 o                         
   9   1   8        793.52       1047.17        90.35 o                         
  10   1   8       1289.49       1318.33        93.81 o                         
  11   1   8        625.15        566.80        72.83 o                         
 -12   2   8         90.84         83.45        48.62 o                         
 -11   2   8       1219.09       1416.62        92.95 o                         
 -10   2   8       1797.89       1973.80       121.49 o                         
  -9   2   8       1668.57       1728.49        91.39 o                         
  -8   2   8         66.47         45.24        21.49 o                         
  -7   2   8       1298.17       1230.11        52.53 o                         
  -6   2   8        939.87        831.54        37.20 o                         
  -5   2   8       1545.31       1530.38        47.46 o                         
  -4   2   8        175.30        188.38        19.77 o                         
  -3   2   8      10157.52      11247.09       238.89 o                         
  -2   2   8        316.55        295.59        22.92 o                         
  -1   2   8        120.91        138.13        14.26 o                         
   0   2   8       1934.08       2018.14        56.15 o                         
   1   2   8       1718.43       1551.54        48.47 o                         
   2   2   8      21376.63      23362.51       471.36 o                         
   3   2   8       3248.78       3124.09        93.63 o                         
   4   2   8       5971.61       5606.60       135.50 o                         
   5   2   8       3499.31       3488.45        99.05 o                         
   6   2   8       4038.03       4123.16       128.61 o                         
   7   2   8        245.77        266.60        41.49 o                         
   8   2   8         42.37         69.98        32.34 o                         
   9   2   8        232.77        169.31        40.54 o                         
  10   2   8         19.30         60.22        37.92 o                         
 -11   3   8        621.03        841.03        99.77 o                         
 -10   3   8        563.41        579.32        76.07 o                         
  -9   3   8        552.94        590.63        77.87 o                         
  -8   3   8        196.25        208.83        38.43 o                         
  -7   3   8        954.41        849.13        80.48 o                         
  -6   3   8       1444.40       1628.89        54.90 o                         
  -5   3   8        434.30        439.83        26.96 o                         
  -4   3   8      17878.93      19998.54       382.51 o                         
  -3   3   8       9834.46      10032.07       200.83 o                         
  -2   3   8       6955.85       6681.44       138.13 o                         
  -1   3   8       8266.94       8119.40       177.00 o                         
   0   3   8       5786.34       6121.77       152.64 o                         
   1   3   8       1934.00       1617.91        48.13 o                         
   2   3   8       4612.87       4985.87       113.01 o                         
   3   3   8        140.77        133.07        18.64 o                         
   4   3   8        126.32        189.60        21.34 o                         
   5   3   8        235.87        238.64        52.53 o                         
   6   3   8        836.68        786.66        51.57 o                         
   7   3   8       4238.28       4627.54       165.24 o                         
   8   3   8        919.78        889.17        71.88 o                         
   9   3   8       1588.93       1721.61        99.94 o                         
  10   3   8        783.33       1067.39        89.23 o                         
 -11   4   8        427.78        493.26        81.16 o                         
 -10   4   8        792.52        805.39        92.16 o                         
  -9   4   8        494.33        460.01        67.42 o                         
  -8   4   8        436.00        500.04        57.01 o                         
  -7   4   8       3558.80       3645.10       119.53 o                         
  -6   4   8       1591.91       1637.27        65.02 o                         
  -5   4   8       3079.03       3232.77        85.79 o                         
  -4   4   8        475.98        399.92        26.48 o                         
  -3   4   8        775.97        785.76        41.12 o                         
  -2   4   8         84.12         80.75        13.95 o                         
  -1   4   8         59.18         42.67        12.90 o                         
   0   4   8       1430.06       1288.02        45.92 o                         
   1   4   8       2738.99       2672.25        83.60 o                         
   2   4   8       4457.79       4358.90       105.15 o                         
   3   4   8       5362.48       5058.71       118.49 o                         
   4   4   8       6371.06       6369.96       157.92 o                         
   5   4   8       6582.46       6816.92       187.00 o                         
   6   4   8       3413.62       3659.98       135.86 o                         
   7   4   8        371.31        397.02        44.74 o                         
   8   4   8        219.26        230.46        42.43 o                         
   9   4   8         54.73         58.05        40.35 o                         
  10   4   8        130.70        144.02        57.34 o                         
 -11   5   8        168.92        114.35        50.96 o                         
 -10   5   8         66.37         60.91        45.27 o                         
  -9   5   8        499.61        500.21        61.67 o                         
  -8   5   8         10.87         14.27        27.00 o                         
  -7   5   8          0.35        -13.20        21.85 o                         
  -6   5   8          1.52         18.11        16.51 o                         
  -5   5   8       1794.29       1792.73        74.57 o                         
  -4   5   8       2799.48       2954.10        79.76 o                         
  -3   5   8       2079.62       2038.43        59.98 o                         
  -2   5   8       5791.96       5925.08       141.93 o                         
  -1   5   8       3125.34       3163.73        81.70 o                         
   0   5   8       3510.31       3721.81       114.49 o                         
   1   5   8       1179.90       1192.85        53.99 o                         
   2   5   8        138.26        141.35        20.21 o                         
   3   5   8        526.39        562.90        32.25 o                         
   4   5   8         22.97         20.47        15.38 o                         
   5   5   8         90.32         98.19        29.01 o                         
   6   5   8         36.56         58.91        27.47 o                         
   7   5   8        495.98        461.20        66.20 o                         
   8   5   8        308.25        228.75        51.77 o                         
   9   5   8       1291.20       1473.58       116.01 o                         
  10   5   8        771.97        845.56       148.96 o                         
 -10   6   8        165.97         97.74        83.41 o                         
  -9   6   8        572.31        512.22        67.48 o                         
  -8   6   8       1887.62       2290.15       190.88 o                         
  -7   6   8       1334.81       1394.94        74.75 o                         
  -6   6   8       1824.81       1826.21        73.54 o                         
  -5   6   8       2378.72       2516.81        86.62 o                         
  -4   6   8         70.11         62.01        15.83 o                         
  -3   6   8        108.08        126.33        19.43 o                         
  -2   6   8         86.26         56.27        18.80 o                         
  -1   6   8          0.74         -1.83        12.52 o                         
   0   6   8        919.76        953.17        64.16 o                         
   1   6   8       4091.78       4130.16       104.58 o                         
   2   6   8       1806.20       1758.84        68.90 o                         
   3   6   8       1002.06        951.47        60.94 o                         
   4   6   8         79.67         75.98        26.93 o                         
   5   6   8         31.32         64.08        27.60 o                         
   6   6   8        723.35        748.24        71.25 o                         
   7   6   8        211.94        199.39        42.79 o                         
   8   6   8        180.09         80.01        44.75 o                         
   9   6   8         47.24         -0.19        38.03 o                         
 -10   7   8        260.91        274.69        63.47 o                         
  -9   7   8         56.06         81.93        43.00 o                         
  -8   7   8       1201.18       1069.46        81.02 o                         
  -7   7   8        427.28        384.34        48.98 o                         
  -6   7   8        477.76        444.48        65.38 o                         
  -5   7   8       2211.57       2391.46        86.66 o                         
  -4   7   8        614.36        651.13        42.49 o                         
  -3   7   8       2130.11       2133.80        71.91 o                         
  -2   7   8       1031.78        904.95        48.98 o                         
  -1   7   8       1984.93       1994.92        75.30 o                         
   0   7   8        441.82        445.42        40.83 o                         
   1   7   8       1630.17       1564.05        63.88 o                         
   2   7   8       1001.90        969.65        59.97 o                         
   3   7   8         84.77         61.69        22.97 o                         
   4   7   8         36.35         20.59        22.91 o                         
   5   7   8          3.11        -21.24        21.24 o                         
   6   7   8       1247.57       1303.91        84.94 o                         
   7   7   8         40.94         19.24        33.23 o                         
   8   7   8        609.53        680.65        93.71 o                         
  -9   8   8         95.43         71.02        44.68 o                         
  -8   8   8        222.23        194.88        56.75 o                         
  -7   8   8        489.14        470.38        56.85 o                         
  -6   8   8        779.14        853.11        70.44 o                         
  -5   8   8        150.62        134.12        27.88 o                         
  -4   8   8        403.40        361.02        33.64 o                         
  -3   8   8        108.53        151.80        25.89 o                         
  -2   8   8       1904.21       1733.79        81.40 o                         
  -1   8   8        407.32        316.31        40.84 o                         
   0   8   8        300.62        327.40        46.65 o                         
   1   8   8        190.60        180.86        38.27 o                         
   2   8   8       2436.47       2351.48        98.68 o                         
   3   8   8        731.83        722.76        73.86 o                         
   4   8   8        655.85        575.14        65.70 o                         
   5   8   8        592.33        685.01        70.30 o                         
   6   8   8        508.14        527.66        64.49 o                         
   7   8   8        123.06         38.21        35.98 o                         
   8   8   8         17.91         53.31        43.37 o                         
  -8   9   8          6.28        -11.61        29.90 o                         
  -7   9   8         16.33        -20.32        30.15 o                         
  -6   9   8        343.25        377.61        48.60 o                         
  -5   9   8        239.97        207.41        38.86 o                         
  -4   9   8        915.66        867.49        69.49 o                         
  -3   9   8         42.01         39.87        25.72 o                         
  -2   9   8        412.91        468.23        59.33 o                         
  -1   9   8          5.32         -4.29        24.94 o                         
   0   9   8       1706.69       1857.46        99.59 o                         
   1   9   8        261.67        241.63        47.77 o                         
   2   9   8        282.84        200.58        37.88 o                         
   3   9   8        482.41        455.85        60.11 o                         
   4   9   8         13.85          5.15        31.48 o                         
   5   9   8          8.36         -5.19        34.90 o                         
   6   9   8        107.88         17.85        45.06 o                         
   7   9   8        279.42        303.27        70.09 o                         
  -7  10   8        352.81        336.27        74.18 o                         
  -6  10   8        313.69        391.38        76.62 o                         
  -5  10   8         95.54        147.29        42.84 o                         
  -4  10   8         13.30         15.91        29.73 o                         
  -3  10   8         87.59         22.26        30.03 o                         
  -2  10   8          4.53         17.49        31.94 o                         
  -1  10   8         10.03         27.27        31.13 o                         
   0  10   8        451.47        345.66        92.05 o                         
   1  10   8        964.25       1010.95       103.90 o                         
   2  10   8        218.66        177.67        57.60 o                         
   3  10   8         46.36         -6.10        31.84 o                         
   4  10   8       1432.23       1368.81       117.65 o                         
   5  10   8        344.82        567.72        90.65 o                         
  -5  11   8        873.08        948.05        92.09 o                         
  -4  11   8        297.29        138.51        48.25 o                         
  -3  11   8        136.17        153.31        43.14 o                         
  -2  11   8        150.34        167.32        48.84 o                         
  -1  11   8          1.63         31.24        35.17 o                         
   0  11   8        315.53        290.23        56.09 o                         
   1  11   8        146.74         61.20        38.44 o                         
   2  11   8         54.71          3.60        39.32 o                         
   3  11   8          5.45        -33.52        33.52 o                         
   4  11   8          0.40        -14.41        33.73 o                         
 -12   1   9        138.32        120.21        46.49 o                         
 -11   1   9          9.44        -10.59        32.39 o                         
 -10   1   9        599.89        655.52        81.26 o                         
  -9   1   9         44.20         69.06        27.75 o                         
  -8   1   9          0.94          3.53        16.14 o                         
  -7   1   9         49.80         55.07        17.78 o                         
  -6   1   9         51.94         74.94        15.63 o                         
  -5   1   9       1230.14       1174.45        43.15 o                         
  -4   1   9       3290.20       3611.99        81.29 o                         
  -3   1   9       5930.15       6289.63       141.80 o                         
  -2   1   9        239.59        295.76        17.51 o                         
  -1   1   9        265.56        222.76        20.21 o                         
   0   1   9        716.76        652.64        32.64 o                         
   1   1   9         34.72         28.44        10.99 o                         
   2   1   9        863.36        858.90        37.11 o                         
   3   1   9         64.83         34.74        14.99 o                         
   4   1   9        631.66        659.46        34.31 o                         
   5   1   9          0.28         18.98        13.64 o                         
   6   1   9        186.04        178.18        34.19 o                         
   7   1   9         91.89         -4.80        25.39 o                         
   8   1   9        690.39        696.50        70.07 o                         
   9   1   9         94.42        106.71        35.58 o                         
  10   1   9         79.01        104.21        41.45 o                         
 -12   2   9         82.57         96.11        74.31 o                         
 -11   2   9         21.20         -2.24        30.84 o                         
 -10   2   9        121.35        108.18        37.98 o                         
  -9   2   9         32.84          5.19        22.24 o                         
  -8   2   9        331.10        352.90        39.64 o                         
  -7   2   9        616.45        643.89        39.44 o                         
  -6   2   9        157.16        124.50        17.65 o                         
  -5   2   9        883.32        941.77        38.34 o                         
  -4   2   9        377.58        437.22        26.43 o                         
  -3   2   9        209.89        157.37        25.44 o                         
  -2   2   9        158.75        161.45        16.30 o                         
  -1   2   9         80.53         63.54        10.93 o                         
   0   2   9       2475.12       2656.70        69.81 o                         
   1   2   9       5207.15       5313.96       115.09 o                         
   2   2   9        431.03        482.54        30.57 o                         
   3   2   9        141.94        127.23        20.81 o                         
   4   2   9       1194.55       1091.13        46.12 o                         
   5   2   9       1507.82       1407.24        71.94 o                         
   6   2   9          7.91          5.66        17.49 o                         
   7   2   9        785.24        942.99        79.59 o                         
   8   2   9        752.42        689.20        68.70 o                         
   9   2   9          3.21        -27.47        27.47 o                         
  10   2   9         10.80          2.40        31.60 o                         
 -11   3   9         75.78         41.39        39.48 o                         
 -10   3   9          8.07        -25.83        25.83 o                         
  -9   3   9        112.93         82.98        27.83 o                         
  -8   3   9         29.88         31.27        21.70 o                         
  -7   3   9         33.61         19.60        16.05 o                         
  -6   3   9         86.12         48.08        15.37 o                         
  -5   3   9        840.10        801.68        39.21 o                         
  -4   3   9        890.75        892.98        36.65 o                         
  -3   3   9       2194.03       2292.00        62.66 o                         
  -2   3   9        209.74        206.48        17.63 o                         
  -1   3   9         89.11         69.57        14.75 o                         
   0   3   9        818.97        859.42        35.66 o                         
   1   3   9         72.79         42.71        11.95 o                         
   2   3   9        406.62        371.01        28.38 o                         
   3   3   9        646.53        646.80        38.80 o                         
   4   3   9         54.96         75.35        16.39 o                         
   5   3   9          3.81         -7.11        14.22 o                         
   6   3   9         74.06         31.86        20.78 o                         
   7   3   9        239.95        166.09        57.32 o                         
   8   3   9        175.32        140.35        37.35 o                         
   9   3   9        176.07        124.44        41.23 o                         
  10   3   9          2.68         37.45        41.91 o                         
 -11   4   9          2.72        -23.87        38.92 o                         
 -10   4   9         88.10         23.78        41.93 o                         
  -9   4   9         75.16         55.44        31.09 o                         
  -8   4   9          1.54        -18.18        25.58 o                         
  -7   4   9        803.70        805.02        48.71 o                         
  -6   4   9        602.64        572.45        36.34 o                         
  -5   4   9        125.81        126.41        20.45 o                         
  -4   4   9        126.40         93.29        15.81 o                         
  -3   4   9       3362.70       3810.88        86.24 o                         
  -2   4   9          3.08          4.91         9.20 o                         
  -1   4   9        352.65        370.07        27.61 o                         
   0   4   9        817.26        881.47        73.21 o                         
   1   4   9       1074.41       1189.13        42.93 o                         
   2   4   9          1.88          3.53        10.06 o                         
   3   4   9       1487.44       1441.92        56.26 o                         
   4   4   9        367.63        311.38        32.31 o                         
   5   4   9       1278.41       1274.85        57.45 o                         
   6   4   9        794.08        799.61        59.13 o                         
   7   4   9        177.23        155.67        34.72 o                         
   8   4   9        397.60        368.80        66.67 o                         
   9   4   9         13.10        -14.85        36.72 o                         
  10   4   9          0.03          0.45        43.28 o                         
 -11   5   9         95.91         78.79        46.81 o                         
 -10   5   9         26.04         15.76        38.93 o                         
  -9   5   9        326.09        353.80        68.08 o                         
  -8   5   9         26.45        -18.25        34.45 o                         
  -7   5   9        182.76        169.22        32.23 o                         
  -6   5   9         38.53         16.58        17.19 o                         
  -5   5   9        249.67        280.70        40.80 o                         
  -4   5   9       2456.44       2439.03        83.19 o                         
  -3   5   9        612.75        614.01        38.87 o                         
  -2   5   9         98.31         65.49        15.87 o                         
  -1   5   9       1094.41       1015.39        43.94 o                         
   0   5   9       1350.90       1409.87        62.12 o                         
   1   5   9         53.23         46.46        14.38 o                         
   2   5   9        905.55        922.32        41.18 o                         
   3   5   9          2.05         -0.23        10.70 o                         
   4   5   9          0.34        -14.04        14.23 o                         
   5   5   9       2004.94       2037.05        83.68 o                         
   6   5   9        169.30        146.93        34.85 o                         
   7   5   9        550.24        653.59        78.47 o                         
   8   5   9         77.50        118.70        44.49 o                         
   9   5   9        109.69         57.39        44.58 o                         
 -10   6   9          3.13         11.70        38.36 o                         
  -9   6   9          6.36          5.93        26.47 o                         
  -8   6   9        172.79        210.57        45.20 o                         
  -7   6   9       3639.14       3549.57       128.11 o                         
  -6   6   9        668.95        704.99        49.76 o                         
  -5   6   9         10.14         18.03        17.26 o                         
  -4   6   9        354.95        299.36        29.66 o                         
  -3   6   9        660.51        631.33        41.36 o                         
  -2   6   9        405.19        337.50        37.59 o                         
  -1   6   9        106.51        109.26        19.40 o                         
   0   6   9        324.39        312.30        29.33 o                         
   1   6   9          8.79          8.84        13.17 o                         
   2   6   9       1156.07       1193.99        60.73 o                         
   3   6   9        213.32        202.49        26.33 o                         
   4   6   9        103.92        101.50        28.86 o                         
   5   6   9       2421.90       2419.55       109.60 o                         
   6   6   9        368.96        371.59        52.14 o                         
   7   6   9         71.08         43.64        31.18 o                         
   8   6   9         28.32        -15.90        41.09 o                         
   9   6   9         22.76         13.20        40.73 o                         
 -10   7   9        151.07        120.87        70.76 o                         
  -9   7   9        180.61        157.01        55.70 o                         
  -8   7   9         47.66          9.36        28.18 o                         
  -7   7   9        195.23         80.53        30.82 o                         
  -6   7   9         35.55         13.78        21.76 o                         
  -5   7   9        550.91        465.02        58.42 o                         
  -4   7   9       3349.72       3365.75        91.47 o                         
  -3   7   9       2581.36       2717.43        91.57 o                         
  -2   7   9         45.65         50.33        21.51 o                         
  -1   7   9       1190.62       1208.02        62.87 o                         
   0   7   9       3277.15       3556.67       120.66 o                         
   1   7   9       1040.33       1211.10        67.67 o                         
   2   7   9        190.59        202.05        26.97 o                         
   3   7   9        190.75        179.99        34.30 o                         
   4   7   9          0.58         26.26        23.44 o                         
   5   7   9        256.45        291.71        65.06 o                         
   6   7   9          3.64        -18.60        22.95 o                         
   7   7   9        151.38        198.25        45.44 o                         
   8   7   9       1026.55       1213.84       109.16 o                         
  -9   8   9        264.07        224.75        46.86 o                         
  -8   8   9        884.05       1230.49       101.16 o                         
  -7   8   9        878.48        934.43        75.92 o                         
  -6   8   9        210.64        259.95        49.85 o                         
  -5   8   9         90.53         57.73        22.68 o                         
  -4   8   9        179.42        122.59        23.26 o                         
  -3   8   9          4.70         28.01        18.43 o                         
  -2   8   9         32.60         30.95        21.67 o                         
  -1   8   9        273.55        221.44        35.01 o                         
   0   8   9       1222.13       1114.47        66.86 o                         
   1   8   9        913.48        992.64        98.10 o                         
   2   8   9        254.74        275.62        40.39 o                         
   3   8   9         37.02         31.56        32.28 o                         
   4   8   9       1365.62       1456.67        89.38 o                         
   5   8   9       1899.16       2123.53       110.16 o                         
   6   8   9        363.59        331.66        54.06 o                         
   7   8   9        145.87         93.12        39.74 o                         
  -8   9   9         49.75         13.36        36.89 o                         
  -7   9   9          6.96         24.47        30.52 o                         
  -6   9   9          3.85         21.02        29.37 o                         
  -5   9   9         47.37         55.93        37.61 o                         
  -4   9   9        578.75        517.32        56.64 o                         
  -3   9   9       1076.63       1417.57       128.78 o                         
  -2   9   9       1478.58       1670.01        95.82 o                         
  -1   9   9        596.22        647.31        70.53 o                         
   0   9   9       1722.74       1790.64        99.28 o                         
   1   9   9        946.52       1025.54        76.71 o                         
   2   9   9        434.55        559.25        59.32 o                         
   3   9   9         83.17         76.09        35.79 o                         
   4   9   9        305.94        250.87        51.93 o                         
   5   9   9        375.42        346.71        70.88 o                         
   6   9   9        143.43        187.74        98.35 o                         
  -6  10   9        578.80        498.81       105.31 o                         
  -5  10   9         36.24         68.96        40.10 o                         
  -4  10   9        385.48        425.55        52.29 o                         
  -3  10   9        103.88         57.67        32.76 o                         
  -2  10   9         51.69         23.76        31.80 o                         
  -1  10   9         58.63         37.71        37.07 o                         
   0  10   9          1.53         -6.30        28.22 o                         
   1  10   9       1112.15       1202.82        93.37 o                         
   2  10   9         61.08         82.96        40.45 o                         
   3  10   9       1419.57       1677.45       106.12 o                         
   4  10   9       1186.28       1503.20       103.33 o                         
   5  10   9        650.67        522.02        82.64 o                         
  -5  11   9        107.23         39.08        69.09 o                         
  -4  11   9        303.05        400.32        77.96 o                         
  -3  11   9        735.36        847.89        87.80 o                         
  -2  11   9       1363.12       1296.22       101.87 o                         
  -1  11   9        771.81        799.04       102.74 o                         
   0  11   9        609.31        637.00        76.31 o                         
   1  11   9        116.88         88.20        76.06 o                         
   2  11   9        199.49        193.06        51.90 o                         
   3  11   9          4.82          0.84        36.28 o                         
 -12   0  10          1.21        -47.53        47.53 o                         
 -11   0  10       1146.90       1034.60       130.28 o                         
 -10   0  10         24.10        -25.77        28.51 o                         
  -9   0  10        575.88        639.95        73.05 o                         
  -8   0  10       1052.24       1018.04        64.06 o                         
  -7   0  10       1454.75       1292.93        72.40 o                         
  -6   0  10       7290.55       8140.51       268.29 o                         
  -5   0  10       1114.53       1183.33        76.10 o                         
  -4   0  10       6118.91       6410.29       210.18 o                         
  -3   0  10       5462.77       6509.74       243.49 o                         
  -2   0  10         18.62         55.13        25.33 o                         
  -1   0  10        805.99        761.90        62.53 o                         
   0   0  10       3382.77       3476.00       120.25 o                         
   1   0  10      12756.01      13766.35       405.53 o                         
   2   0  10       4659.47       4392.84       154.27 o                         
   3   0  10       4029.94       3873.57       205.85 o                         
   4   0  10         64.49         57.23        21.09 o                         
   5   0  10       1788.65       1612.18        93.83 o                         
   6   0  10         30.52         69.03        37.85 o                         
   7   0  10         34.34        117.19        45.60 o                         
   8   0  10        479.20        363.96       113.73 o                         
   9   0  10        444.06        420.18        83.33 o                         
  10   0  10         23.77        -23.24        46.90 o                         
 -12   1  10        769.00        925.17        93.77 o                         
 -11   1  10       1321.77       1414.72        82.80 o                         
 -10   1  10        401.18        353.84        52.54 o                         
  -9   1  10       1815.86       2074.95       107.24 o                         
  -8   1  10       1084.46       1025.48        49.14 o                         
  -7   1  10       1032.27       1107.52        47.39 o                         
  -6   1  10        937.38        862.07        43.28 o                         
  -5   1  10        163.27        107.80        16.78 o                         
  -4   1  10       1258.72       1193.96        50.67 o                         
  -3   1  10       2277.91       2227.39        62.72 o                         
  -2   1  10       3227.99       3021.62        75.57 o                         
  -1   1  10       7311.24       7079.57       174.38 o                         
   0   1  10        422.78        317.10        18.76 o                         
   1   1  10       3429.52       3283.18        93.86 o                         
   2   1  10        330.53        301.43        25.12 o                         
   3   1  10         86.96         69.05        17.40 o                         
   4   1  10         13.99         19.21        13.55 o                         
   5   1  10         19.41         49.13        19.20 o                         
   6   1  10          2.56        -17.27        17.27 o                         
   7   1  10       1254.81       1240.62        76.25 o                         
   8   1  10        604.21        628.65        66.41 o                         
   9   1  10        875.96       1137.95        87.32 o                         
  10   1  10       1345.08       1262.16       112.21 o                         
 -12   2  10         32.11         54.29        39.31 o                         
 -11   2  10         32.71         14.99        29.01 o                         
 -10   2  10       1232.59       1438.87        77.13 o                         
  -9   2  10        462.62        480.42        49.86 o                         
  -8   2  10       1180.69       1218.38        57.50 o                         
  -7   2  10       2148.79       2130.16        64.50 o                         
  -6   2  10       2167.79       2043.24        61.85 o                         
  -5   2  10       1973.93       1966.53        60.58 o                         
  -4   2  10       1122.46       1125.34        41.03 o                         
  -3   2  10       2043.93       2122.96        62.35 o                         
  -2   2  10       3845.70       3828.23        94.22 o                         
  -1   2  10        478.75        503.83        20.15 o                         
   0   2  10          1.41          8.96         8.26 o                         
   1   2  10       1770.89       1587.65        51.70 o                         
   2   2  10       2798.21       2755.33        86.17 o                         
   3   2  10       6940.02       6956.92       163.15 o                         
   4   2  10       2923.96       2869.70        93.72 o                         
   5   2  10       8379.78       8808.06       206.68 o                         
   6   2  10        646.01        696.91        52.37 o                         
   7   2  10        513.13        650.14        63.44 o                         
   8   2  10        117.55        101.44        35.81 o                         
   9   2  10        117.77         23.94        32.59 o                         
  10   2  10        132.28         92.69        40.11 o                         
 -11   3  10        187.76        188.37        56.25 o                         
 -10   3  10       1862.17       2117.75       115.31 o                         
  -9   3  10        126.52        109.40        28.50 o                         
  -8   3  10         86.21         66.22        22.31 o                         
  -7   3  10        162.00        142.36        23.23 o                         
  -6   3  10         11.03         10.09        14.19 o                         
  -5   3  10       3441.37       3778.11       105.02 o                         
  -4   3  10        858.52        798.46        34.88 o                         
  -3   3  10        440.73        334.12        26.90 o                         
  -2   3  10        153.44        121.33        15.22 o                         
  -1   3  10       7068.17       7097.41       177.21 o                         
   0   3  10       6025.17       6164.59       143.25 o                         
   1   3  10       4992.78       4997.90       122.18 o                         
   2   3  10       1567.80       1411.82        59.00 o                         
   3   3  10       1879.54       1923.00        82.86 o                         
   4   3  10          0.28         40.57        16.61 o                         
   5   3  10        652.23        800.80        69.55 o                         
   6   3  10        404.73        392.39        37.96 o                         
   7   3  10          5.15         17.54        23.52 o                         
   8   3  10       1510.34       1828.04        99.44 o                         
   9   3  10        782.05        839.32        81.56 o                         
  10   3  10        378.23        274.10        56.05 o                         
 -11   4  10        441.62        420.32        71.67 o                         
 -10   4  10        177.43        149.39        50.00 o                         
  -9   4  10        606.87        664.45        62.91 o                         
  -8   4  10       1051.31       1035.70        63.66 o                         
  -7   4  10       1325.70       1380.57        61.44 o                         
  -6   4  10       1052.38       1077.21        46.58 o                         
  -5   4  10        257.58        211.51        25.19 o                         
  -4   4  10       2092.48       2089.35        63.06 o                         
  -3   4  10       6203.32       6826.71       160.41 o                         
  -2   4  10        794.24        789.21        35.74 o                         
  -1   4  10        382.28        304.71        24.33 o                         
   0   4  10        622.27        704.75        37.80 o                         
   1   4  10       2606.74       2483.72        73.61 o                         
   2   4  10       2424.21       2382.97        68.97 o                         
   3   4  10       3157.01       2957.48        90.26 o                         
   4   4  10       2833.98       2714.37       109.65 o                         
   5   4  10       3528.32       3686.97       110.74 o                         
   6   4  10       2648.73       2901.82       119.55 o                         
   7   4  10        165.58        168.25        38.04 o                         
   8   4  10        442.70        477.35        60.03 o                         
   9   4  10        288.63        181.27       106.54 o                         
 -11   5  10        242.85        328.81        70.62 o                         
 -10   5  10        283.16        288.61        55.65 o                         
  -9   5  10       1125.69       1269.29        77.01 o                         
  -8   5  10       1420.99       1643.20        95.34 o                         
  -7   5  10        807.42        839.47        73.71 o                         
  -6   5  10         43.88          5.96        17.91 o                         
  -5   5  10        778.30        749.61        46.18 o                         
  -4   5  10       3067.71       3118.92       130.72 o                         
  -3   5  10       3366.13       3516.78        89.88 o                         
  -2   5  10       6752.17       7393.68       172.31 o                         
  -1   5  10       3222.72       3578.12        97.27 o                         
   0   5  10       5529.01       6108.61       200.52 o                         
   1   5  10        103.41         57.91        15.45 o                         
   2   5  10        757.45        777.64        41.26 o                         
   3   5  10         19.77         23.04        15.54 o                         
   4   5  10         33.45          4.40        15.52 o                         
   5   5  10        144.51        149.44        27.28 o                         
   6   5  10        750.54        708.94        64.15 o                         
   7   5  10        728.82        632.86        77.47 o                         
   8   5  10        275.02        288.13        58.40 o                         
   9   5  10        512.00        781.66       108.39 o                         
 -10   6  10        107.32         87.24        48.09 o                         
  -9   6  10        209.73        181.17        42.50 o                         
  -8   6  10       1440.14       1478.18        95.44 o                         
  -7   6  10        483.15        453.72        50.23 o                         
  -6   6  10       1734.66       1716.35        85.61 o                         
  -5   6  10         12.49         24.79        18.61 o                         
  -4   6  10        953.14        960.31        56.97 o                         
  -3   6  10        217.44        216.38        25.56 o                         
  -2   6  10         15.75         16.68        16.64 o                         
  -1   6  10        466.90        467.10        32.69 o                         
   0   6  10         65.07         83.53        17.59 o                         
   1   6  10        631.44        697.08        43.17 o                         
   2   6  10        193.53        146.36        34.44 o                         
   3   6  10        222.92        171.82        22.81 o                         
   4   6  10        733.84        829.30        56.15 o                         
   5   6  10       1530.77       1618.08        87.61 o                         
   6   6  10        393.81        473.69        58.97 o                         
   7   6  10        118.64        106.80        38.69 o                         
   8   6  10          5.22          9.29        43.01 o                         
   9   6  10          6.14        -38.39        67.70 o                         
  -9   7  10         82.93        135.82        45.26 o                         
  -8   7  10        890.05       1030.56       115.17 o                         
  -7   7  10        365.41        356.88        68.50 o                         
  -6   7  10         39.92         32.53        27.26 o                         
  -5   7  10         18.24          9.41        16.52 o                         
  -4   7  10         17.98         19.00        18.72 o                         
  -3   7  10        617.21        657.19        46.30 o                         
  -2   7  10       2084.51       2112.22        87.38 o                         
  -1   7  10       1575.46       1578.12        84.46 o                         
   0   7  10        204.73        157.25        30.34 o                         
   1   7  10        753.82        833.18        70.76 o                         
   2   7  10         47.00         26.37        17.47 o                         
   3   7  10          5.56          5.05        21.28 o                         
   4   7  10          5.15        -21.06        21.06 o                         
   5   7  10        255.07        209.44        49.05 o                         
   6   7  10         81.57         71.69        43.32 o                         
   7   7  10        345.79        294.18        54.94 o                         
   8   7  10         78.77         46.80        41.28 o                         
  -9   8  10         32.41         37.26        36.45 o                         
  -8   8  10        160.27        126.10        43.60 o                         
  -7   8  10        818.00        866.77        79.44 o                         
  -6   8  10        379.24        348.49        52.81 o                         
  -5   8  10        508.58        565.79        46.35 o                         
  -4   8  10        139.60        112.14        28.87 o                         
  -3   8  10         41.31         43.15        22.29 o                         
  -2   8  10       2240.52       2283.66       250.30 o                         
  -1   8  10        249.37        141.86        37.35 o                         
   0   8  10        631.11        714.57        72.54 o                         
   1   8  10          1.79         12.70        21.16 o                         
   2   8  10          4.13        -18.72        21.15 o                         
   3   8  10        422.30        363.67        58.71 o                         
   4   8  10       2863.89       2998.43       178.93 o                         
   5   8  10       1412.58       1501.91        95.96 o                         
   6   8  10        407.94        394.79        60.40 o                         
   7   8  10        206.77        235.71        60.99 o                         
  -8   9  10        100.41         63.30        44.33 o                         
  -7   9  10          0.51          1.41        34.53 o                         
  -6   9  10         20.16          1.21        31.07 o                         
  -5   9  10        371.19        501.47       142.89 o                         
  -4   9  10       1156.00       1052.83        82.64 o                         
  -3   9  10       1010.78       1003.46        73.81 o                         
  -2   9  10        981.36        976.66        70.99 o                         
  -1   9  10        604.65        675.03        82.70 o                         
   0   9  10         17.73        -20.98        25.67 o                         
   1   9  10        665.55        637.11        68.37 o                         
   2   9  10         15.62          5.37        25.34 o                         
   3   9  10         34.76          0.40        30.43 o                         
   4   9  10        243.63        232.54        58.52 o                         
   5   9  10          0.75        -13.96        35.37 o                         
   6   9  10        110.66        109.37        83.03 o                         
  -6  10  10          7.45         11.17        57.93 o                         
  -5  10  10         65.09        136.00        58.22 o                         
  -4  10  10         32.12         64.49        40.01 o                         
  -3  10  10        307.14        321.99        55.09 o                         
  -2  10  10         29.27         -4.51        30.70 o                         
  -1  10  10          5.16         64.07        33.80 o                         
   0  10  10       1061.21       1148.06        89.75 o                         
   1  10  10        369.78        373.35        59.76 o                         
   2  10  10         76.00         63.24        37.86 o                         
   3  10  10         60.31        121.97        44.62 o                         
   4  10  10        469.10        423.41        65.93 o                         
   5  10  10        296.32        362.13        76.96 o                         
  -4  11  10        119.63         61.26        54.37 o                         
  -3  11  10        185.77         48.66        43.16 o                         
  -2  11  10         15.44         15.13        35.99 o                         
  -1  11  10         39.45         58.05        39.20 o                         
   0  11  10        771.76        634.57        75.72 o                         
   1  11  10         15.79         -7.89        36.78 o                         
   2  11  10         66.56         -7.91        40.31 o                         
   3  11  10        325.88        253.04        64.75 o                         
 -12   1  11         80.26         54.47        33.14 o                         
 -11   1  11        296.64        251.38        41.20 o                         
 -10   1  11        297.23        372.28        46.23 o                         
  -9   1  11        420.88        365.95        42.50 o                         
  -8   1  11         22.57         -1.41        15.55 o                         
  -7   1  11        349.18        315.77        28.49 o                         
  -6   1  11        348.93        347.99        29.98 o                         
  -5   1  11        147.28        134.94        18.50 o                         
  -4   1  11       2061.99       2347.36       103.14 o                         
  -3   1  11       2583.29       2665.09        72.15 o                         
  -2   1  11       1074.21       1104.20        44.98 o                         
  -1   1  11       1305.46       1439.33        52.71 o                         
   0   1  11       1096.95       1018.00        35.57 o                         
   1   1  11       2644.96       2808.65        76.55 o                         
   2   1  11         83.35         53.08        13.79 o                         
   3   1  11        217.61        254.63        28.30 o                         
   4   1  11          3.45          8.53        13.76 o                         
   5   1  11        535.93        528.87        42.73 o                         
   6   1  11        272.70        342.33        45.43 o                         
   7   1  11          0.89         11.57        25.18 o                         
   8   1  11        381.39        222.34        46.23 o                         
   9   1  11          1.82        -12.20        30.09 o                         
  10   1  11         55.16         16.65        33.95 o                         
 -11   2  11         15.69          9.39        26.76 o                         
 -10   2  11         44.67         22.71        23.86 o                         
  -9   2  11          1.68         -4.03        20.57 o                         
  -8   2  11        480.09        492.77        38.97 o                         
  -7   2  11        384.86        410.03        40.98 o                         
  -6   2  11       1378.39       1373.65        51.10 o                         
  -5   2  11         82.98         60.60        14.51 o                         
  -4   2  11        465.11        444.68        28.63 o                         
  -3   2  11          1.12          0.19         9.06 o                         
  -2   2  11          9.53         23.08         8.75 o                         
  -1   2  11        176.51        149.37        20.65 o                         
   0   2  11       1835.55       1954.92        53.10 o                         
   1   2  11        453.20        388.74        25.91 o                         
   2   2  11       1783.03       2066.53        66.03 o                         
   3   2  11        188.71        169.84        23.97 o                         
   4   2  11         87.28         55.37        18.40 o                         
   5   2  11        820.74        762.95        45.01 o                         
   6   2  11          0.54         21.35        20.85 o                         
   7   2  11        242.85        231.18        41.72 o                         
   8   2  11         30.39         19.23        28.52 o                         
   9   2  11         38.46         89.35        36.00 o                         
  10   2  11         70.16         73.56        41.90 o                         
 -11   3  11         56.35         59.53        44.36 o                         
 -10   3  11         26.64         31.84        30.35 o                         
  -9   3  11          2.64         -6.93        20.77 o                         
  -8   3  11        652.69        600.12        46.40 o                         
  -7   3  11         78.89         68.84        19.72 o                         
  -6   3  11         84.90         94.00        23.50 o                         
  -5   3  11         55.28         66.16        17.19 o                         
  -4   3  11       1004.12       1033.42        49.54 o                         
  -3   3  11          9.68          2.02        11.93 o                         
  -2   3  11        761.21        922.80        41.75 o                         
  -1   3  11        321.38        251.74        20.56 o                         
   0   3  11        142.85        113.89        16.85 o                         
   1   3  11        161.56        118.40        17.82 o                         
   2   3  11        302.54        264.97        28.48 o                         
   3   3  11       2671.07       2646.43        80.91 o                         
   4   3  11        317.10        262.28        38.74 o                         
   5   3  11       1491.16       1358.77        64.11 o                         
   6   3  11          5.71         15.61        19.17 o                         
   7   3  11        100.90         76.48        31.16 o                         
   8   3  11        589.86        741.99        70.57 o                         
   9   3  11         69.48        109.02        38.85 o                         
 -11   4  11         56.74         39.43        39.53 o                         
 -10   4  11        147.77         55.63        44.34 o                         
  -9   4  11         49.58         41.13        29.51 o                         
  -8   4  11        418.20        333.62        45.48 o                         
  -7   4  11          1.52          5.01        16.31 o                         
  -6   4  11        103.58         91.31        21.83 o                         
  -5   4  11       1774.66       1769.77        61.94 o                         
  -4   4  11       1149.91       1108.53        59.50 o                         
  -3   4  11       2784.96       2805.00        81.94 o                         
  -2   4  11       1477.10       1456.40        47.05 o                         
  -1   4  11         21.85         16.56        12.06 o                         
   0   4  11        967.02        881.40        52.20 o                         
   1   4  11         17.09          1.79        10.89 o                         
   2   4  11        277.99        277.83        25.29 o                         
   3   4  11        519.12        438.69        39.70 o                         
   4   4  11        275.40        194.83        40.27 o                         
   5   4  11        784.16        761.49        48.64 o                         
   6   4  11        671.97        690.15       102.38 o                         
   7   4  11        303.23        304.37        47.03 o                         
   8   4  11         19.37          6.91        30.15 o                         
   9   4  11         83.45        123.02        50.75 o                         
 -10   5  11         11.61         19.42        38.67 o                         
  -9   5  11         38.11         50.60        31.70 o                         
  -8   5  11        442.52        576.41        65.56 o                         
  -7   5  11        440.89        346.65        42.82 o                         
  -6   5  11         17.67         17.15        21.43 o                         
  -5   5  11          3.55         15.88        17.11 o                         
  -4   5  11        176.08        152.93        23.11 o                         
  -3   5  11        292.88        319.91        36.60 o                         
  -2   5  11         49.52         34.82        13.11 o                         
  -1   5  11       1667.91       1684.59        59.69 o                         
   0   5  11        145.56        115.01        19.17 o                         
   1   5  11         10.35          9.21        13.44 o                         
   2   5  11        172.61        161.52        21.33 o                         
   3   5  11        721.71        693.34        45.01 o                         
   4   5  11         57.79         66.74        20.25 o                         
   5   5  11        157.30        147.70        28.66 o                         
   6   5  11          3.52         19.96        22.83 o                         
   7   5  11        774.66        717.86        98.26 o                         
   8   5  11        209.10        132.41        51.09 o                         
   9   5  11         14.18        -29.26        37.08 o                         
 -10   6  11         10.69         22.69        51.88 o                         
  -9   6  11         26.04        -11.81        41.10 o                         
  -8   6  11         45.96         46.59        31.57 o                         
  -7   6  11        530.17        531.93        62.55 o                         
  -6   6  11         17.23         34.19        25.12 o                         
  -5   6  11       1517.01       1595.24        69.43 o                         
  -4   6  11        890.47        940.76        59.52 o                         
  -3   6  11       4084.14       4348.19       122.70 o                         
  -2   6  11        489.73        469.77        40.63 o                         
  -1   6  11        655.02        602.07        48.67 o                         
   0   6  11        528.99        482.85        32.64 o                         
   1   6  11        951.08        934.14        50.58 o                         
   2   6  11        148.30        139.98        25.83 o                         
   3   6  11         56.20         42.59        17.79 o                         
   4   6  11         39.10          4.70        25.00 o                         
   5   6  11         15.93        -13.29        20.25 o                         
   6   6  11        511.50        455.48        58.34 o                         
   7   6  11          7.04          9.02        29.31 o                         
   8   6  11          1.17        -14.68        36.42 o                         
  -9   7  11        291.68        254.57        54.85 o                         
  -8   7  11        738.85        640.29        73.27 o                         
  -7   7  11          1.42          6.04        28.39 o                         
  -6   7  11        568.36        506.49        61.20 o                         
  -5   7  11        242.79        266.55        35.09 o                         
  -4   7  11        237.20        244.70        32.94 o                         
  -3   7  11       1560.04       1612.18       111.01 o                         
  -2   7  11        561.63        555.90        44.66 o                         
  -1   7  11       1948.02       1933.37        74.63 o                         
   0   7  11         41.53         44.36        18.97 o                         
   1   7  11       1431.92       1533.43        87.22 o                         
   2   7  11        266.51        228.99        31.91 o                         
   3   7  11         79.10         79.41        27.67 o                         
   4   7  11         17.62          7.35        24.39 o                         
   5   7  11        135.95         74.96        32.52 o                         
   6   7  11        133.12         46.62        36.20 o                         
   7   7  11        235.02        219.73        49.41 o                         
   8   7  11        241.90        270.65        93.55 o                         
  -8   8  11        527.62        570.47        93.08 o                         
  -7   8  11        871.23        947.14        85.64 o                         
  -6   8  11        779.33        797.82        74.54 o                         
  -5   8  11        820.44        921.81        65.18 o                         
  -4   8  11        687.14        578.91        56.37 o                         
  -3   8  11         70.62         91.13        27.13 o                         
  -2   8  11       1447.46       1468.28        88.06 o                         
  -1   8  11         71.79         46.23        28.46 o                         
   0   8  11          1.01          8.33        24.62 o                         
   1   8  11        189.12        117.43        37.28 o                         
   2   8  11        209.53        199.36        33.30 o                         
   3   8  11        522.59        469.61        60.03 o                         
   4   8  11       1134.29       1142.04        86.43 o                         
   5   8  11       1910.80       2096.81       111.64 o                         
   6   8  11        226.00        188.38        47.63 o                         
   7   8  11        279.43        229.96        55.80 o                         
  -7   9  11          3.00         41.12        36.79 o                         
  -6   9  11          0.02         -5.43        30.45 o                         
  -5   9  11        196.48        152.46        50.62 o                         
  -4   9  11        378.73        395.74        74.52 o                         
  -3   9  11        622.27        471.77        60.43 o                         
  -2   9  11         80.78         55.97        32.80 o                         
  -1   9  11       1500.04       1565.69       130.93 o                         
   0   9  11       1455.77       1506.18        82.67 o                         
   1   9  11       1013.71        944.11        80.50 o                         
   2   9  11        516.08        406.86        50.95 o                         
   3   9  11        270.01        346.50        58.17 o                         
   4   9  11         11.28         15.29        32.41 o                         
   5   9  11        234.50        167.04        61.87 o                         
   6   9  11          8.41          5.95        43.67 o                         
  -6  10  11        457.88        609.40       138.19 o                         
  -5  10  11        524.12        691.59       120.72 o                         
  -4  10  11        281.82        262.13        68.32 o                         
  -3  10  11        507.69        473.90        80.78 o                         
  -2  10  11         49.26         46.70        45.47 o                         
  -1  10  11        494.50        474.19        89.56 o                         
   0  10  11        110.12         97.50        63.55 o                         
   1  10  11          3.03         -7.47        31.22 o                         
   2  10  11        124.39        144.10        44.36 o                         
   3  10  11        508.33        856.42        95.33 o                         
   4  10  11        661.24        503.36        69.85 o                         
  -4  11  11        207.56        192.27        63.47 o                         
  -3  11  11         40.87         -8.61        41.55 o                         
  -2  11  11         70.14         70.59        73.01 o                         
  -1  11  11        144.08        158.91        59.11 o                         
   0  11  11        545.27        541.19       122.31 o                         
   1  11  11        372.45        407.47        66.41 o                         
   2  11  11        500.95        573.64       140.64 o                         
 -11   0  12        373.25        295.48        64.02 o                         
 -10   0  12          3.98          5.75        29.90 o                         
  -9   0  12        172.33        103.88        40.82 o                         
  -8   0  12        275.05        250.14        45.52 o                         
  -7   0  12       1720.77       1627.31        81.06 o                         
  -6   0  12         19.18         31.37        19.57 o                         
  -5   0  12       4826.06       4910.31       176.34 o                         
  -4   0  12       2750.52       2965.60       190.90 o                         
  -3   0  12       6114.38       6549.46       211.81 o                         
  -2   0  12       1724.35       1986.78       143.42 o                         
  -1   0  12          4.42         10.97        29.66 o                         
   0   0  12        249.07        237.38        24.08 o                         
   1   0  12       2859.60       3114.22       150.58 o                         
   2   0  12       1508.90       1197.09        66.06 o                         
   3   0  12       4894.83       5029.77       180.50 o                         
   4   0  12       4324.29       4436.96       208.41 o                         
   5   0  12        138.93        138.33        43.01 o                         
   6   0  12       2719.71       2988.88       191.54 o                         
   7   0  12         45.61         46.69        37.81 o                         
   8   0  12       1061.60       1196.08       116.35 o                         
   9   0  12         41.87         50.87        51.99 o                         
  10   0  12         44.59         65.17        54.72 o                         
 -11   1  12        966.19       1154.88        88.13 o                         
 -10   1  12        212.51        184.64        33.57 o                         
  -9   1  12        558.09        516.98        45.36 o                         
  -8   1  12       2525.03       2626.54        82.85 o                         
  -7   1  12       1962.19       2046.34        68.19 o                         
  -6   1  12        629.83        637.65        33.75 o                         
  -5   1  12       1758.25       1608.81        57.11 o                         
  -4   1  12        510.59        464.13        34.11 o                         
  -3   1  12       1724.93       1537.84        48.79 o                         
  -2   1  12       3287.52       3265.20        95.67 o                         
  -1   1  12       2631.59       2269.73        64.28 o                         
   0   1  12       8580.84       8643.27       190.00 o                         
   1   1  12       6173.07       6307.58       147.15 o                         
   2   1  12       2131.09       2135.09        69.39 o                         
   3   1  12       1264.50       1245.38        50.28 o                         
   4   1  12        762.59        869.59        53.73 o                         
   5   1  12         13.17          9.08        17.39 o                         
   6   1  12         98.21        132.65        32.98 o                         
   7   1  12        112.60        121.90        42.64 o                         
   8   1  12        282.82        407.85        57.60 o                         
   9   1  12        341.65        401.84        60.85 o                         
  10   1  12        588.51        669.02        78.48 o                         
 -11   2  12        158.19        136.63        36.01 o                         
 -10   2  12        257.51        216.88        38.36 o                         
  -9   2  12       1267.86       1310.11        69.77 o                         
  -8   2  12       1670.97       1669.62        64.72 o                         
  -7   2  12       1743.12       1884.73        65.66 o                         
  -6   2  12       2122.79       2158.67        68.54 o                         
  -5   2  12       5728.60       6024.47       137.98 o                         
  -4   2  12       4820.14       4870.22       121.73 o                         
  -3   2  12       2584.81       2584.72        83.74 o                         
  -2   2  12       4269.27       4610.39       127.62 o                         
  -1   2  12       3505.39       3348.75        99.60 o                         
   0   2  12       1121.59       1262.70        40.04 o                         
   1   2  12        286.74        274.43        29.44 o                         
   2   2  12       3236.21       3446.79        94.94 o                         
   3   2  12       7895.30       8286.76       211.96 o                         
   4   2  12      10711.77      11428.65       282.54 o                         
   5   2  12       3276.03       3397.98       113.42 o                         
   6   2  12        261.84        289.16        42.71 o                         
   7   2  12        455.03        438.87        55.79 o                         
   8   2  12       1205.65       1116.95        86.77 o                         
   9   2  12        112.31        136.34        43.86 o                         
 -11   3  12        173.72        137.25        54.44 o                         
 -10   3  12        126.49        115.86        42.86 o                         
  -9   3  12       1873.83       2081.99       115.11 o                         
  -8   3  12       2312.92       2190.58        86.10 o                         
  -7   3  12         15.97         29.35        21.28 o                         
  -6   3  12          0.22         -8.18        16.25 o                         
  -5   3  12          1.26         -6.44        14.08 o                         
  -4   3  12       3381.72       3594.69       130.93 o                         
  -3   3  12       9463.15       9966.53       277.58 o                         
  -2   3  12       2604.92       2847.18        92.02 o                         
  -1   3  12       3262.46       3041.22        82.47 o                         
   0   3  12       4137.13       3688.40        89.39 o                         
   1   3  12       3730.73       3488.66        87.62 o                         
   2   3  12       2335.43       2274.16        79.94 o                         
   3   3  12       2578.92       2490.55        79.18 o                         
   4   3  12       3324.82       3337.23       125.42 o                         
   5   3  12        114.24        121.39        26.89 o                         
   6   3  12        465.11        368.51        41.67 o                         
   7   3  12        239.15        214.88        40.43 o                         
   8   3  12        257.40        238.35        47.12 o                         
   9   3  12        616.10        730.31        77.53 o                         
 -11   4  12          2.63        -35.06        44.71 o                         
 -10   4  12        366.15        340.84       100.06 o                         
  -9   4  12       2515.61       3025.29       193.70 o                         
  -8   4  12       1086.82       1106.12       101.52 o                         
  -7   4  12       1175.67       1165.42        57.36 o                         
  -6   4  12       1231.50       1369.85        66.67 o                         
  -5   4  12       3022.24       3096.56        95.38 o                         
  -4   4  12        149.30        135.18        23.76 o                         
  -3   4  12       2586.59       2545.75       111.24 o                         
  -2   4  12        166.79        139.52        19.19 o                         
  -1   4  12       1615.49       1562.27        60.50 o                         
   0   4  12        475.22        508.72        31.87 o                         
   1   4  12          7.54          9.94        12.86 o                         
   2   4  12        197.72        169.20        21.63 o                         
   3   4  12        774.81        744.94        42.24 o                         
   4   4  12       3824.61       3617.48       154.52 o                         
   5   4  12       1545.18       1622.14        67.83 o                         
   6   4  12        144.70        243.56        36.24 o                         
   7   4  12        850.29        920.65       136.98 o                         
   8   4  12       1081.17       1192.10        84.86 o                         
   9   4  12        232.75        314.09        62.03 o                         
 -10   5  12       1052.94       1118.41       126.58 o                         
  -9   5  12       1577.27       1915.33       107.10 o                         
  -8   5  12        990.54        897.74        96.60 o                         
  -7   5  12       1242.14       1177.90        77.83 o                         
  -6   5  12        840.32        741.55        65.70 o                         
  -5   5  12        804.57        744.91        51.20 o                         
  -4   5  12       1415.46       1503.52        66.65 o                         
  -3   5  12       4466.89       4408.09       117.86 o                         
  -2   5  12       4118.87       4329.56       115.35 o                         
  -1   5  12       3948.16       4155.97       111.69 o                         
   0   5  12       1110.37       1089.03        52.55 o                         
   1   5  12        319.95        320.83        36.45 o                         
   2   5  12        208.68        162.44        22.43 o                         
   3   5  12        168.41        118.83        21.51 o                         
   4   5  12        417.04        460.09        46.30 o                         
   5   5  12        269.62        212.99        32.53 o                         
   6   5  12          0.53         20.30        23.65 o                         
   7   5  12         17.99        130.93        43.14 o                         
   8   5  12         47.04         17.21        40.53 o                         
 -10   6  12          0.51        -16.15        33.56 o                         
  -9   6  12         34.01         -8.45        30.68 o                         
  -8   6  12        227.44        298.22        52.22 o                         
  -7   6  12        736.68        860.01        72.33 o                         
  -6   6  12          8.20        -11.60        20.43 o                         
  -5   6  12        192.17        216.84        42.91 o                         
  -4   6  12       3834.11       4373.46       194.72 o                         
  -3   6  12       3726.67       3930.88       125.24 o                         
  -2   6  12        570.59        564.52        43.68 o                         
  -1   6  12        392.67        355.38        31.60 o                         
   0   6  12          0.01        -13.32        13.32 o                         
   1   6  12        495.09        485.87        43.08 o                         
   2   6  12        341.54        322.95        31.19 o                         
   3   6  12       2083.50       1968.83        77.82 o                         
   4   6  12       1514.78       1512.78       152.29 o                         
   5   6  12       1573.71       1598.64        80.74 o                         
   6   6  12       1732.59       1840.88       101.33 o                         
   7   6  12        371.91        377.85        61.09 o                         
   8   6  12        182.52        129.78        52.99 o                         
  -9   7  12        182.33        105.19        48.76 o                         
  -8   7  12         24.55          4.51        31.89 o                         
  -7   7  12        171.62        185.06        44.07 o                         
  -6   7  12        108.71         78.88        29.76 o                         
  -5   7  12          0.22        -18.77        20.09 o                         
  -4   7  12          6.52          1.41        20.00 o                         
  -3   7  12         35.95         36.81        23.33 o                         
  -2   7  12       3332.49       3528.56       163.54 o                         
  -1   7  12       1997.58       1990.98        83.75 o                         
   0   7  12       1468.99       1356.35        71.72 o                         
   1   7  12        268.50        247.50        33.04 o                         
   2   7  12         19.41         -8.86        22.84 o                         
   3   7  12        368.92        381.78        47.37 o                         
   4   7  12         29.11         68.34        28.61 o                         
   5   7  12          6.06        -23.80        23.80 o                         
   6   7  12        162.30        107.21        40.59 o                         
   7   7  12        160.88        215.41        47.33 o                         
  -8   8  12        609.36        621.37       120.97 o                         
  -7   8  12         21.87         11.25        33.72 o                         
  -6   8  12         23.14          6.94        34.96 o                         
  -5   8  12         32.76         14.69        38.59 o                         
  -4   8  12        644.65        661.03        57.72 o                         
  -3   8  12        942.01       1020.49        65.69 o                         
  -2   8  12        524.20        494.65        66.39 o                         
  -1   8  12         18.02         -9.37        24.86 o                         
   0   8  12        197.31        103.97        36.21 o                         
   1   8  12        394.21        380.66        68.00 o                         
   2   8  12        189.99        151.74        37.27 o                         
   3   8  12         38.40         41.57        31.12 o                         
   4   8  12       1412.99       1337.54       103.79 o                         
   5   8  12        893.38       1065.66        92.67 o                         
   6   8  12        268.42        280.29        56.42 o                         
  -7   9  12        219.88        182.31        49.23 o                         
  -6   9  12         70.62         20.03        38.77 o                         
  -5   9  12        105.04         74.36        37.22 o                         
  -4   9  12        131.73        108.03        42.50 o                         
  -3   9  12         30.15         18.48        32.07 o                         
  -2   9  12        923.71        904.10        83.71 o                         
  -1   9  12        925.04        947.50        92.08 o                         
   0   9  12        588.18        637.53        74.72 o                         
   1   9  12         69.28         98.70        34.38 o                         
   2   9  12        620.24        580.91        82.48 o                         
   3   9  12        251.70        291.17        65.78 o                         
   4   9  12         15.68         -0.54        37.82 o                         
   5   9  12         59.24         70.11        69.58 o                         
  -6  10  12        796.83        916.64       140.91 o                         
  -5  10  12         68.55         68.88        59.99 o                         
  -4  10  12        532.31        568.75       102.82 o                         
  -3  10  12        280.82        212.82        79.10 o                         
  -2  10  12        400.67        537.33       142.44 o                         
  -1  10  12         25.48         18.92        48.71 o                         
   0  10  12        462.50        282.52        93.12 o                         
   1  10  12         94.21        153.73        51.42 o                         
   2  10  12         16.09         -8.60        40.07 o                         
   3  10  12          5.48         29.01        46.06 o                         
   4  10  12        195.68        186.62        63.49 o                         
  -3  11  12        392.80        312.42        73.78 o                         
  -2  11  12        807.27        893.97       121.72 o                         
  -1  11  12        243.22        214.45        64.52 o                         
   0  11  12         27.38         56.21        52.18 o                         
   1  11  12         23.59         20.07        42.81 o                         
 -11   1  13        127.33         68.14        38.80 o                         
 -10   1  13        236.72        142.70        41.06 o                         
  -9   1  13        123.85         73.39        28.44 o                         
  -8   1  13          6.16         -0.97        19.16 o                         
  -7   1  13        427.37        409.62        35.43 o                         
  -6   1  13        144.10        177.49        26.65 o                         
  -5   1  13          6.95          9.48        15.85 o                         
  -4   1  13         31.91         16.11        18.91 o                         
  -3   1  13          3.48         -3.47        10.99 o                         
  -2   1  13        319.84        337.68        43.73 o                         
  -1   1  13       1593.75       1759.55        54.37 o                         
   0   1  13        103.87        111.96        19.09 o                         
   1   1  13        313.63        294.22        22.52 o                         
   2   1  13        298.38        345.86        27.66 o                         
   3   1  13        141.71        121.55        21.24 o                         
   4   1  13          8.48         14.70        16.67 o                         
   5   1  13        211.29        185.95        41.07 o                         
   6   1  13       1514.07       1462.08        92.37 o                         
   7   1  13        310.16        413.77        53.49 o                         
   8   1  13         11.83         -4.29        33.85 o                         
   9   1  13          1.12         21.51        35.23 o                         
 -11   2  13         25.95         45.28        42.36 o                         
 -10   2  13         64.54         23.11        28.47 o                         
  -9   2  13        217.14        183.31        32.80 o                         
  -8   2  13        136.74         88.45        22.92 o                         
  -7   2  13         56.21         27.29        19.56 o                         
  -6   2  13        496.20        500.11        39.40 o                         
  -5   2  13       2539.62       2726.63        93.49 o                         
  -4   2  13        478.73        531.78        37.40 o                         
  -3   2  13        201.20        244.59        35.63 o                         
  -2   2  13       2798.19       2658.92        86.31 o                         
  -1   2  13       2130.39       2199.97        75.93 o                         
   0   2  13        253.42        224.72        17.56 o                         
   1   2  13        871.73        839.87        48.27 o                         
   2   2  13         23.43         -4.76        11.49 o                         
   3   2  13        169.51        100.75        21.85 o                         
   4   2  13        501.23        477.58        38.78 o                         
   5   2  13        365.01        293.78        40.63 o                         
   6   2  13        177.11        100.06        30.79 o                         
   7   2  13        167.46        125.39        37.78 o                         
   8   2  13         40.73         63.52        33.37 o                         
   9   2  13        189.43        171.78        46.44 o                         
 -11   3  13        164.73        157.33        53.72 o                         
 -10   3  13         38.91         34.15        39.02 o                         
  -9   3  13        254.41        141.31        30.51 o                         
  -8   3  13          0.86         -0.40        20.61 o                         
  -7   3  13         75.92         23.64        24.28 o                         
  -6   3  13         52.15         13.83        16.59 o                         
  -5   3  13        109.63        158.84        45.45 o                         
  -4   3  13          7.83         -3.69        17.43 o                         
  -3   3  13        478.53        471.46        38.93 o                         
  -2   3  13       2247.02       2373.64        82.30 o                         
  -1   3  13       2118.22       2186.09       103.17 o                         
   0   3  13        953.68        897.59        42.16 o                         
   1   3  13        383.24        379.84        26.06 o                         
   2   3  13        280.47        208.21        36.31 o                         
   3   3  13         10.29         24.56        16.76 o                         
   4   3  13        680.81        589.74        46.71 o                         
   5   3  13        747.31        833.75        55.66 o                         
   6   3  13         19.34         12.69        24.81 o                         
   7   3  13        100.56        100.67        34.36 o                         
   8   3  13         11.64        -22.14        28.68 o                         
   9   3  13         75.78        115.82        41.57 o                         
 -11   4  13         47.40         31.99        40.87 o                         
 -10   4  13          0.86        -10.32        35.03 o                         
  -9   4  13        915.28        845.30        77.00 o                         
  -8   4  13        139.03         65.76        30.68 o                         
  -7   4  13        298.36        274.28        35.97 o                         
  -6   4  13        164.62        135.52        26.33 o                         
  -5   4  13        271.41        227.69        31.51 o                         
  -4   4  13         14.83          3.20        15.50 o                         
  -3   4  13        841.19        729.92        44.99 o                         
  -2   4  13        422.10        461.59        45.13 o                         
  -1   4  13        157.13        111.82        26.06 o                         
   0   4  13        252.08        253.22        34.53 o                         
   1   4  13        232.97        187.20        27.83 o                         
   2   4  13         88.91        106.42        21.40 o                         
   3   4  13       1274.92       1335.55        73.55 o                         
   4   4  13         43.02         -0.59        22.40 o                         
   5   4  13        236.06        263.19        38.09 o                         
   6   4  13        437.59        522.77        53.01 o                         
   7   4  13         24.57         52.05        30.09 o                         
   8   4  13          1.54        -15.77        29.46 o                         
   9   4  13          0.58        -15.22        36.45 o                         
 -10   5  13          3.23         -8.06        32.19 o                         
  -9   5  13         26.26         13.29        31.94 o                         
  -8   5  13         45.58         41.96        30.00 o                         
  -7   5  13         29.27         50.26        29.78 o                         
  -6   5  13          3.53          2.15        19.45 o                         
  -5   5  13        790.97        752.02        65.17 o                         
  -4   5  13       1872.31       1761.78        74.20 o                         
  -3   5  13        444.31        394.61        38.06 o                         
  -2   5  13        239.36        182.48        27.80 o                         
  -1   5  13        148.34         89.00        22.23 o                         
   0   5  13        936.64        897.96        60.51 o                         
   1   5  13       1395.59       1451.20        64.37 o                         
   2   5  13         96.67         87.88        18.19 o                         
   3   5  13          2.79         -5.23        16.06 o                         
   4   5  13       1747.18       1868.02        84.11 o                         
   5   5  13        903.97        944.63        62.44 o                         
   6   5  13        465.79        480.19        45.87 o                         
   7   5  13        164.70        107.70        47.10 o                         
   8   5  13          5.80         -0.64        35.54 o                         
 -10   6  13          6.78        -35.99        35.99 o                         
  -9   6  13        154.08        143.02        43.16 o                         
  -8   6  13        143.71         87.07        39.67 o                         
  -7   6  13         13.28          9.59        27.76 o                         
  -6   6  13        285.74        239.67        53.68 o                         
  -5   6  13        493.04        487.22        55.67 o                         
  -4   6  13       1331.25       1128.00        71.38 o                         
  -3   6  13       1121.84       1133.20        69.59 o                         
  -2   6  13        832.68        704.01        91.96 o                         
  -1   6  13         19.38          7.78        17.52 o                         
   0   6  13         44.74         34.37        19.15 o                         
   1   6  13        187.84        112.86        24.46 o                         
   2   6  13         12.95         25.43        15.67 o                         
   3   6  13        464.16        471.76        53.01 o                         
   4   6  13        939.08        831.39        84.01 o                         
   5   6  13        375.05        357.34        45.85 o                         
   6   6  13       1293.89       1365.61        91.57 o                         
   7   6  13        284.99        372.59        67.58 o                         
   8   6  13         33.58          9.94        42.93 o                         
  -9   7  13        538.25        639.33        80.03 o                         
  -8   7  13        139.19         89.88        41.83 o                         
  -7   7  13         24.81         25.48        29.61 o                         
  -6   7  13        265.62        294.89        50.86 o                         
  -5   7  13         45.13         47.51        25.95 o                         
  -4   7  13        609.19        600.60        57.80 o                         
  -3   7  13        747.47        631.00        54.56 o                         
  -2   7  13       4717.09       4740.94       183.16 o                         
  -1   7  13        139.88        110.09        39.03 o                         
   0   7  13       1015.09       1033.02        64.53 o                         
   1   7  13         11.32         36.36        23.53 o                         
   2   7  13         19.86         49.18        26.36 o                         
   3   7  13          2.28          3.74        20.72 o                         
   4   7  13        235.26        209.09        53.27 o                         
   5   7  13         22.46         44.34        32.76 o                         
   6   7  13        166.25        104.72        41.22 o                         
   7   7  13         27.41          8.60        38.93 o                         
  -8   8  13        255.90        225.70        53.83 o                         
  -7   8  13          5.32         21.46        33.00 o                         
  -6   8  13        808.26        811.58        79.77 o                         
  -5   8  13        582.39        670.10        69.08 o                         
  -4   8  13        734.27        757.80        62.79 o                         
  -3   8  13        666.81        658.08       103.29 o                         
  -2   8  13       2346.46       2482.05       185.43 o                         
  -1   8  13        204.45        237.34        46.89 o                         
   0   8  13          7.89         16.43        27.93 o                         
   1   8  13        234.36        192.85        41.28 o                         
   2   8  13        369.05        348.32        49.15 o                         
   3   8  13        903.52        893.43        86.41 o                         
   4   8  13        180.94        135.88        65.60 o                         
   5   8  13        991.09       1206.68       103.96 o                         
   6   8  13        660.41        708.57        95.02 o                         
  -7   9  13        726.71        794.74       101.23 o                         
  -6   9  13          0.85         45.09        43.81 o                         
  -5   9  13          0.51          5.11        32.31 o                         
  -4   9  13        278.99        292.73        82.28 o                         
  -3   9  13        183.38        256.82        53.55 o                         
  -2   9  13        369.40        342.52        57.89 o                         
  -1   9  13       1360.99       1413.48        99.10 o                         
   0   9  13        897.87       1027.98       141.12 o                         
   1   9  13        572.47        694.21        90.60 o                         
   2   9  13       1133.53       1238.62       156.44 o                         
   3   9  13        339.97        403.26        83.53 o                         
   4   9  13        404.33        422.46        99.95 o                         
   5   9  13         19.11        122.65        66.38 o                         
  -5  10  13        274.09        306.68        71.91 o                         
  -4  10  13        751.61        872.55       111.60 o                         
  -3  10  13        304.11        336.15        69.49 o                         
  -2  10  13         39.27         35.04        38.65 o                         
  -1  10  13         48.99         86.28        46.35 o                         
   0  10  13        128.63         87.86        55.91 o                         
   1  10  13         21.21          9.77        38.03 o                         
   2  10  13        413.77        346.88        76.00 o                         
   3  10  13        430.32        417.76       135.81 o                         
  -2  11  13        289.81        435.44        83.43 o                         
  -1  11  13        661.07        782.63       104.97 o                         
   0  11  13        222.77        193.49        64.62 o                         
 -11   0  14        207.99        351.87        81.43 o                         
 -10   0  14          0.57         30.30        45.65 o                         
  -9   0  14        444.20        518.19        88.58 o                         
  -8   0  14        955.68        947.12        76.30 o                         
  -7   0  14        510.50        402.54        89.60 o                         
  -6   0  14       1946.18       1948.11       129.88 o                         
  -5   0  14       3647.35       3554.69       186.31 o                         
  -4   0  14       2350.76       2201.31       220.54 o                         
  -3   0  14         34.13         37.42        26.59 o                         
  -2   0  14          9.06         -3.49        19.74 o                         
  -1   0  14        396.66        381.88        60.60 o                         
   0   0  14       2618.01       2670.87       104.21 o                         
   1   0  14        625.14        652.17        60.30 o                         
   2   0  14         37.37         50.59        21.33 o                         
   3   0  14       7025.89       7508.03       283.03 o                         
   4   0  14        367.91        460.53        54.92 o                         
   5   0  14       3743.09       3808.90       295.92 o                         
   6   0  14        798.25        721.34        93.44 o                         
   7   0  14       3675.06       3923.56       402.66 o                         
   8   0  14       1015.63       1177.78       119.17 o                         
   9   0  14        588.92        757.57       114.00 o                         
 -11   1  14        171.94        215.11        49.40 o                         
 -10   1  14          9.76         10.83        31.81 o                         
  -9   1  14        945.07        922.28        76.27 o                         
  -8   1  14       1807.96       1824.72        86.86 o                         
  -7   1  14       2745.87       2969.73       108.95 o                         
  -6   1  14       1118.94       1098.73        68.01 o                         
  -5   1  14         92.56        105.04        26.40 o                         
  -4   1  14        589.34        653.54        52.89 o                         
  -3   1  14       3455.13       3735.33       137.01 o                         
  -2   1  14        191.09        137.62        37.71 o                         
  -1   1  14       4316.98       4065.56       117.40 o                         
   0   1  14       3011.65       2760.29        89.22 o                         
   1   1  14       1206.93       1132.16        44.11 o                         
   2   1  14        588.26        508.78        33.78 o                         
   3   1  14       1375.28       1387.29        56.32 o                         
   4   1  14         95.56         98.94        23.13 o                         
   5   1  14        218.09        150.68        42.75 o                         
   6   1  14         25.69         32.32        25.81 o                         
   7   1  14          4.84         44.64        30.57 o                         
   8   1  14        340.21        507.09        65.32 o                         
   9   1  14        259.66        278.57        54.01 o                         
 -11   2  14          7.59          6.69        42.52 o                         
 -10   2  14        230.12        192.45        57.02 o                         
  -9   2  14        337.37        241.12        38.98 o                         
  -8   2  14        679.37        677.96        66.10 o                         
  -7   2  14         37.40         20.06        25.00 o                         
  -6   2  14        964.05       1029.75        58.54 o                         
  -5   2  14       2493.63       2550.18        91.56 o                         
  -4   2  14       1621.43       1487.11        63.26 o                         
  -3   2  14        158.29        157.32        23.46 o                         
  -2   2  14        513.18        457.98        34.84 o                         
  -1   2  14        187.91        239.26        22.88 o                         
   0   2  14       2115.06       1951.20        73.00 o                         
   1   2  14        764.96        825.85        46.05 o                         
   2   2  14        224.56        212.90        24.49 o                         
   3   2  14       3582.16       3735.83       106.61 o                         
   4   2  14        858.95        842.86        56.24 o                         
   5   2  14        279.48        324.04        57.57 o                         
   6   2  14       1740.59       1931.37        97.31 o                         
   7   2  14       1419.23       1570.65        92.23 o                         
   8   2  14        446.00        435.15        59.17 o                         
   9   2  14        408.84        385.32        75.53 o                         
 -11   3  14        383.78        404.34        88.94 o                         
 -10   3  14        402.17        316.14        76.87 o                         
  -9   3  14       1629.39       1980.45       134.96 o                         
  -8   3  14       1913.67       2246.41        96.38 o                         
  -7   3  14        931.02       1069.90        57.36 o                         
  -6   3  14        904.93        988.31        81.59 o                         
  -5   3  14       1095.51        996.10        54.07 o                         
  -4   3  14         34.81         43.67        18.23 o                         
  -3   3  14       1330.15       1229.91        56.80 o                         
  -2   3  14       5002.55       5084.49       144.55 o                         
  -1   3  14       2569.83       2545.08        88.12 o                         
   0   3  14       6591.26       6976.97       168.23 o                         
   1   3  14       6756.41       7143.94       192.04 o                         
   2   3  14       1742.71       1789.81        74.32 o                         
   3   3  14        727.45        694.52        70.12 o                         
   4   3  14       1046.08       1150.16        60.58 o                         
   5   3  14        232.80        241.36        35.80 o                         
   6   3  14         28.31         32.69        28.81 o                         
   7   3  14         55.20         58.59        33.90 o                         
   8   3  14         88.52        189.14        44.02 o                         
   9   3  14        120.34        186.26        50.25 o                         
 -10   4  14         20.05         72.83        72.23 o                         
  -9   4  14        246.31        228.79        48.21 o                         
  -8   4  14        307.95        201.73        43.62 o                         
  -7   4  14        672.35        815.43        65.25 o                         
  -6   4  14       1243.34       1245.91        64.14 o                         
  -5   4  14       4615.49       4791.83       145.26 o                         
  -4   4  14       1992.08       2307.21        88.90 o                         
  -3   4  14        484.20        522.71        88.04 o                         
  -2   4  14       4037.04       3812.52       135.07 o                         
  -1   4  14        979.14       1005.02        91.82 o                         
   0   4  14        915.66        764.95        41.06 o                         
   1   4  14        780.35        864.28        52.34 o                         
   2   4  14        335.64        303.92        40.87 o                         
   3   4  14       2720.31       2980.25       106.04 o                         
   4   4  14       4783.01       4999.97       139.41 o                         
   5   4  14        658.40        777.41        58.76 o                         
   6   4  14       1021.55       1052.76        65.14 o                         
   7   4  14        910.13        922.73        82.22 o                         
   8   4  14        206.22        204.38        46.27 o                         
 -10   5  14       1016.52       1248.23        98.71 o                         
  -9   5  14        263.96        264.95        52.14 o                         
  -8   5  14        818.79        823.67        79.69 o                         
  -7   5  14        101.49        120.46        35.95 o                         
  -6   5  14        742.98        709.80       101.35 o                         
  -5   5  14        161.09        152.85        35.39 o                         
  -4   5  14         50.20         28.67        21.67 o                         
  -3   5  14       1281.31       1195.55        60.00 o                         
  -2   5  14        352.14        371.12        39.30 o                         
  -1   5  14       3933.79       3968.55       142.49 o                         
   0   5  14       1337.53       1418.22        75.30 o                         
   1   5  14         58.38         44.30        18.24 o                         
   2   5  14        201.37        180.60        27.32 o                         
   3   5  14        369.88        373.70        42.22 o                         
   4   5  14        338.87        351.93        44.23 o                         
   5   5  14        434.33        398.67        47.98 o                         
   6   5  14        150.35        104.53        31.69 o                         
   7   5  14         36.34         40.63        47.11 o                         
   8   5  14          8.84        -41.88        47.62 o                         
  -9   6  14        192.80        208.59        50.40 o                         
  -8   6  14        187.53        170.85        45.35 o                         
  -7   6  14         58.36         86.96        36.61 o                         
  -6   6  14        274.23        382.14        52.80 o                         
  -5   6  14         17.48         19.71        23.19 o                         
  -4   6  14       1909.39       1749.26        91.29 o                         
  -3   6  14        836.10        717.61        62.94 o                         
  -2   6  14        357.49        365.24        47.68 o                         
  -1   6  14         32.36         17.42        19.31 o                         
   0   6  14        511.11        416.99        42.86 o                         
   1   6  14          7.95         26.43        18.85 o                         
   2   6  14         89.86         56.20        20.83 o                         
   3   6  14        824.30        851.18        62.28 o                         
   4   6  14        305.17        257.57        53.98 o                         
   5   6  14       1031.39       1006.41        82.21 o                         
   6   6  14        309.99        302.26        62.15 o                         
   7   6  14        768.83        895.26       127.32 o                         
  -9   7  14        712.68        941.21       124.04 o                         
  -8   7  14        277.65        190.86        50.76 o                         
  -7   7  14          6.66         22.32        29.16 o                         
  -6   7  14          6.84          5.25        29.51 o                         
  -5   7  14         49.04         72.78        30.63 o                         
  -4   7  14        236.36        219.74        42.35 o                         
  -3   7  14        114.72         95.99        32.83 o                         
  -2   7  14        733.37        696.94        58.25 o                         
  -1   7  14        462.70        463.30        68.52 o                         
   0   7  14         91.44        155.64        33.55 o                         
   1   7  14        234.84        356.83        71.85 o                         
   2   7  14        638.83        693.36        61.88 o                         
   3   7  14        507.55        556.60        57.08 o                         
   4   7  14         11.86         18.23        30.57 o                         
   5   7  14         50.13         91.14        44.22 o                         
   6   7  14         19.85         16.98        40.36 o                         
  -8   8  14        445.52        384.40        61.24 o                         
  -7   8  14         48.40         70.65        51.36 o                         
  -6   8  14         15.22         35.54        34.71 o                         
  -5   8  14         41.69         37.41        28.86 o                         
  -4   8  14        485.36        421.45        51.26 o                         
  -3   8  14       1344.61       1486.61       120.67 o                         
  -2   8  14         22.40         22.51        30.41 o                         
  -1   8  14        540.38        534.46        63.67 o                         
   0   8  14        141.93        103.92        35.71 o                         
   1   8  14         96.49         49.00        26.76 o                         
   2   8  14        428.72        412.66        89.24 o                         
   3   8  14        152.78        143.41        40.96 o                         
   4   8  14        164.84        335.51       123.85 o                         
   5   8  14        665.31        756.72        92.77 o                         
   6   8  14        353.13        261.72       128.42 o                         
  -6   9  14         92.34         31.91        42.65 o                         
  -5   9  14        116.73         90.71        42.24 o                         
  -4   9  14        256.38        192.43        48.35 o                         
  -3   9  14         70.12         73.64        53.59 o                         
  -2   9  14       1410.24       1567.84       103.03 o                         
  -1   9  14        543.24        530.39        70.09 o                         
   0   9  14        246.80        160.30        50.20 o                         
   1   9  14        381.13        417.11        56.31 o                         
   2   9  14        395.59        307.70        57.73 o                         
   3   9  14        564.66        463.21        80.46 o                         
   4   9  14          0.98         46.10        64.78 o                         
  -5  10  14        265.05        154.66        59.05 o                         
  -4  10  14        187.37        177.52        52.61 o                         
  -3  10  14        149.46        126.12        49.47 o                         
  -2  10  14         77.84         71.45        44.15 o                         
  -1  10  14        481.64        434.90        67.14 o                         
   0  10  14         19.41        -13.56        38.00 o                         
   1  10  14         40.79         -2.96        42.11 o                         
   2  10  14          7.64         -7.99        42.28 o                         
 -11   1  15        198.80        162.09        46.78 o                         
 -10   1  15          5.48         17.79        32.02 o                         
  -9   1  15        532.97        529.53        55.70 o                         
  -8   1  15         63.09         33.60        24.63 o                         
  -7   1  15         11.34         18.28        24.95 o                         
  -6   1  15        879.49        977.85        74.83 o                         
  -5   1  15         83.59         47.28        34.85 o                         
  -4   1  15         19.14         23.58        20.11 o                         
  -3   1  15          0.41         17.45        18.76 o                         
  -2   1  15        385.14        333.50        40.59 o                         
  -1   1  15         61.38         35.50        22.01 o                         
   0   1  15        140.29        112.78        28.49 o                         
   1   1  15         30.11         50.66        17.83 o                         
   2   1  15        236.33        233.03        31.84 o                         
   3   1  15        972.79        900.29        47.42 o                         
   4   1  15          0.13         33.46        17.81 o                         
   5   1  15         56.21         78.01        33.11 o                         
   6   1  15          0.06         26.20        31.17 o                         
   7   1  15         84.99         61.15        33.75 o                         
   8   1  15          0.52        -15.97        31.53 o                         
   9   1  15          6.08         15.13        38.38 o                         
 -11   2  15        367.97        278.05       106.17 o                         
 -10   2  15         14.87          9.38        30.40 o                         
  -9   2  15        169.86        115.76        40.02 o                         
  -8   2  15         73.32         56.65        30.08 o                         
  -7   2  15        597.23        487.37        88.21 o                         
  -6   2  15        554.52        582.04        58.03 o                         
  -5   2  15        748.06        636.54        56.46 o                         
  -4   2  15         20.15         29.03        20.70 o                         
  -3   2  15         10.39          1.38        18.44 o                         
  -2   2  15        909.20        906.34        81.49 o                         
  -1   2  15       1461.65       1480.27        69.46 o                         
   0   2  15        154.05        189.25        26.73 o                         
   1   2  15         90.71         70.94        26.48 o                         
   2   2  15         33.79         26.48        18.32 o                         
   3   2  15        275.49        297.94        36.72 o                         
   4   2  15        391.68        447.09        60.02 o                         
   5   2  15        121.49         98.97        27.98 o                         
   6   2  15        113.86         36.59        38.67 o                         
   7   2  15         76.22        -11.63        26.14 o                         
   8   2  15         14.38         52.37        34.66 o                         
 -11   3  15        107.23         63.71       150.05 o                         
 -10   3  15        320.00        360.78        82.75 o                         
  -9   3  15        332.89        291.88        50.78 o                         
  -8   3  15        323.24        269.85        66.48 o                         
  -7   3  15         18.97         24.64        22.34 o                         
  -6   3  15          0.53        -11.30        20.53 o                         
  -5   3  15        776.79        622.71        56.11 o                         
  -4   3  15        143.16        118.98        29.11 o                         
  -3   3  15          5.14         12.69        18.12 o                         
  -2   3  15        213.46        187.16        41.10 o                         
  -1   3  15        328.66        293.97        33.81 o                         
   0   3  15        507.20        504.23        36.40 o                         
   1   3  15        824.36        755.85        50.80 o                         
   2   3  15        728.13        775.35        50.85 o                         
   3   3  15        576.78        531.23        96.19 o                         
   4   3  15        162.62        138.75        72.41 o                         
   5   3  15        195.47        207.73        35.68 o                         
   6   3  15        101.65        150.87        45.70 o                         
   7   3  15         75.11         85.29        44.08 o                         
   8   3  15         23.26         32.26        37.04 o                         
 -10   4  15         24.88        -19.16        36.20 o                         
  -9   4  15         12.34        -32.65        32.65 o                         
  -8   4  15         80.76         43.00        37.45 o                         
  -7   4  15        122.68        135.71        36.42 o                         
  -6   4  15          9.89         42.27        36.59 o                         
  -5   4  15        299.90        251.99        40.93 o                         
  -4   4  15          7.40         29.05        22.25 o                         
  -3   4  15         35.04         34.89        20.88 o                         
  -2   4  15        324.24        310.68        42.86 o                         
  -1   4  15         44.91         24.25        17.53 o                         
   0   4  15        797.97        706.99        42.27 o                         
   1   4  15        495.66        463.59        39.32 o                         
   2   4  15         16.76         13.92        22.01 o                         
   3   4  15          4.96        -17.75        18.96 o                         
   4   4  15         89.16         60.31        26.22 o                         
   5   4  15        188.59        218.33        54.20 o                         
   6   4  15        422.76        312.70        51.10 o                         
   7   4  15         59.55         77.16        39.93 o                         
   8   4  15        105.95        175.45        53.55 o                         
 -10   5  15        354.59        345.27        98.97 o                         
  -9   5  15          7.01         -4.51        46.15 o                         
  -8   5  15         93.82        104.82        45.30 o                         
  -7   5  15          1.25          1.47        27.47 o                         
  -6   5  15          3.31         18.57        24.64 o                         
  -5   5  15          3.74         19.90        23.90 o                         
  -4   5  15       2830.53       2719.88       106.08 o                         
  -3   5  15        853.84        912.04        80.94 o                         
  -2   5  15          7.62         -1.11        18.14 o                         
  -1   5  15        775.17        756.78        59.41 o                         
   0   5  15        493.42        505.37        46.32 o                         
   1   5  15        797.70        776.50        73.39 o                         
   2   5  15         10.62          8.90        20.12 o                         
   3   5  15        167.96        193.06        37.30 o                         
   4   5  15         21.82         10.63        23.05 o                         
   5   5  15        220.16        230.25        38.76 o                         
   6   5  15        172.92        148.18        72.32 o                         
   7   5  15         15.58         28.22        48.59 o                         
  -9   6  15          0.12         -2.31        42.30 o                         
  -8   6  15        127.87        141.16        45.00 o                         
  -7   6  15        824.47        807.04        83.19 o                         
  -6   6  15        425.57        388.52        52.60 o                         
  -5   6  15        788.41        794.45        67.43 o                         
  -4   6  15        605.15        655.53        60.29 o                         
  -3   6  15        356.61        270.70        59.31 o                         
  -2   6  15         21.88         27.25        28.31 o                         
  -1   6  15        284.90        263.71        35.70 o                         
   0   6  15        162.68        152.32        30.60 o                         
   1   6  15         91.44         59.56        23.36 o                         
   2   6  15        110.98         99.66        22.81 o                         
   3   6  15        133.45         92.11        28.08 o                         
   4   6  15         15.16         40.05        29.77 o                         
   5   6  15        237.50        204.57        55.71 o                         
   6   6  15        297.34        400.41        60.49 o                         
   7   6  15         47.36         22.76        53.66 o                         
  -8   7  15        135.48        112.21        64.67 o                         
  -7   7  15         22.95          3.96        38.48 o                         
  -6   7  15        209.69        192.78        48.45 o                         
  -5   7  15         58.88         53.40        34.96 o                         
  -4   7  15        458.45        417.56        54.43 o                         
  -3   7  15        242.46        140.81        37.41 o                         
  -2   7  15         68.64         53.44        34.25 o                         
  -1   7  15        533.75        428.85        51.11 o                         
   0   7  15         57.42         66.38        26.72 o                         
   1   7  15        301.30        316.15        43.32 o                         
   2   7  15        272.31        221.86        39.92 o                         
   3   7  15        839.29       1022.23        83.29 o                         
   4   7  15        533.48        744.95       109.80 o                         
   5   7  15          0.80        -10.53        42.81 o                         
   6   7  15          4.57         24.12        43.43 o                         
  -7   8  15        324.75        285.73        64.51 o                         
  -6   8  15        631.31        656.68       118.57 o                         
  -5   8  15       1082.06       1310.83        82.21 o                         
  -4   8  15        300.59        296.71        61.67 o                         
  -3   8  15       1054.95        902.95        70.82 o                         
  -2   8  15        471.35        446.24        55.47 o                         
  -1   8  15        915.21        854.00        78.08 o                         
   0   8  15        196.86        157.05        41.76 o                         
   1   8  15         31.33         30.08        28.42 o                         
   2   8  15          9.23         25.15        32.74 o                         
   3   8  15          0.83         73.72        35.68 o                         
   4   8  15         92.12        239.22        61.37 o                         
   5   8  15         21.11        103.79        49.10 o                         
  -6   9  15         84.63         46.31        43.07 o                         
  -5   9  15        535.60        449.15        65.03 o                         
  -4   9  15        104.25        119.57        45.25 o                         
  -3   9  15         24.48         61.15        36.66 o                         
  -2   9  15         69.85         73.42        39.06 o                         
  -1   9  15        214.31        352.17        60.25 o                         
   0   9  15        342.76        345.34        69.79 o                         
   1   9  15        645.58        691.32        70.90 o                         
   2   9  15        523.15        493.54        72.47 o                         
   3   9  15       1035.53       1477.82       248.64 o                         
   4   9  15        224.60        206.63       215.97 o                         
  -4  10  15        483.19        617.13        81.22 o                         
  -3  10  15        464.63        622.51        98.52 o                         
  -2  10  15       1249.84       1343.41       119.27 o                         
  -1  10  15        182.72        228.27        53.94 o                         
   0  10  15        370.50        360.65        63.42 o                         
   1  10  15         71.07         79.09        51.58 o                         
   2  10  15        230.68        192.55        66.64 o                         
 -11   0  16          2.49        -16.60        44.81 o                         
 -10   0  16         12.31          2.82        60.72 o                         
  -9   0  16        312.95        306.65        81.18 o                         
  -8   0  16        668.26        731.36        99.93 o                         
  -7   0  16       4159.15       4191.07       223.89 o                         
  -6   0  16        790.29        876.51        91.32 o                         
  -5   0  16       1031.68       1197.18       338.80 o                         
  -4   0  16       3442.27       3508.87       190.00 o                         
  -3   0  16        425.60        355.65        62.16 o                         
  -2   0  16       3783.59       4245.33       469.98 o                         
  -1   0  16        476.63        403.47        91.39 o                         
   0   0  16        158.60        130.92        42.33 o                         
   1   0  16        454.25        338.40        61.40 o                         
   2   0  16        354.50        355.70        66.02 o                         
   3   0  16        760.46        617.65        84.00 o                         
   4   0  16         20.32         67.80        40.16 o                         
   5   0  16        459.11        375.41       108.88 o                         
   6   0  16       1665.44       2078.89       220.54 o                         
   7   0  16       1053.25       1255.64       122.45 o                         
   8   0  16       1461.54       1785.10       184.24 o                         
 -11   1  16        285.49        295.29        57.29 o                         
 -10   1  16        578.51        688.20        80.09 o                         
  -9   1  16        617.36        822.79        77.27 o                         
  -8   1  16        189.69        246.63        44.84 o                         
  -7   1  16       1668.88       1679.00        90.76 o                         
  -6   1  16       1643.33       1751.66        91.35 o                         
  -5   1  16        225.51        248.47        40.00 o                         
  -4   1  16        179.34        252.78        41.03 o                         
  -3   1  16        967.99       1016.30        72.71 o                         
  -2   1  16       1073.11       1072.17        66.20 o                         
  -1   1  16       1457.63       1175.26        68.59 o                         
   0   1  16       4738.87       4833.34       165.21 o                         
   1   1  16       3360.20       3343.16       140.55 o                         
   2   1  16       2397.58       2262.84       101.94 o                         
   3   1  16         11.75         39.74        23.76 o                         
   4   1  16       3076.88       3371.15       132.70 o                         
   5   1  16        573.13        503.67        93.17 o                         
   6   1  16        277.96        194.65        48.12 o                         
   7   1  16          0.03         29.42        36.51 o                         
   8   1  16         40.09         50.09        43.25 o                         
 -11   2  16         34.29         40.25        44.46 o                         
 -10   2  16         24.64         38.45        40.66 o                         
  -9   2  16        203.81        200.74        50.75 o                         
  -8   2  16          1.98          0.63        27.81 o                         
  -7   2  16         99.07         36.64        27.94 o                         
  -6   2  16        775.67        609.34        61.29 o                         
  -5   2  16       3137.20       3104.12       126.01 o                         
  -4   2  16        560.63        556.74        85.38 o                         
  -3   2  16       3946.00       3422.94       145.25 o                         
  -2   2  16       1466.92       1241.61        70.44 o                         
  -1   2  16       3632.03       3895.48       141.96 o                         
   0   2  16       2408.95       2338.30       102.23 o                         
   1   2  16        858.34        806.82        78.27 o                         
   2   2  16         13.76          5.27        18.20 o                         
   3   2  16          2.08          5.45        19.02 o                         
   4   2  16        726.91        743.01        93.99 o                         
   5   2  16        303.67        335.97        70.82 o                         
   6   2  16       2621.15       2803.69       147.57 o                         
   7   2  16        792.14        901.19        99.40 o                         
   8   2  16        681.47        819.10        98.38 o                         
 -10   3  16        631.97        648.65       109.54 o                         
  -9   3  16        338.71        289.44        50.14 o                         
  -8   3  16        910.44        957.92        73.04 o                         
  -7   3  16       2030.67       2030.14       101.58 o                         
  -6   3  16       1809.25       1861.71        95.07 o                         
  -5   3  16         22.68         36.08        24.42 o                         
  -4   3  16        886.22       1052.33       108.57 o                         
  -3   3  16        318.95        203.90        46.84 o                         
  -2   3  16       1099.95       1045.91        65.51 o                         
  -1   3  16       5750.34       5691.82       187.82 o                         
   0   3  16       1675.18       1599.86        70.07 o                         
   1   3  16       3180.04       3194.87       122.15 o                         
   2   3  16       4829.34       5103.62       154.31 o                         
   3   3  16       2422.78       2622.22        99.86 o                         
   4   3  16        101.84         85.99        36.71 o                         
   5   3  16        649.28        698.59       133.97 o                         
   6   3  16        490.95        390.31        65.17 o                         
   7   3  16         16.10         38.10        39.12 o                         
   8   3  16         10.04          8.04        42.86 o                         
 -10   4  16         44.87        -28.88        39.85 o                         
  -9   4  16          1.16         47.84        39.54 o                         
  -8   4  16         58.55         34.24        38.69 o                         
  -7   4  16        151.62        115.40        50.77 o                         
  -6   4  16        975.86        947.95        87.00 o                         
  -5   4  16       6441.88       6623.64       257.42 o                         
  -4   4  16       2748.77       3044.11       183.78 o                         
  -3   4  16       3353.35       3394.91       158.40 o                         
  -2   4  16       1247.81       1178.11        70.69 o                         
  -1   4  16       3148.68       3131.25       195.00 o                         
   0   4  16        584.96        600.35        48.56 o                         
   1   4  16         45.40          5.68        18.76 o                         
   2   4  16        138.84        131.82        30.18 o                         
   3   4  16         23.86         70.65        32.65 o                         
   4   4  16         43.77         77.76        29.55 o                         
   5   4  16        234.89        227.30        49.64 o                         
   6   4  16       1046.21       1261.24       103.86 o                         
   7   4  16        465.58        550.15        80.53 o                         
  -9   5  16        639.16        723.11       111.23 o                         
  -8   5  16        474.47        531.48       100.41 o                         
  -7   5  16        766.13        829.03       100.34 o                         
  -6   5  16        525.22        430.61        64.95 o                         
  -5   5  16         62.96          7.31        46.31 o                         
  -4   5  16        375.72        237.14        50.43 o                         
  -3   5  16        141.34        119.80        31.82 o                         
  -2   5  16        646.84        581.67        71.22 o                         
  -1   5  16        115.52         43.18        25.33 o                         
   0   5  16        430.46        370.21        36.43 o                         
   1   5  16       1600.89       1592.10        75.40 o                         
   2   5  16        837.56        769.23        64.49 o                         
   3   5  16       1040.78       1203.98        77.20 o                         
   4   5  16        712.44        799.42        66.76 o                         
   5   5  16        327.64        315.49        74.88 o                         
   6   5  16        231.21        145.01        46.04 o                         
   7   5  16         52.13         61.75        56.03 o                         
  -9   6  16          0.25          2.62        42.94 o                         
  -8   6  16        399.02        453.77       104.23 o                         
  -7   6  16        829.89        956.78       179.27 o                         
  -6   6  16        760.81        732.47        81.74 o                         
  -5   6  16        714.74        557.54        80.78 o                         
  -4   6  16        541.52        589.82        77.44 o                         
  -3   6  16        240.10        231.63        41.12 o                         
  -2   6  16        121.94        135.34        33.00 o                         
  -1   6  16        142.95        134.00        29.78 o                         
   0   6  16         37.66         57.14        28.06 o                         
   1   6  16        119.79        140.93        27.80 o                         
   2   6  16        148.81        124.79        29.22 o                         
   3   6  16        270.11        208.16        47.51 o                         
   4   6  16        118.40        151.39        58.53 o                         
   5   6  16        161.67        207.99        46.53 o                         
   6   6  16        273.23        323.87        62.44 o                         
  -8   7  16         17.91         31.06        66.62 o                         
  -7   7  16         53.71         22.96        47.95 o                         
  -6   7  16         17.36          8.30        39.33 o                         
  -5   7  16       1216.00       1094.76        81.60 o                         
  -4   7  16         76.77         51.85        30.17 o                         
  -3   7  16        159.09         93.25        33.09 o                         
  -2   7  16        147.23        121.48        36.48 o                         
  -1   7  16         24.97         -4.74        23.22 o                         
   0   7  16       1411.86       1478.42       109.24 o                         
   1   7  16        799.61        870.59        65.48 o                         
   2   7  16       1036.20       1181.60        71.09 o                         
   3   7  16        190.34        124.48        39.26 o                         
   4   7  16        921.30       1028.38        85.91 o                         
   5   7  16        114.43        137.87        48.66 o                         
   6   7  16          2.58         19.20        41.19 o                         
  -7   8  16         52.80        200.12        76.29 o                         
  -6   8  16        904.50        960.41        91.46 o                         
  -5   8  16         13.50         44.19        30.36 o                         
  -4   8  16         92.88         48.46        41.43 o                         
  -3   8  16        366.26        316.14        45.54 o                         
  -2   8  16        648.78        734.76        83.32 o                         
  -1   8  16        475.39        610.62       103.45 o                         
   0   8  16        874.67        866.32        71.23 o                         
   1   8  16        280.36        261.68        46.38 o                         
   2   8  16         39.78         33.12        35.10 o                         
   3   8  16        542.64        508.65        81.74 o                         
   4   8  16        237.43        264.36        64.82 o                         
  -6   9  16        239.61        357.26       114.46 o                         
  -5   9  16         30.83         63.13        37.65 o                         
  -4   9  16          0.06         55.89        37.24 o                         
  -3   9  16        273.83        268.30        55.16 o                         
  -2   9  16        197.66        264.66        55.95 o                         
  -1   9  16        379.99        424.50        65.37 o                         
   0   9  16         65.13         40.89        31.02 o                         
   1   9  16        114.68        132.15        40.49 o                         
   2   9  16        379.95        563.52        77.52 o                         
   3   9  16        537.37        611.39        80.21 o                         
  -3  10  16          3.13          8.44        40.76 o                         
  -2  10  16         46.23         45.88        43.18 o                         
  -1  10  16        339.87        279.61        62.83 o                         
   0  10  16        142.25        142.95        49.96 o                         
 -10   1  17          4.93         39.65        46.75 o                         
  -9   1  17        123.39        106.29        45.58 o                         
  -8   1  17        135.60        149.88        38.72 o                         
  -7   1  17          6.55         16.38        27.13 o                         
  -6   1  17        101.50         66.83        28.55 o                         
  -5   1  17         13.14         36.01        24.81 o                         
  -4   1  17        224.81        198.68        38.24 o                         
  -3   1  17        369.02        306.96        42.43 o                         
  -2   1  17         73.17         23.36        21.46 o                         
  -1   1  17         34.90         21.24        21.99 o                         
   0   1  17         20.60         13.28        25.79 o                         
   1   1  17         49.00         27.57        26.49 o                         
   2   1  17         60.91         91.10        33.75 o                         
   3   1  17        274.53        264.10        42.63 o                         
   4   1  17         12.83         -7.22        28.24 o                         
   5   1  17         25.27         -2.33        34.17 o                         
   6   1  17         10.82         66.89        50.48 o                         
   7   1  17          4.94          7.21        43.62 o                         
   8   1  17         91.10         55.60        58.05 o                         
 -10   2  17         59.63        104.18        43.57 o                         
  -9   2  17         21.68         15.22        37.80 o                         
  -8   2  17         52.39         -1.23        28.05 o                         
  -7   2  17         35.32         51.02        27.64 o                         
  -6   2  17          0.23         -5.23        23.05 o                         
  -5   2  17        384.17        410.90        50.55 o                         
  -4   2  17          3.72         10.80        22.57 o                         
  -3   2  17         69.97         61.04        29.82 o                         
  -2   2  17         77.10         62.07        26.65 o                         
  -1   2  17        110.50         96.74        28.50 o                         
   0   2  17        932.63        970.66        84.90 o                         
   1   2  17         19.95          7.64        22.71 o                         
   2   2  17        705.24        562.61        59.44 o                         
   3   2  17        770.08        877.59        67.54 o                         
   4   2  17         93.70         52.63        32.27 o                         
   5   2  17         20.00         16.40        39.48 o                         
   6   2  17          4.90         13.22        40.40 o                         
   7   2  17         35.14         25.25        45.14 o                         
   8   2  17         16.14          7.48        54.44 o                         
 -10   3  17          9.29          9.20        50.38 o                         
  -9   3  17        141.17        124.38        56.34 o                         
  -8   3  17          4.30         29.68        30.76 o                         
  -7   3  17        430.81        409.71        64.35 o                         
  -6   3  17        542.13        503.51        57.49 o                         
  -5   3  17        587.80        610.63        62.58 o                         
  -4   3  17        155.72        122.40        32.28 o                         
  -3   3  17         38.96         18.73        20.79 o                         
  -2   3  17        310.56        271.44        41.48 o                         
  -1   3  17        287.54        279.44        43.79 o                         
   0   3  17        138.67         95.61        55.00 o                         
   1   3  17          1.05        -10.12        20.02 o                         
   2   3  17        951.53        973.57        70.00 o                         
   3   3  17        283.18        216.36        40.41 o                         
   4   3  17        243.01        242.22        50.16 o                         
   5   3  17          1.68          4.13        32.46 o                         
   6   3  17         10.29        -20.40        34.39 o                         
   7   3  17         12.22        -35.18        38.69 o                         
 -10   4  17          0.16         29.21        43.39 o                         
  -9   4  17         70.40         15.75        48.52 o                         
  -8   4  17         20.92         58.76        54.04 o                         
  -7   4  17        175.78        142.29        44.44 o                         
  -6   4  17        121.11         77.58        39.79 o                         
  -5   4  17        662.12        606.73        76.28 o                         
  -4   4  17        419.41        365.24        71.60 o                         
  -3   4  17         40.86         47.69        23.67 o                         
  -2   4  17        517.59        467.69        52.11 o                         
  -1   4  17       1309.59       1168.59        73.00 o                         
   0   4  17        239.05        218.42        39.65 o                         
   1   4  17          0.23         25.85        23.86 o                         
   2   4  17          3.63         -6.27        20.54 o                         
   3   4  17         97.54         73.28        33.17 o                         
   4   4  17       2004.49       2211.23       128.91 o                         
   5   4  17        322.34        373.94        48.66 o                         
   6   4  17        140.23        111.44        44.77 o                         
   7   4  17        143.32         95.34        44.39 o                         
  -9   5  17        385.77        528.91       107.32 o                         
  -8   5  17         34.66         63.21        56.49 o                         
  -7   5  17          3.52         17.18        36.57 o                         
  -6   5  17         72.57         47.18        39.82 o                         
  -5   5  17        419.62        301.42        58.24 o                         
  -4   5  17       1067.74       1047.66        92.35 o                         
  -3   5  17        457.13        385.04        60.26 o                         
  -2   5  17       1166.97       1230.64       128.05 o                         
  -1   5  17         11.03         19.68        22.93 o                         
   0   5  17        162.51        128.75        29.26 o                         
   1   5  17         59.56         30.68        22.38 o                         
   2   5  17       1588.44       1614.98       136.79 o                         
   3   5  17         43.14         62.66        31.61 o                         
   4   5  17        255.69        269.51        42.88 o                         
   5   5  17         30.64         56.21        35.21 o                         
   6   5  17          9.12        -29.35        29.35 o                         
  -9   6  17          1.91         28.64        56.67 o                         
  -8   6  17        180.05        186.33        99.10 o                         
  -7   6  17        116.74        110.16        50.70 o                         
  -6   6  17         31.49         31.71        37.79 o                         
  -5   6  17        263.44        201.50        60.07 o                         
  -4   6  17       1984.60       2080.47       126.87 o                         
  -3   6  17         75.06         36.33        48.52 o                         
  -2   6  17          5.29          7.26        30.51 o                         
  -1   6  17        191.71        170.48        47.33 o                         
   0   6  17          2.88        -25.98        25.98 o                         
   1   6  17        140.01        123.58        34.53 o                         
   2   6  17          7.31         19.50        23.46 o                         
   3   6  17        172.91        128.94        32.56 o                         
   4   6  17         37.53          6.21        31.54 o                         
   5   6  17         78.39         58.49        36.41 o                         
   6   6  17        254.51        283.32        64.63 o                         
  -8   7  17        408.99        523.21       107.66 o                         
  -7   7  17        342.90        535.74       108.18 o                         
  -6   7  17          7.92         -9.19        37.89 o                         
  -5   7  17        189.59        256.89        56.35 o                         
  -4   7  17        241.70        214.07        50.79 o                         
  -3   7  17        120.22        131.34        45.31 o                         
  -2   7  17        158.08        107.25        42.71 o                         
  -1   7  17          1.39        -17.37        30.65 o                         
   0   7  17         81.52         63.37        30.84 o                         
   1   7  17         48.42         26.89        32.61 o                         
   2   7  17       1926.10       1850.87        96.82 o                         
   3   7  17       1511.66       1881.92       130.99 o                         
   4   7  17        703.97        733.90        80.84 o                         
   5   7  17        198.46        240.30        54.74 o                         
  -7   8  17         38.47        -49.30        76.77 o                         
  -6   8  17        168.91        120.54        45.62 o                         
  -5   8  17        975.31       1060.71        93.41 o                         
  -4   8  17        296.11        438.49        65.41 o                         
  -3   8  17        243.44        263.47        54.04 o                         
  -2   8  17       1062.52        947.04        91.68 o                         
  -1   8  17        639.49        585.85       103.23 o                         
   0   8  17        378.92        357.84        50.54 o                         
   1   8  17         10.64        -18.90        26.18 o                         
   2   8  17          0.80          6.92        31.73 o                         
   3   8  17        232.23        288.28        68.17 o                         
   4   8  17        243.23        197.55        62.26 o                         
  -5   9  17        363.17        271.47        68.30 o                         
  -4   9  17         34.76         13.58        48.69 o                         
  -3   9  17         47.68         38.01        52.16 o                         
  -2   9  17        151.53        164.45        67.01 o                         
  -1   9  17        342.69        387.02        95.86 o                         
   0   9  17        471.16        380.47        57.19 o                         
   1   9  17        135.01        116.63        45.87 o                         
   2   9  17        551.10        544.98        71.76 o                         
 -10   0  18        302.55        328.72       113.06 o                         
  -9   0  18        191.90        131.79        60.95 o                         
  -8   0  18         23.85        -19.51        38.65 o                         
  -7   0  18       1476.22       1459.03       124.34 o                         
  -6   0  18        318.00        285.12       110.59 o                         
  -5   0  18         30.44         78.14        41.01 o                         
  -4   0  18        298.97        300.45        67.52 o                         
  -3   0  18        473.63        424.12        75.50 o                         
  -2   0  18       1005.22        991.49       109.89 o                         
  -1   0  18        536.96        479.11        75.28 o                         
   0   0  18        994.21        917.60       134.35 o                         
   1   0  18          2.38         27.86        34.78 o                         
   2   0  18        127.08         87.72        43.18 o                         
   3   0  18       1074.36       1175.85       351.02 o                         
   4   0  18         85.23        277.07       100.50 o                         
   5   0  18       1130.18       1222.62       176.57 o                         
   6   0  18        464.62        547.10       136.79 o                         
   7   0  18       1450.42       2194.05       250.55 o                         
 -10   1  18        521.69        663.66       108.75 o                         
  -9   1  18        435.73        494.12        72.54 o                         
  -8   1  18       1698.12       1820.48       148.16 o                         
  -7   1  18       2537.27       3066.39       175.66 o                         
  -6   1  18        416.79        387.32        52.20 o                         
  -5   1  18        176.72        153.15        37.40 o                         
  -4   1  18          1.20         38.60        24.38 o                         
  -3   1  18         44.02         -6.73        19.28 o                         
  -2   1  18       1029.54       1031.44        69.70 o                         
  -1   1  18        982.77       1016.98        74.83 o                         
   0   1  18       1974.69       1743.53        90.01 o                         
   1   1  18       4536.45       5021.77       178.16 o                         
   2   1  18        251.26        200.45        40.80 o                         
   3   1  18         70.33         64.25        28.12 o                         
   4   1  18        358.76        503.74        96.07 o                         
   5   1  18       1366.02       1441.17       131.43 o                         
   6   1  18        531.26        478.79       124.58 o                         
   7   1  18        261.67        182.31        70.55 o                         
 -10   2  18        171.36        129.49        58.48 o                         
  -9   2  18         42.94         38.89        40.41 o                         
  -8   2  18        185.42        146.12        60.44 o                         
  -7   2  18        399.98        414.49        63.14 o                         
  -6   2  18        218.66        161.91        39.77 o                         
  -5   2  18        283.03        177.15        44.83 o                         
  -4   2  18        933.51        865.83        66.12 o                         
  -3   2  18       1166.37       1165.57        74.08 o                         
  -2   2  18       6482.20       6710.49       249.90 o                         
  -1   2  18       4488.26       4823.74       198.93 o                         
   0   2  18       1426.19       1563.79       122.18 o                         
   1   2  18        182.94        161.26        36.72 o                         
   2   2  18          0.96         26.90        24.70 o                         
   3   2  18        346.63        327.40        46.55 o                         
   4   2  18        631.83        835.67       123.96 o                         
   5   2  18       1305.87       1361.41       126.42 o                         
   6   2  18        730.69        744.96       115.82 o                         
   7   2  18        756.39        553.43        97.35 o                         
 -10   3  18        214.92        306.68        83.15 o                         
  -9   3  18         66.53         12.34        47.80 o                         
  -8   3  18        208.21        212.38        46.77 o                         
  -7   3  18       2360.04       2494.00       219.15 o                         
  -6   3  18       2195.51       2175.67       108.15 o                         
  -5   3  18          5.08         -2.49        25.06 o                         
  -4   3  18       1864.92       1970.64        99.51 o                         
  -3   3  18         44.89         76.25        29.19 o                         
  -2   3  18         72.75        129.57        34.55 o                         
  -1   3  18         58.87        128.78        33.05 o                         
   0   3  18       1028.71        960.90        74.18 o                         
   1   3  18       1160.97       1212.96       115.03 o                         
   2   3  18       1254.41       1355.57        95.18 o                         
   3   3  18        652.41        759.26       115.95 o                         
   4   3  18        630.85        625.88       158.58 o                         
   5   3  18        536.61        525.78        92.59 o                         
   6   3  18        110.79        105.91        57.86 o                         
   7   3  18         40.29        121.00        59.36 o                         
  -9   4  18         38.58         38.25        56.84 o                         
  -8   4  18          4.18        -11.23        79.21 o                         
  -7   4  18         51.57         26.59        36.44 o                         
  -6   4  18        224.22        257.85        58.35 o                         
  -5   4  18        199.93         93.53        40.77 o                         
  -4   4  18        234.22        281.88        44.38 o                         
  -3   4  18        161.74        145.29        35.23 o                         
  -2   4  18       2596.44       2808.82       122.42 o                         
  -1   4  18       1892.45       1980.68        98.60 o                         
   0   4  18       1615.55       1498.26        85.76 o                         
   1   4  18         89.40         76.97        32.09 o                         
   2   4  18       1259.87       1231.50        79.89 o                         
   3   4  18          3.78        -12.32        30.62 o                         
   4   4  18          1.99         14.87        34.26 o                         
   5   4  18        413.22        358.25        55.27 o                         
   6   4  18        575.77        623.51       106.07 o                         
   7   4  18        387.61        296.90       100.81 o                         
  -9   5  18        143.68        317.48       118.26 o                         
  -8   5  18        926.67       1162.31       138.52 o                         
  -7   5  18        532.31        547.04        79.98 o                         
  -6   5  18       1214.95       1308.35       104.74 o                         
  -5   5  18        237.44        227.63        53.75 o                         
  -4   5  18        188.56        130.44        47.05 o                         
  -3   5  18         15.04         -7.36        27.88 o                         
  -2   5  18          4.51        -20.77        28.25 o                         
  -1   5  18        232.58        278.67        45.68 o                         
   0   5  18        479.12        580.85        62.30 o                         
   1   5  18       2003.65       2081.52       105.62 o                         
   2   5  18       1428.36       1508.57        90.19 o                         
   3   5  18        416.56        431.70        67.44 o                         
   4   5  18        527.83        426.29        75.21 o                         
   5   5  18        331.02        325.56        56.65 o                         
   6   5  18        122.24         69.48        93.87 o                         
  -8   6  18          7.67         16.08        65.60 o                         
  -7   6  18       1030.95       1115.88       121.87 o                         
  -6   6  18        834.67        768.72        95.23 o                         
  -5   6  18       1441.29       1524.64       115.53 o                         
  -4   6  18        251.71        182.65        52.66 o                         
  -3   6  18        954.82       1101.36        98.58 o                         
  -2   6  18         75.56         64.66        37.58 o                         
  -1   6  18         13.48         23.65        46.53 o                         
   0   6  18        104.02         68.56        30.76 o                         
   1   6  18         54.01         11.24        26.88 o                         
   2   6  18         89.47         35.29        29.43 o                         
   3   6  18        104.29        114.41        37.02 o                         
   4   6  18        163.60        114.02        49.59 o                         
   5   6  18        483.09        580.71        83.04 o                         
  -7   7  18        553.40        483.66       100.22 o                         
  -6   7  18        319.26        350.33       121.38 o                         
  -5   7  18        728.32        880.85       101.94 o                         
  -4   7  18         29.02        -34.38        34.38 o                         
  -3   7  18        316.05        200.60        55.48 o                         
  -2   7  18        288.98        298.68        62.90 o                         
  -1   7  18        325.71        223.38        54.96 o                         
   0   7  18        732.42        646.12        75.83 o                         
   1   7  18        653.20        666.75        81.89 o                         
   2   7  18        209.81        227.96        64.49 o                         
   3   7  18        412.38        443.73        63.22 o                         
   4   7  18        129.56        154.31        45.96 o                         
  -6   8  18        298.96        285.54        59.50 o                         
  -5   8  18        455.87        500.20        69.46 o                         
  -4   8  18        465.21        486.13        81.49 o                         
  -3   8  18        115.76        123.87        45.38 o                         
  -2   8  18         93.83         64.08        40.19 o                         
  -1   8  18        305.51        413.92        88.33 o                         
   0   8  18         94.12          7.32        52.72 o                         
   1   8  18        200.86         91.56        53.89 o                         
   2   8  18         15.94         53.16        44.94 o                         
   3   8  18         14.59        -18.00        56.06 o                         
  -4   9  18          1.33         -9.97        41.30 o                         
  -3   9  18         52.90         47.04        51.36 o                         
  -2   9  18          7.04         94.34        54.87 o                         
  -1   9  18         61.05        172.02        60.61 o                         
   0   9  18         47.91         69.79        41.46 o                         
   1   9  18        167.10        142.52        59.57 o                         
 -10   1  19         54.59         44.23        53.39 o                         
  -9   1  19         34.75         34.41        34.37 o                         
  -8   1  19         88.30         40.03        33.50 o                         
  -7   1  19        405.76        353.76        77.43 o                         
  -6   1  19         33.33         13.92        26.90 o                         
  -5   1  19          1.07        -13.57        23.19 o                         
  -4   1  19        231.39        161.06        59.38 o                         
  -3   1  19        698.38        544.67        68.70 o                         
  -2   1  19        241.47        192.17        37.24 o                         
  -1   1  19          3.20         10.58        22.52 o                         
   0   1  19        190.08        170.56        36.79 o                         
   1   1  19        401.62        368.46        52.12 o                         
   2   1  19       1177.56       1338.82        83.52 o                         
   3   1  19        143.71        105.40        36.10 o                         
   4   1  19        116.69        111.29        43.16 o                         
   5   1  19        130.46        104.94        56.00 o                         
   6   1  19         55.13        -23.05        43.89 o                         
   7   1  19         34.81         89.25        60.42 o                         
 -10   2  19         28.85        -26.71        44.12 o                         
  -9   2  19         57.45        110.43        45.50 o                         
  -8   2  19        186.56        241.56        46.65 o                         
  -7   2  19        717.97        694.09        71.17 o                         
  -6   2  19         39.13         28.17        28.91 o                         
  -5   2  19          2.89         -5.66        22.82 o                         
  -4   2  19        277.44        192.83        40.47 o                         
  -3   2  19        443.73        333.24        47.34 o                         
  -2   2  19         82.47         46.84        33.95 o                         
  -1   2  19         57.09         54.48        28.11 o                         
   0   2  19         46.09        -10.39        23.06 o                         
   1   2  19        600.91        721.81        71.57 o                         
   2   2  19       1323.87       1324.34        83.42 o                         
   3   2  19        145.41         72.55        33.48 o                         
   4   2  19          0.51         17.33        29.97 o                         
   5   2  19          3.06         62.87        51.43 o                         
   6   2  19        114.39        115.88        60.61 o                         
   7   2  19         97.39         53.36        51.75 o                         
  -9   3  19         10.20         18.64       101.20 o                         
  -8   3  19          6.93          6.09        30.28 o                         
  -7   3  19         24.53         34.81        31.69 o                         
  -6   3  19        165.40        115.41        36.15 o                         
  -5   3  19         69.45         22.30        29.90 o                         
  -4   3  19        159.50        128.82        35.78 o                         
  -3   3  19         73.28         44.61        28.87 o                         
  -2   3  19         56.94         24.02        26.60 o                         
  -1   3  19        137.09         91.11        36.37 o                         
   0   3  19        478.36        400.67        79.70 o                         
   1   3  19        229.95        166.86        45.53 o                         
   2   3  19         69.17         80.78        37.42 o                         
   3   3  19          1.78        -14.25        42.70 o                         
   4   3  19          2.47         -9.33        33.20 o                         
   5   3  19         93.36        150.50        60.93 o                         
   6   3  19          5.21         67.79        64.91 o                         
  -9   4  19          0.93         14.47        55.15 o                         
  -8   4  19          0.07          9.82        39.39 o                         
  -7   4  19         30.78         36.03        60.93 o                         
  -6   4  19        108.21         27.39        31.85 o                         
  -5   4  19        692.79        725.16        73.29 o                         
  -4   4  19        509.56        619.11        65.67 o                         
  -3   4  19        384.25        313.45        49.39 o                         
  -2   4  19       1254.64       1399.72        98.34 o                         
  -1   4  19        140.67        144.56        38.76 o                         
   0   4  19        142.23        158.77        38.98 o                         
   1   4  19        105.32         86.94        32.36 o                         
   2   4  19         78.18         58.76        33.41 o                         
   3   4  19         55.90         27.66        36.48 o                         
   4   4  19        435.46        621.58        81.55 o                         
   5   4  19         65.88         78.90        45.61 o                         
   6   4  19         39.04        -17.93        46.05 o                         
  -8   5  19        139.61         92.66        65.65 o                         
  -7   5  19         62.43         65.55        44.65 o                         
  -6   5  19       2505.77       2765.54       157.83 o                         
  -5   5  19       1022.66       1144.06       100.35 o                         
  -4   5  19         91.52         89.36        50.66 o                         
  -3   5  19        498.18        396.55        66.84 o                         
  -2   5  19         25.25         28.23        29.27 o                         
  -1   5  19        451.00        395.54        53.09 o                         
   0   5  19         38.12         51.79        32.91 o                         
   1   5  19        970.23       1090.52       116.57 o                         
   2   5  19          5.50          0.69        29.09 o                         
   3   5  19        487.42        445.52        84.45 o                         
   4   5  19        262.84        248.60        51.78 o                         
   5   5  19        194.98        181.26        46.77 o                         
  -8   6  19         10.68        -13.01        56.55 o                         
  -7   6  19         47.58         52.60        57.68 o                         
  -6   6  19         36.82         14.71        43.71 o                         
  -5   6  19        162.55        145.36        49.28 o                         
  -4   6  19        206.48        288.16        61.41 o                         
  -3   6  19        352.06        394.95        68.79 o                         
  -2   6  19        177.56        159.79        49.03 o                         
  -1   6  19         36.84         36.19        35.92 o                         
   0   6  19        448.09        433.50        63.15 o                         
   1   6  19        342.77        294.22        49.82 o                         
   2   6  19        229.73        130.69        47.10 o                         
   3   6  19         74.83         64.20        35.73 o                         
   4   6  19         98.36         37.14        42.82 o                         
   5   6  19          3.82         23.20        41.28 o                         
  -7   7  19        642.16        745.44       108.16 o                         
  -6   7  19        693.46        725.24        96.21 o                         
  -5   7  19         38.77         12.18        45.19 o                         
  -4   7  19        218.67        187.90        55.87 o                         
  -3   7  19          1.47        -22.72        36.95 o                         
  -2   7  19        220.83        115.65        46.67 o                         
  -1   7  19        292.82        342.32        64.21 o                         
   0   7  19         76.83         89.40        40.09 o                         
   1   7  19         25.28         49.92        38.32 o                         
   2   7  19        142.06         55.71        73.98 o                         
   3   7  19         14.48         69.82        45.62 o                         
   4   7  19         13.15          0.19        39.79 o                         
  -5   8  19        347.95        235.31        63.36 o                         
  -4   8  19         81.56         81.67        45.41 o                         
  -3   8  19         29.31         23.82        35.55 o                         
  -2   8  19        283.71        413.51        63.45 o                         
  -1   8  19        389.50        363.96        78.47 o                         
   0   8  19        114.69        125.09        53.29 o                         
   1   8  19        345.14        384.36        76.88 o                         
   2   8  19        351.09        294.91        95.11 o                         
  -2   9  19         14.79         16.64        46.67 o                         
  -1   9  19          0.61        -21.83        41.97 o                         
 -10   0  20        688.54        855.58       172.39 o                         
  -9   0  20        318.26        289.63        79.56 o                         
  -8   0  20        151.78         60.60        74.68 o                         
  -7   0  20       1517.19       1673.59       301.12 o                         
  -6   0  20        478.75        444.95        84.84 o                         
  -5   0  20       1872.12       2022.47       150.54 o                         
  -4   0  20        348.13        277.79        86.86 o                         
  -3   0  20       1645.66       1570.84       128.95 o                         
  -2   0  20       4744.08       5521.93       278.70 o                         
  -1   0  20       2803.07       3024.27       184.62 o                         
   0   0  20        889.04        795.93       104.23 o                         
   1   0  20          4.95         62.71        43.79 o                         
   2   0  20       2188.06       2177.68       209.72 o                         
   3   0  20        407.38        517.51        89.69 o                         
   4   0  20        914.08        779.51       164.01 o                         
   5   0  20        370.08        468.23       137.49 o                         
   6   0  20        656.09        789.97       174.48 o                         
  -9   1  20        617.22        582.87        70.19 o                         
  -8   1  20       1786.95       1825.59       108.37 o                         
  -7   1  20        682.04        677.28        89.76 o                         
  -6   1  20       1201.42       1366.16        87.43 o                         
  -5   1  20        257.50        313.86        49.60 o                         
  -4   1  20        635.85        764.47        70.50 o                         
  -3   1  20        178.67        147.78        36.62 o                         
  -2   1  20         60.35         46.06        28.49 o                         
  -1   1  20         15.10          2.46        24.62 o                         
   0   1  20       2111.54       2140.40       109.60 o                         
   1   1  20       2286.94       2492.70       185.94 o                         
   2   1  20       1504.73       1631.60        94.58 o                         
   3   1  20        567.07        687.54        70.16 o                         
   4   1  20        968.93       1249.87       158.78 o                         
   5   1  20        493.22        712.91       210.07 o                         
   6   1  20        632.61        672.53       111.63 o                         
  -9   2  20        111.69         51.36        45.87 o                         
  -8   2  20         22.88         44.49        35.13 o                         
  -7   2  20       1042.63        984.54        85.95 o                         
  -6   2  20         59.52        111.96        38.25 o                         
  -5   2  20         61.46         51.51        30.65 o                         
  -4   2  20        709.16        862.83        70.20 o                         
  -3   2  20       1540.36       1707.94       153.90 o                         
  -2   2  20       1418.34       1448.78        86.84 o                         
  -1   2  20       2159.67       2300.33       188.96 o                         
   0   2  20        536.52        610.76        66.59 o                         
   1   2  20       1237.54       1210.59        96.09 o                         
   2   2  20        673.61        691.13        71.32 o                         
   3   2  20        847.00        817.32        74.66 o                         
   4   2  20         13.91         16.46        35.62 o                         
   5   2  20         58.21        123.28        67.59 o                         
   6   2  20        415.43        483.90        97.26 o                         
  -9   3  20        126.78        135.42        71.30 o                         
  -8   3  20        308.57        378.30        57.38 o                         
  -7   3  20       1239.41       1494.24       138.20 o                         
  -6   3  20        762.32        849.52       120.98 o                         
  -5   3  20       1641.82       1515.72       140.52 o                         
  -4   3  20        507.97        490.09        91.76 o                         
  -3   3  20        839.43        738.86        72.51 o                         
  -2   3  20        760.78        827.11        74.64 o                         
  -1   3  20        253.36        216.13        41.87 o                         
   0   3  20       1597.46       1628.33       115.33 o                         
   1   3  20        152.47        157.55        39.05 o                         
   2   3  20        653.39        682.85        70.85 o                         
   3   3  20        432.27        487.47        72.81 o                         
   4   3  20        486.37        559.84        76.81 o                         
   5   3  20        438.32        318.22       173.75 o                         
   6   3  20        243.92        152.18        74.33 o                         
  -9   4  20        147.63          5.37        56.18 o                         
  -8   4  20         90.19         66.60        52.59 o                         
  -7   4  20        536.54        496.26        80.05 o                         
  -6   4  20        859.14        767.50       135.25 o                         
  -5   4  20         10.50         -3.56        28.95 o                         
  -4   4  20        229.13        287.96        47.84 o                         
  -3   4  20        814.49        674.72        69.04 o                         
  -2   4  20        248.96        257.58        48.66 o                         
  -1   4  20        528.46        560.86        64.01 o                         
   0   4  20        264.67        203.46        47.44 o                         
   1   4  20       1428.74       1478.09        93.57 o                         
   2   4  20        180.38        148.43        41.39 o                         
   3   4  20        257.74        191.50        52.45 o                         
   4   4  20         35.37         49.39        39.76 o                         
   5   4  20          1.25         37.03        39.48 o                         
  -8   5  20        340.82        229.90        76.81 o                         
  -7   5  20       1451.99       1590.64       124.21 o                         
  -6   5  20       1010.82       1056.85       106.93 o                         
  -5   5  20        931.08        924.13       164.85 o                         
  -4   5  20        117.75         86.48        43.82 o                         
  -3   5  20         66.92         34.12        30.39 o                         
  -2   5  20         93.75         84.30        34.92 o                         
  -1   5  20        471.79        403.34        55.88 o                         
   0   5  20        685.98        557.62        65.18 o                         
   1   5  20        419.68        449.56        58.92 o                         
   2   5  20        132.18         83.30        35.86 o                         
   3   5  20        357.16        425.13        73.68 o                         
   4   5  20        440.86        593.37        73.56 o                         
   5   5  20        210.16        134.06        46.03 o                         
  -7   6  20         86.11         -6.35        43.08 o                         
  -6   6  20         34.31         69.82        44.88 o                         
  -5   6  20        577.96        543.56        83.80 o                         
  -4   6  20        305.92        260.43        89.12 o                         
  -3   6  20        328.57        309.85        64.65 o                         
  -2   6  20        924.56       1030.92       159.26 o                         
  -1   6  20        711.35        696.16        86.99 o                         
   0   6  20        151.18         89.70        37.51 o                         
   1   6  20        529.19        667.01        72.60 o                         
   2   6  20       1186.48       1175.87       102.58 o                         
   3   6  20        361.65        319.78        77.19 o                         
   4   6  20          0.31          5.10        42.96 o                         
  -6   7  20        191.68        194.51        61.69 o                         
  -5   7  20        246.07        263.44        63.56 o                         
  -4   7  20        334.82        353.96        73.55 o                         
  -3   7  20          2.49         29.96        41.70 o                         
  -2   7  20         49.11         80.55        44.40 o                         
  -1   7  20          3.79         69.92        41.04 o                         
   0   7  20        520.25        820.02       100.92 o                         
   1   7  20       1425.90       1507.09       187.35 o                         
   2   7  20        605.95        631.96       119.05 o                         
   3   7  20        400.91        399.40        80.36 o                         
  -4   8  20        404.03        428.86        79.42 o                         
  -3   8  20        633.87        703.56        85.26 o                         
  -2   8  20        180.56        128.05        48.49 o                         
  -1   8  20        200.70        247.37        70.58 o                         
   0   8  20        153.30        298.65        72.21 o                         
   1   8  20          1.18        -32.38        48.57 o                         
  -9   1  21         33.48         48.16        38.21 o                         
  -8   1  21         39.41         33.42        33.21 o                         
  -7   1  21        276.49        282.93        53.83 o                         
  -6   1  21        180.98        115.20        42.11 o                         
  -5   1  21          6.53         -6.39        26.26 o                         
  -4   1  21        236.29        190.29        42.42 o                         
  -3   1  21          5.05          9.04        32.94 o                         
  -2   1  21        127.46         89.67        32.07 o                         
  -1   1  21          1.95        -17.83        22.64 o                         
   0   1  21        186.96         70.52        36.36 o                         
   1   1  21        644.51        689.43        72.30 o                         
   2   1  21          7.43         17.93        27.27 o                         
   3   1  21         12.67        -26.46        26.46 o                         
   4   1  21         10.35         -5.67        46.41 o                         
   5   1  21          0.41         14.55        46.75 o                         
   6   1  21         12.70         20.03        50.93 o                         
  -9   2  21        142.88        140.24        61.86 o                         
  -8   2  21        232.19        149.05        43.51 o                         
  -7   2  21          5.59        -11.66        28.24 o                         
  -6   2  21        185.50        211.35        46.80 o                         
  -5   2  21         69.94         92.89        36.46 o                         
  -4   2  21          2.84          8.10        27.26 o                         
  -3   2  21        313.71        275.14        70.40 o                         
  -2   2  21         22.78         15.10        25.88 o                         
  -1   2  21          2.57          2.51        26.83 o                         
   0   2  21         61.80         21.79        28.33 o                         
   1   2  21        198.33        156.17        41.99 o                         
   2   2  21        258.96        162.05        56.78 o                         
   3   2  21          5.00        -28.12        28.12 o                         
   4   2  21         15.53         35.82        38.80 o                         
   5   2  21         28.14         79.16        58.29 o                         
   6   2  21        117.88        102.94       113.41 o                         
  -9   3  21          7.95        -51.04        51.04 o                         
  -8   3  21         29.84         -2.18        35.23 o                         
  -7   3  21          0.78        -21.73        32.72 o                         
  -6   3  21         28.07         50.42        33.98 o                         
  -5   3  21         18.83         18.92        29.90 o                         
  -4   3  21         72.50         56.35        37.32 o                         
  -3   3  21        314.01        229.64        42.54 o                         
  -2   3  21          5.39         19.08        28.48 o                         
  -1   3  21          5.40          0.20        28.25 o                         
   0   3  21         13.09         -3.29        28.01 o                         
   1   3  21        248.64        169.69        69.60 o                         
   2   3  21        183.47         68.98        36.09 o                         
   3   3  21        106.78         45.12        41.08 o                         
   4   3  21        199.97        212.64        58.99 o                         
   5   3  21         10.11        -17.89        43.29 o                         
  -8   4  21        196.81        220.43        64.45 o                         
  -7   4  21         20.20          9.51        42.39 o                         
  -6   4  21         57.57         52.04        43.95 o                         
  -5   4  21          6.72        -15.50        27.92 o                         
  -4   4  21       1058.84        955.31        79.65 o                         
  -3   4  21        523.81        548.45        88.55 o                         
  -2   4  21         36.34          2.16        29.80 o                         
  -1   4  21         11.87        -19.20        32.34 o                         
   0   4  21        895.96        819.77        79.70 o                         
   1   4  21          0.72         19.56        31.13 o                         
   2   4  21         28.30         32.25        34.84 o                         
   3   4  21          1.09        -28.68        35.40 o                         
   4   4  21          9.02         35.24        45.52 o                         
   5   4  21         18.97        -31.77        41.83 o                         
  -7   5  21          3.68         11.39        43.61 o                         
  -6   5  21        451.07        395.59        73.10 o                         
  -5   5  21        315.18        360.60        71.71 o                         
  -4   5  21        275.23        271.10        87.43 o                         
  -3   5  21        158.45         92.64        38.94 o                         
  -2   5  21         64.09         38.72        32.59 o                         
  -1   5  21          3.65          8.73        29.95 o                         
   0   5  21        718.91        749.46        78.40 o                         
   1   5  21        136.55        120.83        40.64 o                         
   2   5  21        540.32        626.43        85.71 o                         
   3   5  21        117.43        114.93        49.52 o                         
   4   5  21        561.61        808.40        86.66 o                         
  -7   6  21         10.37         18.99        48.47 o                         
  -6   6  21        353.87        272.37        62.26 o                         
  -5   6  21        263.81        253.85        61.39 o                         
  -4   6  21        838.72        813.09        97.85 o                         
  -3   6  21        297.69        195.91        56.66 o                         
  -2   6  21        112.06         97.19        91.40 o                         
  -1   6  21         16.91         77.06        41.59 o                         
   0   6  21        839.22        965.40        94.39 o                         
   1   6  21        162.28        157.91        59.33 o                         
   2   6  21          5.65        -33.61        33.61 o                         
   3   6  21          7.05         15.47        35.86 o                         
  -5   7  21         10.39         23.30        42.20 o                         
  -4   7  21         26.83         73.45        46.63 o                         
  -3   7  21         34.28         38.16        40.85 o                         
  -2   7  21          0.29        -35.55        35.55 o                         
  -1   7  21         14.75         50.88        41.43 o                         
   0   7  21        342.08        457.26        95.02 o                         
   1   7  21          1.03         82.03        44.52 o                         
   2   7  21        136.79         61.88        60.14 o                         
  -3   8  21        245.99        308.20        68.03 o                         
  -2   8  21         24.25         59.14        42.02 o                         
  -1   8  21         24.50         41.46        48.76 o                         
   0   8  21        262.74        212.17       103.99 o                         
  -9   0  22        796.23        877.61       127.05 o                         
  -8   0  22         52.80         -1.97        54.25 o                         
  -7   0  22          9.02         13.93        50.91 o                         
  -6   0  22        369.69        366.42        95.93 o                         
  -5   0  22        188.86        129.82        62.80 o                         
  -4   0  22       1726.29       1994.70       154.28 o                         
  -3   0  22       2622.42       2865.66       189.10 o                         
  -2   0  22       1316.86       1429.12       281.26 o                         
  -1   0  22        818.13        673.53       188.44 o                         
   0   0  22        754.09        882.12       178.67 o                         
   1   0  22         33.45        -20.33        38.45 o                         
   2   0  22        142.90        100.13        59.49 o                         
   3   0  22        536.01        737.88       119.69 o                         
   4   0  22          9.72         38.39        69.09 o                         
   5   0  22        165.56        263.81       118.65 o                         
  -9   1  22        586.83        771.48       119.46 o                         
  -8   1  22         96.46         96.12        45.27 o                         
  -7   1  22        180.82        222.06        70.17 o                         
  -6   1  22       1675.82       1881.44       108.70 o                         
  -5   1  22        728.89        862.45        83.94 o                         
  -4   1  22        108.29        148.48        41.34 o                         
  -3   1  22        752.28        656.77        69.66 o                         
  -2   1  22        167.50        162.49        41.57 o                         
  -1   1  22         15.15         31.35        30.17 o                         
   0   1  22        232.09        173.20        43.73 o                         
   1   1  22         35.34         45.25        33.95 o                         
   2   1  22       1310.10       1334.26        90.41 o                         
   3   1  22       1690.03       2120.02       136.02 o                         
   4   1  22        720.66        854.70       233.77 o                         
   5   1  22        877.96        995.95       202.71 o                         
  -8   2  22        287.05        260.11        55.42 o                         
  -7   2  22          1.93        -13.94        34.30 o                         
  -6   2  22          6.81        -10.89        36.97 o                         
  -5   2  22         20.74          7.44        30.23 o                         
  -4   2  22        698.48        767.97        94.19 o                         
  -3   2  22        354.16        385.76        56.19 o                         
  -2   2  22        888.33        911.44       113.32 o                         
  -1   2  22        131.24        173.72        43.19 o                         
   0   2  22        310.28        211.64        49.76 o                         
   1   2  22        582.56        708.28        97.51 o                         
   2   2  22        625.58        513.34        77.49 o                         
   3   2  22         14.07         79.23        46.00 o                         
   4   2  22         42.02         70.38        56.23 o                         
   5   2  22        109.24        122.24        68.34 o                         
  -8   3  22        464.76        414.66        64.02 o                         
  -7   3  22        177.72        214.71        49.15 o                         
  -6   3  22        365.97        455.47        62.25 o                         
  -5   3  22        275.73        270.82        51.03 o                         
  -4   3  22       1555.79       1840.28       106.16 o                         
  -3   3  22        660.44        644.57        83.41 o                         
  -2   3  22         56.33         52.46        34.45 o                         
  -1   3  22        620.59        557.20        67.11 o                         
   0   3  22         11.64        -17.09        27.80 o                         
   1   3  22        886.81        983.80       112.30 o                         
   2   3  22        599.15        686.07        77.38 o                         
   3   3  22        514.73        639.20       114.32 o                         
   4   3  22        166.60        123.80        49.02 o                         
   5   3  22        342.24        395.65       143.39 o                         
  -8   4  22         61.83        125.30        67.36 o                         
  -7   4  22          9.69         49.50        45.99 o                         
  -6   4  22          0.13         29.99        42.07 o                         
  -5   4  22        286.76        205.25        50.38 o                         
  -4   4  22        166.68        164.11        71.01 o                         
  -3   4  22         91.97        153.91        42.97 o                         
  -2   4  22        788.13        999.96       129.61 o                         
  -1   4  22          7.15         25.02        33.54 o                         
   0   4  22        194.08        256.29        51.97 o                         
   1   4  22        348.63        326.25        58.33 o                         
   2   4  22        579.00        568.07        70.76 o                         
   3   4  22         81.22        137.00        51.97 o                         
   4   4  22          0.19        -12.28        39.62 o                         
  -7   5  22         62.27         62.47        48.75 o                         
  -6   5  22        126.88         59.30        46.23 o                         
  -5   5  22         99.64        141.62        57.65 o                         
  -4   5  22        132.99        147.51        51.70 o                         
  -3   5  22        103.78        109.82        48.41 o                         
  -2   5  22        144.11         78.45        38.95 o                         
  -1   5  22          0.03         36.46        33.34 o                         
   0   5  22          0.94        -12.43        32.57 o                         
   1   5  22         14.70         16.83        36.82 o                         
   2   5  22        182.25        255.24        61.65 o                         
   3   5  22        398.52        504.60        91.79 o                         
  -6   6  22          0.30         -6.27        50.99 o                         
  -5   6  22         22.08         27.42        44.77 o                         
  -4   6  22        200.57        259.19        66.00 o                         
  -3   6  22        438.08        449.65        79.68 o                         
  -2   6  22        339.88        405.17        73.90 o                         
  -1   6  22        601.63        674.94        93.42 o                         
   0   6  22        887.31        996.72        94.74 o                         
   1   6  22        270.37        200.11        48.96 o                         
   2   6  22        446.43        567.00        84.20 o                         
  -4   7  22        409.72        462.15        83.16 o                         
  -3   7  22        187.03         94.20        55.28 o                         
  -2   7  22          2.96         16.13        42.82 o                         
  -1   7  22        201.60        200.92        60.83 o                         
   0   7  22        472.97        507.23        83.08 o                         
   1   7  22        278.84        258.34        67.26 o                         
  -8   1  23          1.36         17.49        36.49 o                         
  -7   1  23         86.07         87.18        44.22 o                         
  -6   1  23          3.22        -22.66        31.37 o                         
  -5   1  23        460.17        463.24        76.83 o                         
  -4   1  23        169.16        127.75        48.25 o                         
  -3   1  23         19.05        -14.23        28.79 o                         
  -2   1  23         65.05         53.55        33.44 o                         
  -1   1  23          4.95        -25.55        25.55 o                         
   0   1  23        194.78        108.25        41.74 o                         
   1   1  23        211.66        114.49        47.35 o                         
   2   1  23        101.41         92.85        40.18 o                         
   3   1  23         22.55        -35.23        35.23 o                         
   4   1  23          0.06          1.97        50.50 o                         
  -8   2  23          1.05         76.55        39.75 o                         
  -7   2  23        494.40        555.30        73.13 o                         
  -6   2  23          4.30          9.18        32.96 o                         
  -5   2  23         14.24         48.10        36.95 o                         
  -4   2  23        266.58        334.93        72.91 o                         
  -3   2  23         48.90        -25.41        27.31 o                         
  -2   2  23        251.57        273.60        58.21 o                         
  -1   2  23        278.86        271.29        51.23 o                         
   0   2  23        239.06        215.97        48.53 o                         
   1   2  23          4.08        -12.24        32.84 o                         
   2   2  23        146.69         60.31        39.06 o                         
   3   2  23          0.21         10.26        39.43 o                         
   4   2  23          0.42         52.78        72.23 o                         
  -7   3  23         75.12         66.20        41.80 o                         
  -6   3  23        558.17        642.75        75.43 o                         
  -5   3  23          4.84         -1.94        32.84 o                         
  -4   3  23         57.73         63.79        36.41 o                         
  -3   3  23        238.11         63.07        36.70 o                         
  -2   3  23         28.97         -1.40        31.53 o                         
  -1   3  23         66.37         59.54        33.62 o                         
   0   3  23         68.80        157.82        44.36 o                         
   1   3  23          1.31         10.07        33.97 o                         
   2   3  23         30.45         63.80        38.42 o                         
   3   3  23         83.91        102.35        59.00 o                         
   4   3  23          7.55          9.83        45.02 o                         
  -7   4  23        216.80        150.94        62.96 o                         
  -6   4  23          2.54         28.90        40.23 o                         
  -5   4  23          0.89        -13.37        35.70 o                         
  -4   4  23         16.61         18.98        32.30 o                         
  -3   4  23         17.29         12.22        31.93 o                         
  -2   4  23         61.08         87.50        38.66 o                         
  -1   4  23        419.17        434.60        63.13 o                         
   0   4  23        584.26        486.70        85.51 o                         
   1   4  23         81.98         32.12        36.41 o                         
   2   4  23          4.29         41.70        45.20 o                         
   3   4  23          5.87         38.69        45.46 o                         
  -6   5  23          3.83         20.54        42.72 o                         
  -5   5  23         77.99        110.92        56.41 o                         
  -4   5  23        292.03        220.20        62.12 o                         
  -3   5  23        125.25         54.25        44.87 o                         
  -2   5  23        626.94        577.94        71.80 o                         
  -1   5  23        300.94        311.15        55.48 o                         
   0   5  23         93.94         24.79        39.15 o                         
   1   5  23         56.28         10.09        39.34 o                         
   2   5  23         89.27        143.64        49.50 o                         
  -5   6  23          1.84         -0.37        43.05 o                         
  -4   6  23        341.04        355.97        75.72 o                         
  -3   6  23         27.11         29.69        45.99 o                         
  -2   6  23         49.96         99.37        53.37 o                         
  -1   6  23        681.68        756.91       134.17 o                         
   0   6  23        342.72        292.08        67.49 o                         
   1   6  23        294.67        354.96        60.39 o                         
  -8   0  24        441.42        632.25       172.39 o                         
  -7   0  24         52.44         73.93        61.10 o                         
  -6   0  24         49.16         46.66        54.65 o                         
  -5   0  24        149.31        190.36       111.67 o                         
  -4   0  24         41.82        149.30        62.48 o                         
  -3   0  24        126.19        121.52        62.47 o                         
  -2   0  24         20.00        -35.69        42.80 o                         
  -1   0  24       1781.43       2124.88       169.19 o                         
   0   0  24        968.37       1279.63       128.88 o                         
   1   0  24       2794.80       3378.71       397.43 o                         
   2   0  24       1078.83       1493.85       314.76 o                         
   3   0  24       2299.90       2538.75       270.09 o                         
   4   0  24        477.61        445.20       136.09 o                         
  -7   1  24        143.72        190.66        53.40 o                         
  -6   1  24        881.56        950.89       114.93 o                         
  -5   1  24       1769.76       1835.74       128.31 o                         
  -4   1  24       2891.05       3430.82       166.70 o                         
  -3   1  24        712.25        738.52        80.69 o                         
  -2   1  24         43.47          5.82        33.83 o                         
  -1   1  24         37.88         18.15        30.80 o                         
   0   1  24         96.93         80.20        39.71 o                         
   1   1  24          0.66         33.69        37.16 o                         
   2   1  24        445.49        461.15        75.54 o                         
   3   1  24        495.81        856.38       104.13 o                         
   4   1  24        826.32       1122.52       151.53 o                         
  -7   2  24         64.89         93.65        44.08 o                         
  -6   2  24         48.50         59.07        37.17 o                         
  -5   2  24         15.51         34.54        36.59 o                         
  -4   2  24        148.49        124.39        39.50 o                         
  -3   2  24        750.43        547.92        95.69 o                         
  -2   2  24        816.78        804.87        86.72 o                         
  -1   2  24        271.60        302.38        71.45 o                         
   0   2  24        663.28        792.49       142.35 o                         
   1   2  24        295.67        323.31        58.13 o                         
   2   2  24         67.74         78.57        40.70 o                         
   3   2  24        348.89        334.64        73.71 o                         
  -7   3  24        323.23        375.86        66.64 o                         
  -6   3  24        812.15       1029.83        99.41 o                         
  -5   3  24        992.11       1117.27        95.69 o                         
  -4   3  24        315.91        243.90        49.97 o                         
  -3   3  24        423.74        439.70        63.05 o                         
  -2   3  24         95.17        123.51        43.61 o                         
  -1   3  24          8.26        -10.45        39.89 o                         
   0   3  24          0.10          2.38        35.21 o                         
   1   3  24         16.41         -2.42        36.02 o                         
   2   3  24        430.27        411.65        66.25 o                         
   3   3  24         78.07        153.06        56.99 o                         
  -6   4  24         18.57         21.22        46.42 o                         
  -5   4  24          0.46         24.17        36.42 o                         
  -4   4  24        166.30        143.85        46.52 o                         
  -3   4  24        621.53        693.99        85.82 o                         
  -2   4  24        677.08        623.51        74.50 o                         
  -1   4  24        298.17        359.99        63.14 o                         
   0   4  24        589.03        621.25        75.05 o                         
   1   4  24        608.31        683.79        87.34 o                         
   2   4  24        167.31        192.76        68.57 o                         
  -5   5  24        314.24        287.97        71.00 o                         
  -4   5  24        665.21        596.77        92.34 o                         
  -3   5  24        282.58        324.61        70.85 o                         
  -2   5  24          7.00         22.85        37.98 o                         
  -1   5  24        290.02        394.04        65.55 o                         
   0   5  24          0.38        -18.91        35.63 o                         
   1   5  24         50.05         76.20        42.10 o                         
  -3   6  24         57.31         29.04        53.04 o                         
  -2   6  24          4.70         44.51        45.94 o                         
  -1   6  24        671.80        691.25        95.50 o                         
  -7   1  25          2.94         25.17        38.36 o                         
  -6   1  25          7.07         20.24        38.77 o                         
  -5   1  25        123.07         40.15        36.76 o                         
  -4   1  25         62.64         46.46        38.09 o                         
  -3   1  25         24.67         40.52        34.87 o                         
  -2   1  25        102.36        112.54        43.68 o                         
  -1   1  25          0.02        -23.39        32.88 o                         
   0   1  25        363.76        321.08        60.51 o                         
   1   1  25        420.87        370.18        93.56 o                         
   2   1  25        103.43        119.18        45.35 o                         
   3   1  25         12.99        -37.32        43.86 o                         
  -6   2  25        206.48        199.04        51.18 o                         
  -5   2  25         73.93         52.32        39.55 o                         
  -4   2  25        142.99         94.60        41.67 o                         
  -3   2  25          4.98        -12.72        31.57 o                         
  -2   2  25         16.43          8.88        36.45 o                         
  -1   2  25         42.34         52.73        41.30 o                         
   0   2  25          0.48         39.49        36.59 o                         
   1   2  25        349.47        466.80        68.23 o                         
   2   2  25          6.09          2.71        40.72 o                         
  -6   3  25          2.47        -15.07        33.28 o                         
  -5   3  25         72.19         70.48        42.50 o                         
  -4   3  25          0.74         -0.79        36.28 o                         
  -3   3  25         81.91         50.75        50.87 o                         
  -2   3  25        108.09         94.59        40.84 o                         
  -1   3  25         88.76        119.24        45.99 o                         
   0   3  25        127.73         89.44        41.73 o                         
   1   3  25          9.83         -3.04        36.87 o                         
   2   3  25        106.80        107.42        59.56 o                         
  -5   4  25         49.68          3.64        40.03 o                         
  -4   4  25         54.24         77.54        44.42 o                         
  -3   4  25          5.95         35.94        41.20 o                         
  -2   4  25         25.95        -33.40        34.27 o                         
  -1   4  25        414.25        421.23        72.52 o                         
   0   4  25        171.29        290.69        60.07 o                         
   1   4  25        108.63        102.59        45.75 o                         
  -4   5  25          1.64         94.22       101.90 o                         
  -3   5  25        128.92        133.65        57.64 o                         
  -2   5  25        125.67         71.27        41.58 o                         
  -1   5  25          1.49         23.66        38.87 o                         
   0   5  25         15.32        -53.83        53.83 o                         
  -6   0  26        332.11        395.05       104.60 o                         
  -5   0  26         59.36        -36.13        54.44 o                         
  -4   0  26          0.30        -30.48        46.94 o                         
  -3   0  26         18.30         31.63        55.45 o                         
  -2   0  26        167.75        155.88        67.41 o                         
  -1   0  26         17.11         90.84       108.18 o                         
   0   0  26         63.59        113.98        60.06 o                         
   1   0  26        121.80         37.49        60.10 o                         
   2   0  26        408.95        535.05       105.32 o                         
  -6   1  26        227.61        160.25        52.91 o                         
  -5   1  26       1641.27       1962.15       121.16 o                         
  -4   1  26        962.43       1269.22       102.64 o                         
  -3   1  26        166.90        209.72        52.32 o                         
  -2   1  26        273.43        242.74        54.95 o                         
  -1   1  26        218.50        215.91        52.88 o                         
   0   1  26         17.22         49.90        39.65 o                         
   1   1  26         67.49         45.38        40.62 o                         
   2   1  26         46.09         85.06        46.98 o                         
  -5   2  26          0.54         39.56        37.99 o                         
  -4   2  26         85.40         82.85        41.59 o                         
  -3   2  26        114.23        109.00        70.01 o                         
  -2   2  26        487.33        785.16        88.46 o                         
  -1   2  26        317.10        332.37        62.43 o                         
   0   2  26        632.77        663.44        97.81 o                         
   1   2  26        249.61        368.24        63.19 o                         
  -5   3  26        475.89        482.04        71.81 o                         
  -4   3  26        722.08        743.45       131.46 o                         
  -3   3  26        254.30        186.54        53.15 o                         
  -2   3  26         38.52        119.24        50.47 o                         
  -1   3  26        261.46        224.57        70.00 o                         
   0   3  26          0.91         18.46        39.33 o                         
   1   3  26         87.38         67.08        75.72 o                         
  -3   4  26         32.17         24.31        38.30 o                         
  -2   4  26          5.81          7.26        38.57 o                         
  -1   4  26        345.72        401.06        67.57 o                         
  -4   1  27         43.21         30.09        41.14 o                         
  -3   1  27         39.91         43.18        41.50 o                         
  -2   1  27          4.75         -4.89        36.76 o                         
  -1   1  27          3.01         31.95        40.36 o                         
   0   1  27         51.79         73.88        45.66 o                         
  -4   2  27         24.80         41.37        38.68 o                         
  -3   2  27         99.48         77.21        46.45 o                         
  -2   2  27          7.66        -31.07        37.32 o                         
  -1   2  27         24.66        -17.71        40.50 o                         
                                                                                
